# Supplementary material for: Crystal structure of a new hybrid compound based on an iodido­plumbate(II) anionic motif
Source: Acta Crystallogr E Crystallogr Commun. 2016 Jan 1;72(Pt 1):56–9. doi: 10.1107/S2056989015023786 (PMC4704763; doi:10.1107/S2056989015023786)
Supplement: Supplementary file 1 [file e-72-00056-sup1.cif]

##############################################################################
#                                                                            #
# This CIF contains the data in a paper accepted for publication in          #
# Acta Crystallographica Section E. It conforms to the requirements of       #
# Notes for Authors for Acta Crystallographica Section E, and has been       #
# peer reviewed under the auspices of the IUCr Commission on Journals.       #
#                                                                            #
# Full details of the Crystallographic Information File format               #
# are given in the paper "The Crystallographic Information File (CIF):       #
# a New Standard Archive File for Crystallography" by S. R. Hall, F. H.      #
# Allen and I. D. Brown [Acta Cryst. (1991), A47, 655-685].                  #
#                                                                            #
# The current version of the core CIF dictionary is obtainable from          #
# ftp://ftp.iucr.org/pub/cif_core.dic.                                       #
#                                                                            #
# Software is freely available for graphical display of the structure(s)     #
# in this CIF. For information consult the CIF software page                 #
# http://www.iucr.org/resources/cif/software.                                #
#                                                                            #
# This file may be used for bona fide research purposes within the           #
# scientific community so long as proper attribution is given to the journal # 
# article from which it was obtained.                                        #
#                                                                            #
##############################################################################
data_I
_audit_creation_method     'SHELXL-2014/7'
_journal_date_recd_electronic     2015-11-27
_journal_date_accepted     2015-12-10
_journal_name_full     'Acta Crystallographica, Section E'
_journal_year     2016
_journal_volume     72
_journal_issue      1
_journal_page_first     56
_journal_page_last     59
_journal_paper_category     GM
_journal_paper_doi     10.1107/S2056989015023786
_journal_coeditor_code     VN2104
_publ_contact_author_name     'Habib Boughzala'
_publ_contact_author_address
;
Laboratoire de Mat\'eriaux et Cristallochimie
Facult\'e des Sciences de Tunis
Universit\'e de Tunis El Manar
2092 Manar II Tunis,
Tunisia
;
_publ_contact_author_email     habib.boughzala@ipein.rnu.tn
_publ_contact_author_fax     ?
_publ_contact_author_phone     '216 96 821 060'
_publ_section_title
;
Crystal structure of a new hybrid compound based on an iodidoplumbate(II)
anionic
motif
;
loop_
    _publ_author_name
    _publ_author_footnote
    _publ_author_address
    'Mokhnache, Oualid' .
;
Laboratoire de Mat\'eriaux et Cristallochimie
Facult\'e des Sciences de Tunis
Universit\'e de Tunis El Manar
2092 Manar II Tunis,
Tunisia
;
    'Boughzala, Habib' .
;
Laboratoire de Mat\'eriaux et Cristallochimie
Facult\'e des Sciences de Tunis
Universit\'e de Tunis El Manar
2092 Manar II Tunis,
Tunisia
;
_publ_section_synopsis
;
The inorganic part of the crystal structure of the 1-D hybrid compound
(C~4~N~2~H~12~)~2~[PbI~5~]I\\cdotH~2~O contains corner-sharing [PbI~6~]^4-^
octahedra running as zigzag chains along the <i>a</i> axis. The organic
(piprazineH~2~)^2+^ cations are lodged around the anionic framework. Water
molecules and isolated iodine ions play an important role in the structure
connectivity.
;
_database_code_depnum_ccdc_archive     1429047
_chemical_name_systematic
;
<i>catena</i>-Poly[bis(piperazine-1,4-diium)
[[tetraiodidoplumbate(II)]-\m-iodido] iodide monohydrate]
;
_chemical_name_common     ?
_chemical_formula_moiety     '2(C4 H12 N2 +), Pb I5 3-, I -, H2 O'
_chemical_formula_sum     'C8 H26 I6 N4 O Pb'
_chemical_formula_iupac     '(C4 H12 N2)2 [Pb I5] I, H2 O'
_chemical_formula_weight     1162.92
_chemical_melting_point     ?
_shelx_space_group_comment
;
The symmetry employed for this shelxl refinement is uniquely defined
by the following loop, which should always be used as a source of
symmetry information in preference to the above space-group names.
They are only intended as comments.
;
_space_group_crystal_system     orthorhombic
_space_group_name_H-M_alt     'P n m a'
_space_group_name_Hall     '-P 2ac 2n'
loop_
    _space_group_symop_operation_xyz
    'x, y, z'
    '-x+1/2, -y, z+1/2'
    '-x, y+1/2, -z'
    'x+1/2, -y+1/2, -z+1/2'
    '-x, -y, -z'
    'x-1/2, y, -z-1/2'
    'x, -y-1/2, z'
    '-x-1/2, y-1/2, z-1/2'
_cell_length_a     8.7477(10)
_cell_length_b     13.488(2)
_cell_length_c     20.336(3)
_cell_angle_alpha     90
_cell_angle_beta     90
_cell_angle_gamma     90
_cell_volume     2399.4(6)
_cell_formula_units_Z     4
_cell_measurement_reflns_used     25
_cell_measurement_theta_min     13.65
_cell_measurement_theta_max     14.74
_cell_measurement_temperature     298(2)
_exptl_crystal_description     prism
_exptl_crystal_colour     yellow
_exptl_crystal_size_max     0.45
_exptl_crystal_size_mid     0.14
_exptl_crystal_size_min     0.10
_exptl_crystal_density_diffrn     3.219
_exptl_crystal_density_meas     ?
_exptl_crystal_density_method     ?
_exptl_crystal_F_000     2040
_exptl_absorpt_coefficient_mu     14.753
_exptl_absorpt_correction_type     psi-scan
_exptl_absorpt_process_details
;
(North <i>et al.</i>,  1968)
;
_shelx_estimated_absorpt_T_min     ?
_shelx_estimated_absorpt_T_max     ?
_exptl_absorpt_correction_T_min     0.6219
_exptl_absorpt_correction_T_max     0.9994
_exptl_special_details
;
Number of psi-scan sets used was   4
Theta correction was applied.
Averaged transmission function was used.
No Fourier smoothing was applied.
;
_diffrn_ambient_temperature     298(2)
_diffrn_radiation_type     MoK\a
_diffrn_radiation_wavelength     0.71073
_diffrn_measurement_device_type     'Enfar--Nonius CAD-4'
_diffrn_measurement_method     '\w/2\t scans'
_diffrn_detector_area_resol_mean     ?
_diffrn_reflns_number     3601
_diffrn_reflns_av_R_equivalents     0.0344
_diffrn_reflns_theta_min     2.003
_diffrn_reflns_theta_max     26.979
_diffrn_reflns_theta_full     25.242
_diffrn_measured_fraction_theta_max     0.999
_diffrn_measured_fraction_theta_full     1.000
_diffrn_reflns_limit_h_min     -11
_diffrn_reflns_limit_h_max     2
_diffrn_reflns_limit_k_min     -1
_diffrn_reflns_limit_k_max     17
_diffrn_reflns_limit_l_min     -1
_diffrn_reflns_limit_l_max     25
_diffrn_standards_number     2
_diffrn_standards_interval_count     ?
_diffrn_standards_interval_time     120
_diffrn_standards_decay_%     -1
_refine_special_details
;
 Refinement of F^2^ against ALL reflections.  The weighted R-factor wR and
 goodness of fit S are based on F^2^, conventional R-factors R are based
 on F, with F set to zero for negative F^2^. The threshold expression of
 F^2^ > 2sigma(F^2^) is used only for calculating R-factors(gt) etc. and is
 not relevant to the choice of reflections for refinement.  R-factors based
 on F^2^ are statistically about twice as large as those based on F, and R-
 factors based on ALL data will be even larger.
;
_reflns_number_total     2729
_reflns_number_gt     1941
_reflns_threshold_expression     'I > 2\s(I)'
_refine_ls_structure_factor_coef     Fsqd
_refine_ls_matrix_type     full
_refine_ls_R_factor_all     0.0663
_refine_ls_R_factor_gt     0.0372
_refine_ls_wR_factor_gt     0.0775
_refine_ls_wR_factor_ref     0.0862
_refine_ls_goodness_of_fit_ref     1.050
_refine_ls_restrained_S_all     1.050
_refine_ls_number_reflns     2729
_refine_ls_number_parameters     105
_refine_ls_number_restraints     3
_refine_ls_hydrogen_treatment     mixed
_refine_ls_weighting_scheme     calc
_refine_ls_weighting_details
              'w=1/[\s^2^(Fo^2^)+(0.0358P)^2^+1.6589P] where P=(Fo^2^+2Fc^2^)/3'
_atom_sites_solution_hydrogens     geom
_atom_sites_solution_primary     heavy
_atom_sites_solution_secondary     difmap
_refine_ls_shift/su_max     0.000
_refine_ls_shift/su_mean     0.000
_refine_diff_density_max     1.996
_refine_diff_density_min     -1.278
loop_
    _atom_type_symbol
    _atom_type_description
    _atom_type_scat_dispersion_real
    _atom_type_scat_dispersion_imag
    _atom_type_scat_source
    'C' 'C' 0.0033 0.0016
                         'International Tables Vol C Tables 4.2.6.8 and 6.1.1.4'
    'H' 'H' 0.0000 0.0000
                         'International Tables Vol C Tables 4.2.6.8 and 6.1.1.4'
    'I' 'I' -0.4742 1.8119
                         'International Tables Vol C Tables 4.2.6.8 and 6.1.1.4'
    'N' 'N' 0.0061 0.0033
                         'International Tables Vol C Tables 4.2.6.8 and 6.1.1.4'
    'Pb' 'Pb' -3.3944 10.1111
                         'International Tables Vol C Tables 4.2.6.8 and 6.1.1.4'
    'O' 'O' 0.0106 0.0060
                         'International Tables Vol C Tables 4.2.6.8 and 6.1.1.4'
_computing_data_collection
;
CAD-4 EXPRESS (Enraf--Nonius, 1994)
;
_computing_cell_refinement
;
CAD-4 EXPRESS (Enraf--Nonius, 1994)
;
_computing_data_reduction
;
XCAD4 (Harms & Wocadlo, 1995)
;
_computing_structure_solution
;
SHELXS97 (Sheldrick, 2008)
;
_computing_structure_refinement
;
SHELXL2014 (Sheldrick, 2015)
;
_computing_molecular_graphics
;
DIAMOND (Brandenburg, 2006)
;
_computing_publication_material
;
publCIF (Westrip, 2010)
;
loop_
    _atom_site_type_symbol
    _atom_site_label
    _atom_site_fract_x
    _atom_site_fract_y
    _atom_site_fract_z
    _atom_site_U_iso_or_equiv
    _atom_site_adp_type
    _atom_site_calc_flag
    _atom_site_occupancy
    _atom_site_disorder_assembly
    _atom_site_disorder_group
    Pb Pb 0.70782(5) 0.2500 0.37128(2) 0.02909(13) Uani d 1 . .
    I I1 0.74558(6) 0.48720(5) 0.37511(3) 0.03537(16) Uani d 1 . .
    I I2 0.94306(9) 0.2500 0.48324(4) 0.0367(2) Uani d 1 . .
    I I3 0.41658(9) 0.2500 0.46247(4) 0.0410(2) Uani d 1 . .
    I I4 0.95081(10) 0.2500 0.25107(4) 0.0421(2) Uani d 1 . .
    I I5 0.54190(11) 0.7500 0.19255(5) 0.0489(3) Uani d 1 . .
    N N1 0.3401(9) 0.5979(6) 0.3685(3) 0.0430(19) Uani d 1 . .
    H H1N 0.2673 0.6433 0.3635 0.052 Uiso calc 1 . .
    H H2N 0.4301 0.6287 0.3680 0.052 Uiso calc 1 . .
    N N2 0.1611(9) 0.4232(6) 0.3784(3) 0.0407(19) Uani d 1 . .
    H H3N 0.0691 0.3951 0.3792 0.049 Uiso calc 1 . .
    H H4N 0.2305 0.3754 0.3828 0.049 Uiso calc 1 . .
    C C1 0.3329(10) 0.5257(8) 0.3131(4) 0.039(2) Uani d 1 . .
    H H1A 0.3455 0.5604 0.2716 0.046 Uiso calc 1 . .
    H H1B 0.4151 0.4779 0.3172 0.046 Uiso calc 1 . .
    C C2 0.1836(9) 0.4737(7) 0.3138(4) 0.035(2) Uani d 1 . .
    H H2A 0.1805 0.4252 0.2787 0.042 Uiso calc 1 . .
    H H2B 0.1019 0.5210 0.3066 0.042 Uiso calc 1 . .
    C C3 0.3199(10) 0.5469(8) 0.4320(4) 0.041(2) Uani d 1 . .
    H H3A 0.4040 0.5012 0.4389 0.050 Uiso calc 1 . .
    H H3B 0.3214 0.5953 0.4672 0.050 Uiso calc 1 . .
    C C4 0.1744(10) 0.4919(8) 0.4337(4) 0.046(3) Uani d 1 . .
    H H4A 0.1677 0.4552 0.4746 0.055 Uiso calc 1 . .
    H H4B 0.0900 0.5386 0.4325 0.055 Uiso calc 1 . .
    O OW 0.4301(11) 0.2500 0.6369(5) 0.051(3) Uani d 1 . .
    H HW1 0.393(13) 0.2500 0.676(2) 0.080 Uiso d 1 . .
    H HW2 0.352(9) 0.2500 0.612(4) 0.059 Uiso d 1 . .
loop_
    _atom_site_aniso_label
    _atom_site_aniso_U_11
    _atom_site_aniso_U_22
    _atom_site_aniso_U_33
    _atom_site_aniso_U_12
    _atom_site_aniso_U_13
    _atom_site_aniso_U_23
    Pb 0.0224(2) 0.0364(3) 0.0284(2) 0.000 0.00002(19) 0.000
    I1 0.0287(3) 0.0386(4) 0.0388(3) 0.0019(2) -0.0011(2) 0.0008(3)
    I2 0.0322(4) 0.0408(6) 0.0372(4) 0.000 -0.0079(4) 0.000
    I3 0.0296(4) 0.0498(6) 0.0435(4) 0.000 0.0088(4) 0.000
    I4 0.0353(4) 0.0420(5) 0.0491(5) 0.000 0.0180(4) 0.000
    I5 0.0525(5) 0.0392(6) 0.0550(5) 0.000 0.0114(5) 0.000
    N1 0.030(4) 0.042(5) 0.058(5) -0.007(4) -0.009(4) 0.002(4)
    N2 0.044(4) 0.032(4) 0.046(4) -0.009(4) -0.008(4) 0.006(4)
    C1 0.039(5) 0.051(6) 0.025(4) -0.002(5) -0.001(4) 0.005(4)
    C2 0.031(4) 0.035(5) 0.040(5) 0.002(4) -0.004(4) -0.005(4)
    C3 0.035(5) 0.046(6) 0.043(5) 0.000(5) 0.001(4) -0.015(5)
    C4 0.029(5) 0.067(8) 0.041(5) -0.009(5) 0.008(4) -0.012(5)
    OW 0.046(6) 0.038(6) 0.068(6) 0.000 -0.003(5) 0.000
_geom_special_details
;
 All esds (except the esd in the dihedral angle between two l.s. planes)
 are estimated using the full covariance matrix.  The cell esds are taken
 into account individually in the estimation of esds in distances, angles
 and torsion angles; correlations between esds in cell parameters are only
 used when they are defined by crystal symmetry.  An approximate (isotropic)
 treatment of cell esds is used for estimating esds involving l.s. planes.
;
loop_
    _geom_bond_atom_site_label_1
    _geom_bond_atom_site_label_2
    _geom_bond_site_symmetry_2
    _geom_bond_distance
    _geom_bond_publ_flag
    Pb I2 . 3.0689(9) y
    Pb I3 . 3.1511(9) y
    Pb I1 . 3.2173(8) y
    Pb I1 7_565 3.2173(8) y
    Pb I4 . 3.2396(9) y
    Pb I4 6_556 3.3535(9) y
    I4 Pb 6_656 3.3535(9) y
    N1 C1 . 1.490(11) ?
    N1 C3 . 1.474(11) ?
    N1 H1N . 0.8900 ?
    N1 H2N . 0.8900 ?
    N2 C4 . 1.462(11) ?
    N2 C2 . 1.493(10) ?
    N2 H3N . 0.8900 ?
    N2 H4N . 0.8900 ?
    C1 C2 . 1.483(11) ?
    C1 H1A . 0.9700 ?
    C1 H1B . 0.9700 ?
    C2 H2A . 0.9700 ?
    C2 H2B . 0.9700 ?
    C3 C4 . 1.473(12) ?
    C3 H3A . 0.9700 ?
    C3 H3B . 0.9700 ?
    C4 H4A . 0.9700 ?
    C4 H4B . 0.9700 ?
    OW HW1 . 0.86(2) ?
    OW HW2 . 0.86(2) y
loop_
    _geom_angle_atom_site_label_1
    _geom_angle_atom_site_label_2
    _geom_angle_atom_site_label_3
    _geom_angle_site_symmetry_1
    _geom_angle_site_symmetry_3
    _geom_angle
    _geom_angle_publ_flag
    I2 Pb I3 . . 96.06(3) y
    I2 Pb I1 . . 85.021(12) y
    I3 Pb I1 . . 93.943(13) y
    I2 Pb I1 . 7_565 85.022(12) y
    I3 Pb I1 . 7_565 93.944(13) y
    I1 Pb I1 . 7_565 167.89(2) y
    I2 Pb I4 . . 96.89(3) y
    I3 Pb I4 . . 167.05(3) y
    I1 Pb I4 . . 87.185(13) y
    I1 Pb I4 7_565 . 87.185(13) y
    I2 Pb I4 . 6_556 179.99(3) y
    I3 Pb I4 . 6_556 83.95(3) y
    I1 Pb I4 . 6_556 94.978(12) y
    I1 Pb I4 7_565 6_556 94.977(12) y
    I4 Pb I4 . 6_556 83.105(14) y
    Pb I4 Pb . 6_656 178.91(3) y
    C1 N1 C3 . . 110.7(7) ?
    C1 N1 H1N . . 109.5 ?
    C3 N1 H1N . . 109.5 ?
    C1 N1 H2N . . 109.5 ?
    C3 N1 H2N . . 109.5 ?
    H1N N1 H2N . . 108.1 ?
    C4 N2 C2 . . 112.1(7) ?
    C4 N2 H3N . . 109.2 ?
    C2 N2 H3N . . 109.2 ?
    C4 N2 H4N . . 109.2 ?
    C2 N2 H4N . . 109.2 ?
    H3N N2 H4N . . 107.9 ?
    C2 C1 N1 . . 109.8(7) ?
    C2 C1 H1A . . 109.7 ?
    N1 C1 H1A . . 109.7 ?
    C2 C1 H1B . . 109.7 ?
    N1 C1 H1B . . 109.7 ?
    H1A C1 H1B . . 108.2 ?
    C1 C2 N2 . . 110.0(7) ?
    C1 C2 H2A . . 109.7 ?
    N2 C2 H2A . . 109.7 ?
    C1 C2 H2B . . 109.7 ?
    N2 C2 H2B . . 109.7 ?
    H2A C2 H2B . . 108.2 ?
    C4 C3 N1 . . 111.1(7) ?
    C4 C3 H3A . . 109.4 ?
    N1 C3 H3A . . 109.4 ?
    C4 C3 H3B . . 109.4 ?
    N1 C3 H3B . . 109.4 ?
    H3A C3 H3B . . 108.0 ?
    N2 C4 C3 . . 111.6(7) ?
    N2 C4 H4A . . 109.3 ?
    C3 C4 H4A . . 109.3 ?
    N2 C4 H4B . . 109.3 ?
    C3 C4 H4B . . 109.3 ?
    H4A C4 H4B . . 108.0 ?
    HW1 OW HW2 . . 104(3) ?
loop_
    _geom_hbond_atom_site_label_D
    _geom_hbond_atom_site_label_H
    _geom_hbond_atom_site_label_A
    _geom_hbond_site_symmetry_A
    _geom_hbond_distance_DH
    _geom_hbond_distance_HA
    _geom_hbond_distance_DA
    _geom_hbond_angle_DHA
    N1 H1N OW 3_656 0.900 2.05 2.874(5) 155
    N1 H2N I5 4_465 0.900 2.69 3.543(4) 160
    N2 H4N I3 1_555 0.900 2.85 3.656(4) 151
    OW HW1 I5 3_646 0.856 2.74 3.477(5) 145
_shelx_hkl_file
;
 -11  -1  -1   36.94 6.70026   1-0.42802-0.46575-0.72034 0.66740 0.54598-0.58155
 -11  -1   0  6.7819 8.08157   1-0.40351-0.49023-0.76192 0.70896 0.50683-0.50745
 -11  -1   1 41.2704 5.80102   1-0.38382-0.50990-0.79172 0.73875 0.47550-0.44118
 -11  -1   2  3.2372 8.36677   1-0.36788-0.52581-0.81325 0.76027 0.45114-0.38187
 -11  -1   3 67.4803 7.23917   1-0.35487-0.53879-0.82891 0.77591 0.43270-0.32848
 -11  -1   4 27.0149 6.38046   1-0.34415-0.54949-0.84030 0.78728 0.41919-0.28002
 -11   0   4-6.67544 8.06596   1-0.37777-0.51586-0.77227 0.77195 0.51100-0.37185
 -11   0   3 57.6945 6.82041   1-0.39100-0.50265-0.75405 0.75374 0.52796-0.42376
 -11   0   2 17.2019 8.28551   1-0.40660-0.48707-0.73034 0.73005 0.54906-0.47981
 -11   0   1  13.456 8.16748   1-0.42505-0.46865-0.69951 0.69923 0.57461-0.54031
 -11   0   0-2.20981 8.74665   1-0.44686-0.44686-0.65940 0.65914 0.60467-0.60532
 -11   0  -1   16.25 10.4679   1-0.47255-0.42120-0.60729 0.60705 0.63871-0.67431
 -11   1  -1 26.4192 10.7645   1-0.50622-0.38752-0.50485 0.55730 0.69915-0.73477
 -11   1   0-7.10522 9.37443   1-0.48150-0.41221-0.56145 0.61389 0.67300-0.67367
 -11   1   1 28.0364 10.5269   1-0.45955-0.43414-0.60756 0.65998 0.64788-0.61360
 -11   1   2-7.34008 8.86906   1-0.44023-0.45343-0.64485 0.69725 0.62489-0.55566
 -11   1   3 84.1982 7.57578   1-0.42334-0.47030-0.67485 0.72724 0.60458-0.50040
 -11   1   4 43.5196 6.77048   1-0.40860-0.48501-0.69891 0.75128 0.58715-0.44802
 -11   2   3 12.1574 10.1375   1-0.45139-0.44223-0.59557 0.70065 0.66454-0.56038
 -11   2   2 291.034 17.6379   1-0.46857-0.42507-0.56138 0.66647 0.68214-0.61293
 -11   2   1 64.9958 7.60663   1-0.48766-0.40601-0.52045 0.62556 0.70092-0.66666
 -11   2   0 4.12415 9.22188   1-0.50868-0.38501-0.47182 0.57694 0.72009-0.72078
 -11   2  -1 58.5458 7.97313   1-0.53153-0.36219-0.41464 0.51978 0.73849-0.77413
 -10   7   4-9.82109 10.2221   1-0.48964-0.32263-0.28548 0.65404 0.82368-0.68463
 -10   7   3 139.971 11.3831   1-0.50338-0.30892-0.25012 0.61869 0.82686-0.72276
 -10   7   2  27.217 7.28087   1-0.51756-0.29476-0.21158 0.58017 0.82883-0.75968
 -10   7   1 54.6156 7.67682   1-0.53206-0.28029-0.16993 0.53854 0.82920-0.79499
 -10   7   0 65.0302 8.32626   1-0.54675-0.26562-0.12530 0.49392 0.82755-0.82830
 -10   7  -1 55.0078 8.08856   1-0.56145-0.25094-0.07795 0.44658 0.82347-0.85916
 -10   6  -1 20.1791 10.2692   1-0.55465-0.25776-0.13074 0.44668 0.82143-0.85710
 -10   6   0  63.232 7.57366   1-0.53836-0.27403-0.18167 0.49760 0.82262-0.82335
 -10   6   1 15.0334 11.0169   1-0.52221-0.29015-0.22911 0.54502 0.82122-0.78700
 -10   6   2 4.07018 9.52804   1-0.50642-0.30591-0.27284 0.58874 0.81778-0.74860
 -10   6   3-10.3413 11.8258   1-0.49115-0.32116-0.31276 0.62864 0.81283-0.70870
 -10   6   4 438.296 20.4778   1-0.47650-0.33578-0.34889 0.66476 0.80685-0.66777
 -10   6   5 18.6155 10.4063   1-0.46258-0.34968-0.38135 0.69720 0.80027-0.62624
 -10   6   6 12.3599 8.80776   1-0.44942-0.36282-0.41030 0.72613 0.79344-0.58447
 -10   6   7 24.3894 6.28924   1-0.43705-0.37516-0.43595 0.75177 0.78666-0.54274
 -10   5   8 81.7225 7.50992   1-0.40848-0.40372-0.52223 0.78535 0.74862-0.46973
 -10   5   7 20.0299 9.17617   1-0.42013-0.39210-0.50097 0.76410 0.75664-0.51270
 -10   5   6 8.89014 8.70296   1-0.43272-0.37953-0.47641 0.73955 0.76533-0.55634
 -10   5   5 80.3111 7.10149   1-0.44630-0.36597-0.44823 0.71138 0.77448-0.60044
 -10   5   4   2.996 9.29486   1-0.46086-0.35144-0.41610 0.67927 0.78380-0.64470
 -10   5   3 28.8665 11.6699   1-0.47637-0.33596-0.37972 0.64291 0.79291-0.68876
 -10   5   2   28.79 10.9765   1-0.49277-0.31958-0.33884 0.60204 0.80133-0.73213
 -10   5   1 5.60615 9.23618   1-0.50994-0.30243-0.29331 0.55653 0.80847-0.77422
 -10   5   0  91.849 7.79743   1-0.52772-0.28468-0.24311 0.50635 0.81365-0.81435
 -10   5  -1 -9.3153 10.6109   1-0.54586-0.26656-0.18840 0.45165 0.81614-0.85179
 -10   4  -1 49.7682 7.49505   1-0.53445-0.27800-0.25233 0.46288 0.80643-0.84205
 -10   4   0  72.591 7.92479   1-0.51416-0.29825-0.31087 0.52140 0.79919-0.79987
 -10   4   1 55.2042 7.12683   1-0.49459-0.31780-0.36352 0.57404 0.78931-0.75504
 -10   4   2 11.1586 10.0634   1-0.47599-0.33638-0.41029 0.62080 0.77778-0.70856
 -10   4   3 46.5574 7.25711   1-0.45852-0.35382-0.45140 0.66189 0.76544-0.66127
 -10   4   4  53.819  6.9491   1-0.44227-0.37005-0.48723 0.69771 0.75297-0.61385
 -10   4   5    0.00 8.74964   1-0.42726-0.38503-0.51823 0.72869 0.74087-0.56680
 -10   4   6 17.1113 8.90498   1-0.41348-0.39879-0.54488 0.75533 0.72951-0.52049
 -10   4   7 6.41424 8.81553   1-0.40087-0.41137-0.56764 0.77807 0.71913-0.47517
 -10   4   8 29.0669 6.32094   1-0.38937-0.42284-0.58696 0.79738 0.70990-0.43098
 -10   4   9 73.2835 7.24196   1-0.37891-0.43328-0.60324 0.81364 0.70188-0.38802
 -10   3  10 12.4754 8.65649   1-0.34932-0.46286-0.67677 0.83447 0.64819-0.29935
 -10   3   9  10.939 8.64807   1-0.35820-0.45400-0.66563 0.82334 0.65483-0.34094
 -10   3   8 42.7524 6.05047   1-0.36812-0.44411-0.65191 0.80963 0.66307-0.38413
 -10   3   7-5.39484 7.86426   1-0.37916-0.43309-0.63521 0.79295 0.67297-0.42898
 -10   3   6-7.43995 8.63518   1-0.39146-0.42082-0.61505 0.77281 0.68453-0.47549
 -10   3   5 203.104  14.329   1-0.40513-0.40718-0.59089 0.74866 0.69771-0.52362
 -10   3   4 2.76704 8.91271   1-0.42028-0.39205-0.56208 0.71987 0.71237-0.57323
 -10   3   3 150.277 11.2976   1-0.43700-0.37536-0.52794 0.68574 0.72822-0.62403
 -10   3   2 54.0525 6.41201   1-0.45535-0.35704-0.48774 0.64556 0.74479-0.67555
 -10   3   1 35.8025  6.8698   1-0.47530-0.33710-0.44077 0.59860 0.76138-0.72708
 -10   3   0 137.633 11.2077   1-0.49676-0.31567-0.38642 0.54427 0.77699-0.77765
 -10   3  -1 46.7773 6.64485   1-0.51946-0.29300-0.32437 0.48223 0.79036-0.82596
 -10   2  -1-1.52375 9.63703   1-0.49950-0.31298-0.40692 0.51208 0.76469-0.80027
 -10   2   0 169.599 11.2402   1-0.47419-0.33825-0.47143 0.57658 0.74351-0.74414
 -10   2   1 17.5288 10.3287   1-0.45096-0.36146-0.52590 0.63104 0.72114-0.68683
 -10   2   2  8.7369 6.03138   1-0.42996-0.38244-0.57134 0.67646 0.69911-0.62984
 -10   2   3 18.5868 9.43459   1-0.41117-0.40120-0.60893 0.71404 0.67841-0.57419
 -10   2   4 851.916 26.6481   1-0.39446-0.41789-0.63984 0.74494 0.65965-0.52048
 -10   2   5  23.188 7.88874   1-0.37966-0.43266-0.66514 0.77022 0.64312-0.46901
 -10   2   6 13.4489 7.92161   1-0.36657-0.44572-0.68576 0.79082 0.62892-0.41986
 -10   2   7  43.059 6.08687   1-0.35501-0.45726-0.70245 0.80750 0.61703-0.37302
 -10   2   8 163.918 11.0779   1-0.34479-0.46745-0.71587 0.82090 0.60734-0.32838
 -10   2   9 32.3578  6.1862   1-0.33576-0.47646-0.72653 0.83155 0.59970-0.28579
 -10   2  10 0.66164 9.47319   1-0.32777-0.48442-0.73486 0.83986 0.59395-0.24509
 -10   2  11 25.6417 5.94422   1-0.32070-0.49147-0.74120 0.84618 0.58993-0.20612
 -10   1  11 29.9115 10.2814   1-0.29914-0.51304-0.79346 0.84575 0.53028-0.14646
 -10   1  10 12.0938 8.70421   1-0.30507-0.50714-0.78981 0.84212 0.53235-0.18347
 -10   1   9-5.62213 8.31085   1-0.31186-0.50037-0.78450 0.83683 0.53624-0.22231
 -10   1   8 56.6378 6.44972   1-0.31966-0.49261-0.77723 0.82957 0.54220-0.26322
 -10   1   7 10.9781 7.16461   1-0.32861-0.48368-0.76761 0.81996 0.55049-0.30646
 -10   1   6  16.379 7.79234   1-0.33892-0.47339-0.75512 0.80749 0.56140-0.35231
 -10   1   5  173.34 11.0876   1-0.35081-0.46152-0.73911 0.79149 0.57521-0.40108
 -10   1   4 6.12783 8.03659   1-0.36457-0.44779-0.71873 0.77113 0.59222-0.45303
 -10   1   3 105.434 8.41642   1-0.38050-0.43189-0.69289 0.74530 0.61262-0.50838
 -10   1   2  59.287 6.40401   1-0.39895-0.41346-0.66021 0.71264 0.63648-0.56719
 -10   1   1 21.1531 9.48763   1-0.42026-0.39218-0.61899 0.67143 0.66358-0.62924
 -10   1   0 113.495 7.96076   1-0.44472-0.36774-0.56722 0.61968 0.69319-0.69380
 -10   1  -1  24.082 9.70883   1-0.47246-0.34003-0.50278 0.55525 0.72384-0.75940
 -10   0  -1 75.2658 7.01748   1-0.43533-0.37717-0.61420 0.61398 0.65827-0.69381
 -10   0   0 151.267 11.1264   1-0.40624-0.40624-0.67351 0.67327 0.61766-0.61825
 -10   0   1 79.6681 6.79774   1-0.38193-0.43052-0.71805 0.71780 0.58201-0.54764
 -10   0   2 22.8254 4.87272   1-0.36171-0.45072-0.75148 0.75121 0.55197-0.48266
 -10   0   3 80.3125 6.48894   1-0.34487-0.46753-0.77663 0.77634 0.52741-0.42315
 -10   0   4 55.1446 5.47469   1-0.33079-0.48159-0.79557 0.79528 0.50783-0.36863
 -10   0   5 9.82357 7.98614   1-0.31895-0.49340-0.80984 0.80953 0.49264-0.31849
 -10   0   6 -2.9065 7.82061   1-0.30894-0.50338-0.82051 0.82018 0.48124-0.27213
 -10   0   7-9.99191 8.29137   1-0.30044-0.51186-0.82837 0.82803 0.47309-0.22903
 -10   0   8 70.4547 6.16809   1-0.29319-0.51908-0.83400 0.83364 0.46772-0.18871
 -10   0   9 87.5795 7.12597   1-0.28698-0.52527-0.83782 0.83745 0.46473-0.15077
 -10   0  10 17.3893 7.85569   1-0.28166-0.53057-0.84015 0.83977 0.46378-0.11488
 -10   0  11  71.204  6.8141   1-0.27709-0.53512-0.84123 0.84083 0.46459-0.08074
 -10  -1  11  25.718 10.0559   1-0.25505-0.55716-0.88328 0.83019 0.39375-0.00987
 -10  -1  10 14.0629 8.31635   1-0.25813-0.55411-0.88442 0.83134 0.38917-0.04024
 -10  -1   9 8.36014 7.21543   1-0.26179-0.55048-0.88470 0.83163 0.38607-0.07210
 -10  -1   8 52.6436 6.07876   1-0.26615-0.54615-0.88398 0.83093 0.38475-0.10572
 -10  -1   7 10.3478 6.89855   1-0.27133-0.54098-0.88205 0.82902 0.38553-0.14146
 -10  -1   6 14.7335 8.13328   1-0.27753-0.53481-0.87866 0.82564 0.38887-0.17974
 -10  -1   5 155.412 10.1213   1-0.28497-0.52740-0.87339 0.82038 0.39530-0.22112
 -10  -1   4 0.55662 7.96957   1-0.29397-0.51842-0.86568 0.81268 0.40554-0.26631
 -10  -1   3 109.449 8.86564   1-0.30497-0.50745-0.85468 0.80170 0.42046-0.31618
 -10  -1   2 70.0105 6.15413   1-0.31854-0.49390-0.83913 0.78617 0.44120-0.37187
 -10  -1   1 20.6459 5.18853   1-0.33552-0.47695-0.81707 0.76413 0.46913-0.43474
 -10  -1   0 112.164 9.49194   1-0.35702-0.45547-0.78546 0.73253 0.50579-0.50635
 -10  -1  -1 23.3617 8.42947   1-0.38455-0.42797-0.73955 0.68663 0.55263-0.58814
  -9  -1  -1-6.32028 8.15944   1-0.34031-0.39096-0.75845 0.70556 0.55603-0.59149
  -9  -1   0 12.9703 6.15035   1-0.30922-0.42203-0.80921 0.75630 0.49984-0.50034
  -9  -1   1 6.29806 6.07034   1-0.28579-0.44543-0.84239 0.78946 0.45716-0.42271
  -9  -1   2 129.139 10.1461   1-0.26784-0.46335-0.86454 0.81160 0.42558-0.35618
  -9  -1   3 62.5135 5.12826   1-0.25384-0.47733-0.87957 0.82662 0.40274-0.29840
  -9  -1   4 22.3519 4.69123   1-0.24274-0.48840-0.88984 0.83687 0.38672-0.24743
  -9  -1   5 128.703 8.83513   1-0.23380-0.49732-0.89678 0.84380 0.37603-0.20179
  -9  -1   6 77.5892 6.53563   1-0.22652-0.50457-0.90133 0.84833 0.36955-0.16037
  -9  -1   7 104.943 8.28249   1-0.22054-0.51053-0.90408 0.85107 0.36644-0.12230
  -9  -1   8  46.373 5.65849   1-0.21558-0.51546-0.90544 0.85241 0.36604-0.08695
  -9  -1   9 48.5753 5.61343   1-0.21147-0.51955-0.90568 0.85264 0.36785-0.05381
  -9  -1  10 190.123 12.3178   1-0.20804-0.52295-0.90499 0.85193 0.37148-0.02250
  -9  -1  11 2.20601 6.70934   1-0.20520-0.52577-0.90351 0.85044 0.37664 0.00730
  -9  -1  12-6.25847 7.52653   1-0.20285-0.52809-0.90133 0.84825 0.38307 0.03581
  -9  -1  13 11.7593 7.93206   1-0.20093-0.52999-0.89853 0.84543 0.39058 0.06325
  -9  -1  14    0.00 8.94742   1-0.19938-0.53151-0.89516 0.84205 0.39902 0.08975
  -9  -1  15 172.001 13.1737   1-0.19817-0.53270-0.89126 0.83813 0.40826 0.11547
  -9   0  15 67.2886 7.06348   1-0.21623-0.51462-0.85597 0.85553 0.46996 0.05375
  -9   0  14-5.53528 7.90023   1-0.21855-0.51233-0.85868 0.85826 0.46390 0.02486
  -9   0  13 35.4287 6.21411   1-0.22131-0.50959-0.86066 0.86026 0.45889-0.00508
  -9   0  12-12.6602 7.63441   1-0.22458-0.50635-0.86184 0.86145 0.45508-0.03622
  -9   0  11 30.8058 5.24473   1-0.22842-0.50254-0.86211 0.86173 0.45266-0.06875
  -9   0  10 87.2358 8.13436   1-0.23292-0.49806-0.86132 0.86096 0.45185-0.10289
  -9   0   9 94.3076 7.90595   1-0.23821-0.49280-0.85930 0.85896 0.45294-0.13892
  -9   0   8  3.6288 7.31293   1-0.24442-0.48661-0.85580 0.85547 0.45624-0.17718
  -9   0   7 116.681 9.22694   1-0.25174-0.47931-0.85048 0.85017 0.46216-0.21805
  -9   0   6 14.4467 4.47767   1-0.26041-0.47067-0.84288 0.84258 0.47120-0.26203
  -9   0   5 6.96502 6.92939   1-0.27072-0.46038-0.83235 0.83206 0.48393-0.30971
  -9   0   4 99.4815 7.51486   1-0.28309-0.44804-0.81798 0.81770 0.50106-0.36179
  -9   0   3 18.4157 8.10236   1-0.29801-0.43314-0.79846 0.79820 0.52337-0.41906
  -9   0   2 47.0412 5.38802   1-0.31617-0.41501-0.77193 0.77169 0.55174-0.48237
  -9   0   1 281.132 14.0511   1-0.33837-0.39283-0.73571 0.73548 0.58691-0.55249
  -9   0   0    0.00 6.63393   1-0.36562-0.36562-0.68602 0.68581 0.62919-0.62972
  -9   0  -1 302.554 15.6986   1-0.39887-0.33239-0.61782 0.61762 0.67773-0.71320
  -9   1  -1 14.0951 7.95069   1-0.43988-0.29136-0.49590 0.54839 0.74870-0.78420
  -9   1   0 13.3137 6.57379   1-0.40857-0.32265-0.56990 0.62238 0.71299-0.71354
  -9   1   1 -1.1438 7.50038   1-0.38118-0.35001-0.62839 0.68085 0.67821-0.64381
  -9   1   2 131.197 8.97928   1-0.35758-0.37359-0.67414 0.72659 0.64641-0.57706
  -9   1   3 57.2988 5.81805   1-0.33739-0.39375-0.70977 0.76221 0.61855-0.51425
  -9   1   4 29.2987 4.98356   1-0.32018-0.41094-0.73747 0.78989 0.59486-0.45562
  -9   1   5 118.928 9.17406   1-0.30547-0.42562-0.75897 0.81138 0.57524-0.40104
  -9   1   6 99.7092 8.17618   1-0.29289-0.43817-0.77562 0.82802 0.55936-0.35022
  -9   1   7  105.75 8.52656   1-0.28210-0.44894-0.78844 0.84082 0.54686-0.30277
  -9   1   8 44.3832 5.78887   1-0.27280-0.45822-0.79819 0.85055 0.53736-0.25832
  -9   1   9   47.63 5.77471   1-0.26477-0.46622-0.80546 0.85781 0.53048-0.21649
  -9   1  10  175.29 13.1097   1-0.25782-0.47315-0.81070 0.86303 0.52591-0.17697
  -9   1  11-7.42253 7.63898   1-0.25179-0.47915-0.81424 0.86656 0.52336-0.13947
  -9   1  12 6.45874  7.4502   1-0.24656-0.48435-0.81634 0.86865 0.52258-0.10374
  -9   1  13 8.47268 8.55871   1-0.24202-0.48886-0.81721 0.86950 0.52334-0.06956
  -9   1  14 14.3904 7.48192   1-0.23810-0.49276-0.81700 0.86927 0.52547-0.03673
  -9   1  15 126.529 10.3009   1-0.23471-0.49613-0.81583 0.86809 0.52880-0.00511
  -9   2  15 33.7949 6.58835   1-0.25323-0.47759-0.77147 0.87642 0.58395-0.06029
  -9   2  14  318.11 17.3029   1-0.25761-0.47324-0.77087 0.87583 0.58282-0.09411
  -9   2  13 19.9927 8.28852   1-0.26260-0.46827-0.76907 0.87406 0.58296-0.12920
  -9   2  12-3.03705  8.3062   1-0.26827-0.46263-0.76593 0.87093 0.58451-0.16569
  -9   2  11  3.5514 7.67189   1-0.27471-0.45621-0.76125 0.86626 0.58762-0.20375
  -9   2  10 111.067 9.44648   1-0.28203-0.44891-0.75478 0.85980 0.59248-0.24356
  -9   2   9 30.7019 4.80823   1-0.29035-0.44062-0.74621 0.85125 0.59927-0.28531
  -9   2   8 12.3379 7.48222   1-0.29981-0.43119-0.73515 0.84020 0.60821-0.32919
  -9   2   7 55.1003 5.92013   1-0.31058-0.42044-0.72111 0.82618 0.61949-0.37542
  -9   2   6 697.052  22.299   1-0.32286-0.40819-0.70349 0.80858 0.63330-0.42418
  -9   2   5 21.7624 7.79216   1-0.33686-0.39421-0.68153 0.78663 0.64980-0.47563
  -9   2   4 67.8893 6.27893   1-0.35283-0.37827-0.65428 0.75939 0.66903-0.52981
  -9   2   3 4.02704 7.99219   1-0.37099-0.36013-0.62060 0.72573 0.69090-0.58663
  -9   2   2  541.52 20.0743   1-0.39159-0.33956-0.57918 0.68432 0.71505-0.64572
  -9   2   1 121.383 9.78319   1-0.41476-0.31641-0.52854 0.63370 0.74070-0.70633
  -9   2   0 7.67534 7.51374   1-0.44052-0.29068-0.46721 0.57238 0.76655-0.76712
  -9   2  -1 141.813 9.95186   1-0.46861-0.26261-0.39401 0.49920 0.79057-0.82609
  -9   3  -1  10.443 8.44093   1-0.48917-0.24204-0.30836 0.46624 0.81569-0.85123
  -9   3   0-4.01903 8.36627   1-0.46434-0.26684-0.37784 0.53571 0.80090-0.80150
  -9   3   1  1.9341 7.49072   1-0.44083-0.29033-0.43850 0.59635 0.78313-0.74878
  -9   3   2 34.6756 5.57263   1-0.41898-0.31215-0.49065 0.64849 0.76399-0.69469
  -9   3   3 133.707 9.50782   1-0.39896-0.33215-0.53500 0.69282 0.74474-0.64049
  -9   3   4 26.5102 9.48827   1-0.38080-0.35029-0.57237 0.73018 0.72627-0.58707
  -9   3   5 146.344 10.0995   1-0.36442-0.36663-0.60366 0.76145 0.70916-0.53502
  -9   3   6 46.9158 5.89395   1-0.34974-0.38130-0.62970 0.78748 0.69376-0.48466
  -9   3   7 177.169 12.6652   1-0.33660-0.39441-0.65127 0.80904 0.68023-0.43619
  -9   3   8 45.8705  6.3533   1-0.32486-0.40612-0.66902 0.82677 0.66863-0.38963
  -9   3   9 96.4451 7.75286   1-0.31438-0.41657-0.68352 0.84125 0.65892-0.34497
  -9   3  10  114.10 8.70753   1-0.30504-0.42590-0.69523 0.85295 0.65102-0.30213
  -9   3  11 15.8687 5.38682   1-0.29670-0.43421-0.70455 0.86225 0.64483-0.26099
  -9   3  12-10.1425 9.35956   1-0.28926-0.44162-0.71180 0.86949 0.64024-0.22145
  -9   3  13-2.60393 9.87264   1-0.28263-0.44822-0.71725 0.87493 0.63711-0.18337
  -9   3  14-0.66994 9.25866   1-0.27673-0.45410-0.72112 0.87878 0.63534-0.14665
  -9   4  14  16.074 8.86769   1-0.29516-0.43566-0.66863 0.87898 0.68266-0.19400
  -9   4  13 30.1793 6.37048   1-0.30181-0.42903-0.66274 0.87311 0.68549-0.23177
  -9   4  12-4.64904 8.73553   1-0.30920-0.42166-0.65509 0.86547 0.68953-0.27076
  -9   4  11 23.4221 6.01387   1-0.31739-0.41350-0.64545 0.85585 0.69487-0.31105
  -9   4  10 78.2127 6.74312   1-0.32647-0.40444-0.63356 0.84398 0.70156-0.35269
  -9   4   9 60.6926 6.70567   1-0.33652-0.39442-0.61912 0.82954 0.70965-0.39573
  -9   4   8   15.65 8.42202   1-0.34762-0.38334-0.60175 0.81219 0.71916-0.44019
  -9   4   7 98.4504 7.90055   1-0.35988-0.37111-0.58104 0.79149 0.73006-0.48603
  -9   4   6 10.6529 8.66033   1-0.37338-0.35764-0.55652 0.76699 0.74226-0.53318
  -9   4   5 8.15885 7.39933   1-0.38820-0.34285-0.52766 0.73815 0.75559-0.58146
  -9   4   4 65.1777 6.54883   1-0.40439-0.32668-0.49391 0.70442 0.76975-0.63057
  -9   4   3 34.5108 5.44089   1-0.42197-0.30912-0.45471 0.66523 0.78429-0.68006
  -9   4   2 21.6384  9.8356   1-0.44092-0.29020-0.40952 0.62005 0.79860-0.72932
  -9   4   1 221.419 15.5149   1-0.46111-0.27004-0.35792 0.56847 0.81183-0.77750
  -9   4   0-0.69891 8.18047   1-0.48232-0.24885-0.29970 0.51027 0.82296-0.82358
  -9   4  -1 261.895 16.0798   1-0.50423-0.22697-0.23495 0.44553 0.83077-0.86634
  -9   5  -1 7.51527  9.3262   1-0.51548-0.21570-0.17064 0.43391 0.83947-0.87506
  -9   5   0 3.64451 8.34266   1-0.49607-0.23508-0.23055 0.49380 0.83689-0.83753
  -9   5   1 12.7732 9.03205   1-0.47698-0.25415-0.28557 0.54881 0.83105-0.79674
  -9   5   2  117.50 8.35699   1-0.45850-0.27261-0.33545 0.59867 0.82282-0.75356
  -9   5   3 12.1061 9.46378   1-0.44083-0.29025-0.38016 0.64337 0.81302-0.70881
  -9   5   4 27.7507 5.51226   1-0.42413-0.30692-0.41984 0.68304 0.80234-0.66318
  -9   5   5 58.0365 6.39494   1-0.40848-0.32255-0.45478 0.71796 0.79137-0.61727
  -9   5   6 59.7249 6.41647   1-0.39391-0.33709-0.48532 0.74849 0.78057-0.57151
  -9   5   7  49.871 6.28855   1-0.38043-0.35054-0.51184 0.77499 0.77027-0.52627
  -9   5   8 35.4282 5.84057   1-0.36801-0.36294-0.53472 0.79786 0.76072-0.48177
  -9   5   9 24.0382 8.95854   1-0.35660-0.37433-0.55433 0.81746 0.75209-0.43819
  -9   5  10 153.969 11.0047   1-0.34614-0.38476-0.57102 0.83412 0.74447-0.39562
  -9   5  11 2.73694 8.15359   1-0.33659-0.39429-0.58508 0.84817 0.73791-0.35411
  -9   5  12 4.88182 7.85934   1-0.32786-0.40299-0.59681 0.85989 0.73244-0.31369
  -9   5  13  21.375 8.89911   1-0.31991-0.41091-0.60644 0.86951 0.72803-0.27434
  -9   6  12 16.0856 7.73788   1-0.34511-0.38572-0.53782 0.85359 0.76924-0.35051
  -9   6  11 12.1625 9.73103   1-0.35417-0.37669-0.52435 0.84014 0.77439-0.39062
  -9   6  10 68.5555  7.4268   1-0.36399-0.36690-0.50853 0.82433 0.78035-0.43152
  -9   6   9 20.2127 9.48007   1-0.37461-0.35630-0.49014 0.80595 0.78705-0.47317
  -9   6   8-1.38106 8.22858   1-0.38607-0.34486-0.46890 0.78473 0.79439-0.51546
  -9   6   7 40.1102 6.90655   1-0.39840-0.33256-0.44457 0.76042 0.80223-0.55825
  -9   6   6 473.613 20.9997   1-0.41160-0.31939-0.41687 0.73273 0.81038-0.60135
  -9   6   5   21.34 9.99942   1-0.42568-0.30534-0.38553 0.70141 0.81855-0.64447
  -9   6   4 50.8645 6.68809   1-0.44059-0.29045-0.35032 0.66622 0.82642-0.68728
  -9   6   3 9.20735 8.35023   1-0.45627-0.27479-0.31106 0.62697 0.83355-0.72937
  -9   6   2 313.359 18.4649   1-0.47263-0.25846-0.26764 0.58356 0.83946-0.77022
  -9   6   1 76.6072 7.73151   1-0.48950-0.24161-0.22005 0.53598 0.84356-0.80927
  -9   6   0-3.04164 8.18987   1-0.50670-0.22443-0.16845 0.48440 0.84524-0.84590
  -9   6  -1 87.7932 8.05685   1-0.52399-0.20717-0.11315 0.42911 0.84386-0.87947
  -9   7  -1 4.07076 10.3304   1-0.53049-0.20066-0.06083 0.42949 0.84516-0.88080
  -9   7   0  5.5629 8.74172   1-0.51498-0.21614-0.11189 0.48054 0.84956-0.85025
  -9   7   1 6.21737 9.95265   1-0.49943-0.23167-0.16012 0.52875 0.85116-0.81690
  -9   7   2 25.1498 9.96595   1-0.48402-0.24705-0.20518 0.57380 0.85043-0.78122
  -9   7   3 110.131 8.25494   1-0.46893-0.26212-0.24689 0.61549 0.84783-0.74367
  -9   7   4 27.1135 9.18191   1-0.45429-0.27673-0.28515 0.65373 0.84382-0.70471
  -9   7   5 130.215 10.9552   1-0.44021-0.29079-0.31998 0.68855 0.83881-0.66475
  -9   7   6 41.8271 6.59692   1-0.42676-0.30421-0.35144 0.72000 0.83318-0.62417
  -9   7   7 139.434 11.3169   1-0.41400-0.31695-0.37968 0.74822 0.82723-0.58327
  -9   7   8 27.4916 9.91965   1-0.40195-0.32897-0.40486 0.77338 0.82124-0.54233
  -9   7   9 71.1983 7.45081   1-0.39062-0.34027-0.42716 0.79567 0.81540-0.50155
  -9   7  10 103.846  8.0362   1-0.38002-0.35085-0.44678 0.81528 0.80990-0.46109
  -9   7  11 26.9053  10.027   1-0.37012-0.36073-0.46392 0.83241 0.80484-0.42109
  -9   8   9 12.2463 10.2116   1-0.40476-0.32612-0.36579 0.78699 0.83799-0.52415
  -9   8   8-3.80384 8.96931   1-0.41582-0.31508-0.34288 0.76410 0.84223-0.56335
  -9   8   7 31.1133 10.9707   1-0.42748-0.30346-0.31734 0.73858 0.84637-0.60243
  -9   8   6 9.86767  10.212   1-0.43970-0.29125-0.28907 0.71031 0.85020-0.64122
  -9   8   5 15.2527  8.4236   1-0.45246-0.27852-0.25795 0.67921 0.85349-0.67945
  -9   8   4 23.1752 11.5101   1-0.46569-0.26532-0.22393 0.64521 0.85594-0.71685
  -9   8   3 8.63764 7.89157   1-0.47931-0.25172-0.18701 0.60830 0.85725-0.75311
  -9   8   2-7.20746 10.0981   1-0.49323-0.23783-0.14724 0.56855 0.85708-0.78789
  -9   8   1 110.181 9.11574   1-0.50732-0.22376-0.10474 0.52606 0.85507-0.82082
  -9   8   0-8.32387 8.73015   1-0.52144-0.20967-0.05973 0.48107 0.85086-0.85156
  -9   8  -1 118.221  9.2114   1-0.53542-0.19571-0.01250 0.43385 0.84411-0.87977
  -9   9  -1 22.3355 10.5332   1-0.53913-0.19199 0.03270 0.44135 0.84118-0.87686
  -9   9   0 1.74655 9.87996   1-0.52644-0.20465-0.01107 0.48510 0.84977-0.85049
  -9   9   1 3.42444  10.829   1-0.51358-0.21749-0.05308 0.52710 0.85606-0.82184
  -9   9   2 71.3896 7.75241   1-0.50066-0.23038-0.09307 0.56708 0.86032-0.79115
  -9   9   3 3.30786 8.98315   1-0.48782-0.24320-0.13084 0.60483 0.86281-0.75869
  -9   9   4 12.2126 9.87134   1-0.47516-0.25583-0.16623 0.64020 0.86381-0.72474
  -9   9   5 18.4968 10.3926   1-0.46276-0.26820-0.19917 0.67312 0.86360-0.68959
  -9   9   6 8.79399 10.8737   1-0.45071-0.28023-0.22961 0.70355 0.86244-0.65348
  -9   9   7 19.1894 6.06824   1-0.43907-0.29184-0.25756 0.73149 0.86057-0.61666
  -9  10   2 100.338 9.27945   1-0.50663-0.22440-0.04207 0.56877 0.86080-0.79165
  -9  10   1 54.7483 7.60666   1-0.51850-0.21255-0.00448 0.53119 0.85470-0.82050
  -9  10   0 7.33829 11.3091   1-0.53027-0.20081 0.03477 0.49196 0.84671-0.84746
  -9  10  -1 33.7133 12.5642   1-0.54184-0.18926 0.07541 0.45133 0.83665-0.87236
  -8  12   0 69.5363 8.50397   1-0.50241-0.14739 0.13361 0.49853 0.85380-0.85454
  -8  11   7 36.6966 7.66435   1-0.42151-0.22813-0.14500 0.72434 0.89493-0.65101
  -8  11   6-8.95109 9.38446   1-0.43249-0.21717-0.11660 0.69596 0.89382-0.68484
  -8  11   5 5.74328 10.2804   1-0.44369-0.20599-0.08620 0.66557 0.89175-0.71772
  -8  11   4 10.7896 11.3497   1-0.45506-0.19465-0.05384 0.63323 0.88853-0.74945
  -8  11   3 63.6608 7.67351   1-0.46653-0.18321-0.01963 0.59903 0.88396-0.77983
  -8  11   2 47.7825 7.44638   1-0.47800-0.17176 0.01632 0.56310 0.87785-0.80867
  -8  11   1 85.2406 9.41325   1-0.48940-0.16039 0.05382 0.52561 0.87001-0.83578
  -8  11   0  74.003 8.84504   1-0.50062-0.14919 0.09268 0.48676 0.86027-0.86099
  -8  11  -1 103.572 9.23068   1-0.51158-0.13826 0.13264 0.44681 0.84848-0.88415
  -8  10  -1 24.4833 11.6677   1-0.51003-0.13983 0.09293 0.43383 0.85470-0.89034
  -8  10   0 570.191 24.8412   1-0.49803-0.15180 0.04984 0.47691 0.86534-0.86603
  -8  10   1 18.8084 10.5677   1-0.48576-0.16404 0.00813 0.51860 0.87370-0.83944
  -8  10   2 10.4607 10.0824   1-0.47336-0.17642-0.03192 0.55864 0.87997-0.81076
  -8  10   3-11.1099  9.4564   1-0.46092-0.18883-0.07007 0.59677 0.88438-0.78022
  -8  10   4 -1.5635 9.51038   1-0.44856-0.20117-0.10614 0.63283 0.88717-0.74806
  -8  10   5 3.86391 9.24111   1-0.43636-0.21334-0.14002 0.66669 0.88858-0.71452
  -8  10   6   14.56 9.22763   1-0.42441-0.22527-0.17162 0.69828 0.88885-0.67985
  -8  10   7 98.9346 7.93427   1-0.41277-0.23688-0.20090 0.72755 0.88822-0.64427
  -8  10   8 200.884 13.0652   1-0.40150-0.24812-0.22787 0.75450 0.88689-0.60800
  -8  10   9 69.6057 7.63433   1-0.39065-0.25895-0.25256 0.77918 0.88507-0.57123
  -8  10  10 16.3695 8.64506   1-0.38024-0.26934-0.27502 0.80163 0.88293-0.53413
  -8   9  12 18.9664 9.50591   1-0.34871-0.30084-0.37158 0.84545 0.86038-0.44166
  -8   9  11-2.98776 9.73888   1-0.35835-0.29121-0.35381 0.82770 0.86388-0.48011
  -8   9  10-7.36898  9.4369   1-0.36856-0.28103-0.33381 0.80772 0.86752-0.51870
  -8   9   9 87.8534 7.63903   1-0.37933-0.27028-0.31147 0.78539 0.87116-0.55729
  -8   9   8 140.297 10.6744   1-0.39064-0.25900-0.28667 0.76061 0.87464-0.59572
  -8   9   7-3.61225 10.7885   1-0.40247-0.24720-0.25932 0.73327 0.87779-0.63382
  -8   9   6 7.21677 9.12857   1-0.41478-0.23491-0.22933 0.70330 0.88038-0.67135
  -8   9   5 71.9074 7.68588   1-0.42751-0.22220-0.19668 0.67066 0.88216-0.70808
  -8   9   4 95.0169 8.65268   1-0.44060-0.20914-0.16136 0.63535 0.88286-0.74373
  -8   9   3-3.74066 9.19321   1-0.45395-0.19581-0.12341 0.59742 0.88218-0.77800
  -8   9   2 51.3239 7.29493   1-0.46747-0.18233-0.08296 0.55699 0.87982-0.81059
  -8   9   1 20.0836 10.0715   1-0.48102-0.16880-0.04019 0.51423 0.87547-0.84119
  -8   9   0 216.065 17.0226   1-0.49446-0.15538 0.00466 0.46940 0.86883-0.86950
  -8   9  -1 19.1622  10.712   1-0.50767-0.14220 0.05125 0.42282 0.85963-0.89525
  -8   8  -1 56.5436 7.33838   1-0.50435-0.14554 0.00710 0.41428 0.86310-0.89870
  -8   8   0 146.881  11.189   1-0.48973-0.16012-0.04343 0.46479 0.87046-0.87111
  -8   8   1 54.3448 7.50615   1-0.47491-0.17492-0.09172 0.51307 0.87495-0.84065
  -8   8   2 11.4787 8.72777   1-0.46006-0.18974-0.13740 0.55873 0.87694-0.80769
  -8   8   3 20.4634  8.9535   1-0.44535-0.20443-0.18020 0.60152 0.87682-0.77262
  -8   8   4 207.557 15.0011   1-0.43092-0.21884-0.21995 0.64125 0.87499-0.73584
  -8   8   5 62.7947 7.51461   1-0.41690-0.23284-0.25657 0.67786 0.87184-0.69774
  -8   8   6 10.8876 9.67133   1-0.40336-0.24635-0.29005 0.71133 0.86772-0.65868
  -8   8   7 233.008  16.094   1-0.39039-0.25929-0.32046 0.74172 0.86297-0.61898
  -8   8   8 7.52674 9.74905   1-0.37804-0.27162-0.34789 0.76913 0.85786-0.57892
  -8   8   9 151.621 11.4773   1-0.36633-0.28331-0.37247 0.79370 0.85262-0.53873
  -8   8  10 13.9529 8.76924   1-0.35527-0.29433-0.39436 0.81557 0.84746-0.49862
  -8   8  11 16.2846 8.10369   1-0.34488-0.30470-0.41372 0.83492 0.84253-0.45874
  -8   8  12 10.9463 6.08345   1-0.33513-0.31442-0.43072 0.85190 0.83794-0.41921
  -8   8  13 27.3134 6.45455   1-0.32602-0.32351-0.44552 0.86669 0.83380-0.38012
  -8   7  14-7.21455 8.35144   1-0.30269-0.34683-0.51590 0.88436 0.80145-0.31279
  -8   7  13-4.21311 7.88202   1-0.31102-0.33852-0.50437 0.87284 0.80558-0.35187
  -8   7  12-1.37014 8.82645   1-0.32003-0.32954-0.49076 0.85925 0.81043-0.39166
  -8   7  11 49.7754   6.585   1-0.32975-0.31984-0.47489 0.84339 0.81595-0.43214
  -8   7  10 6.61928 9.12406   1-0.34022-0.30940-0.45654 0.82506 0.82209-0.47323
  -8   7   9 447.951 20.0628   1-0.35145-0.29819-0.43550 0.80404 0.82873-0.51482
  -8   7   8 67.2602 7.17844   1-0.36347-0.28620-0.41156 0.78011 0.83573-0.55677
  -8   7   7 42.2122 6.59243   1-0.37628-0.27342-0.38448 0.75304 0.84291-0.59889
  -8   7   6 1.92712 7.78836   1-0.38986-0.25986-0.35405 0.72262 0.85001-0.64094
  -8   7   5-17.4136 9.54439   1-0.40418-0.24557-0.32008 0.68868 0.85673-0.68262
  -8   7   4 28.7773 5.91959   1-0.41918-0.23059-0.28245 0.65105 0.86271-0.72354
  -8   7   3 73.7953 7.30076   1-0.43476-0.21504-0.24106 0.60968 0.86750-0.76328
  -8   7   2 104.545 7.90226   1-0.45080-0.19902-0.19594 0.56458 0.87064-0.80137
  -8   7   1 163.795 11.8084   1-0.46713-0.18272-0.14722 0.51588 0.87159-0.83727
  -8   7   0 165.797 12.1075   1-0.48355-0.16632-0.09517 0.46384 0.86983-0.87046
  -8   7  -1 148.367 11.2853   1-0.49983-0.15007-0.04020 0.40888 0.86485-0.90043
  -8   6  -1 30.1135 10.5139   1-0.49379-0.15612-0.09158 0.40757 0.86444-0.89999
  -8   6   0 1326.80 32.3095   1-0.47552-0.17437-0.15157 0.46754 0.86630-0.86690
  -8   6   1  28.641  5.7628   1-0.45723-0.19264-0.20767 0.52363 0.86455-0.83021
  -8   6   2 12.2226 7.41883   1-0.43922-0.21062-0.25947 0.57541 0.85993-0.79063
  -8   6   3 5.02391  8.3312   1-0.42173-0.22808-0.30672 0.62265 0.85314-0.74889
  -8   6   4 38.6832 5.50393   1-0.40494-0.24485-0.34939 0.66531 0.84486-0.70567
  -8   6   5 31.1554 5.50755   1-0.38898-0.26078-0.38759 0.70349 0.83568-0.66154
  -8   6   6 10.9361 8.28601   1-0.37393-0.27580-0.42150 0.73738 0.82611-0.61702
  -8   6   7 210.729 14.5916   1-0.35984-0.28987-0.45140 0.76727 0.81654-0.57250
  -8   6   8 545.643 21.0422   1-0.34671-0.30298-0.47758 0.79344 0.80729-0.52831
  -8   6   9 128.636 9.76182   1-0.33453-0.31513-0.50037 0.81621 0.79860-0.48467
  -8   6  10 17.6301 7.96447   1-0.32328-0.32636-0.52006 0.83589 0.79064-0.44175
  -8   6  11 3.20332 8.27921   1-0.31290-0.33671-0.53695 0.85276 0.78350-0.39967
  -8   6  12 136.084  9.4755   1-0.30335-0.34623-0.55131 0.86711 0.77727-0.35849
  -8   6  13 6.71694  8.8092   1-0.29459-0.35497-0.56339 0.87917 0.77198-0.31824
  -8   6  14  14.467 8.00432   1-0.28657-0.36297-0.57340 0.88916 0.76762-0.27894
  -8   6  15 -2.1238 8.04056   1-0.27922-0.37029-0.58154 0.89729 0.76421-0.24058
  -8   5  16 156.015 11.8745   1-0.25615-0.39335-0.64149 0.90453 0.72326-0.16466
  -8   5  15  7.4101 8.05563   1-0.26235-0.38718-0.63666 0.89972 0.72529-0.20164
  -8   5  14  7.1845 9.02653   1-0.26920-0.38036-0.63023 0.89331 0.72838-0.23968
  -8   5  13 57.2059 7.05969   1-0.27676-0.37282-0.62203 0.88511 0.73259-0.27883
  -8   5  12 14.8787 8.03538   1-0.28509-0.36451-0.61182 0.87493 0.73795-0.31915
  -8   5  11-1.81846 8.06436   1-0.29427-0.35536-0.59939 0.86250 0.74452-0.36066
  -8   5  10 16.0782 7.64919   1-0.30435-0.34530-0.58443 0.84756 0.75230-0.40339
  -8   5   9 261.653 14.5787   1-0.31542-0.33426-0.56664 0.82978 0.76128-0.44733
  -8   5   8 231.709 14.5912   1-0.32755-0.32216-0.54565 0.80881 0.77141-0.49240
  -8   5   7 0.57797 7.51364   1-0.34079-0.30893-0.52105 0.78423 0.78258-0.53852
  -8   5   6 4.60907 6.51821   1-0.35521-0.29454-0.49243 0.75562 0.79458-0.58547
  -8   5   5 98.3303 7.63469   1-0.37084-0.27894-0.45933 0.72254 0.80714-0.63298
  -8   5   4 130.463 9.39541   1-0.38767-0.26213-0.42131 0.68453 0.81984-0.68063
  -8   5   3 2.96166 6.77957   1-0.40566-0.24417-0.37797 0.64120 0.83214-0.72787
  -8   5   2  144.08 11.3896   1-0.42469-0.22517-0.32902 0.59227 0.84332-0.77400
  -8   5   1 27.9684 5.35583   1-0.44457-0.20531-0.27431 0.53758 0.85254-0.81818
  -8   5   0 271.644 15.7695   1-0.46504-0.18486-0.21396 0.47724 0.85883-0.85941
  -8   5  -1 16.3945 9.66024   1-0.48573-0.16420-0.14837 0.41167 0.86116-0.89669
  -8   4  -1 96.2581 7.12354   1-0.47488-0.17507-0.21246 0.42306 0.85380-0.88931
  -8   4   0 207.695  14.038   1-0.45126-0.19866-0.28419 0.49478 0.84577-0.84633
  -8   4   1 102.622  7.7115   1-0.42827-0.22162-0.34870 0.55927 0.83355-0.79916
  -8   4   2 14.4748 4.51988   1-0.40635-0.24352-0.40576 0.61632 0.81862-0.74928
  -8   4   3 13.4206 7.98687   1-0.38579-0.26406-0.45555 0.66609 0.80226-0.69797
  -8   4   4 468.804 18.1459   1-0.36673-0.28309-0.49852 0.70904 0.78550-0.64626
  -8   4   5 118.927 7.95148   1-0.34925-0.30054-0.53529 0.74580 0.76913-0.59494
  -8   4   6 20.2139 8.48121   1-0.33332-0.31645-0.56654 0.77704 0.75368-0.54455
  -8   4   7  425.46 17.0582   1-0.31887-0.33088-0.59294 0.80342 0.73952-0.49544
  -8   4   8 5.47584 8.34054   1-0.30581-0.34391-0.61510 0.82557 0.72684-0.44781
  -8   4   9 253.484  14.348   1-0.29403-0.35566-0.63358 0.84404 0.71576-0.40178
  -8   4  10  9.5471 7.76139   1-0.28342-0.36625-0.64888 0.85932 0.70628-0.35735
  -8   4  11-11.4763 7.78363   1-0.27388-0.37576-0.66142 0.87184 0.69838-0.31450
  -8   4  12 49.3887 6.23128   1-0.26531-0.38431-0.67154 0.88195 0.69201-0.27318
  -8   4  13 28.9893 5.73715   1-0.25760-0.39199-0.67956 0.88995 0.68708-0.23331
  -8   4  14 11.2185 7.93271   1-0.25069-0.39888-0.68573 0.89611 0.68351-0.19478
  -8   4  15 15.4591  5.0882   1-0.24449-0.40505-0.69026 0.90062 0.68120-0.15752
  -8   4  16-4.00058  9.5233   1-0.23894-0.41058-0.69333 0.90367 0.68005-0.12143
  -8   4  17 139.159 10.7277   1-0.23398-0.41552-0.69508 0.90542 0.67999-0.08642
  -8   3  17 118.084 9.13224   1-0.21686-0.43265-0.74294 0.90058 0.63348-0.03989
  -8   3  16 225.271 15.5402   1-0.22106-0.42847-0.74284 0.90049 0.63215-0.07350
  -8   3  15 6.76948 7.95283   1-0.22583-0.42373-0.74159 0.89926 0.63193-0.10823
  -8   3  14 2.97216 7.10836   1-0.23122-0.41836-0.73906 0.89675 0.63294-0.14419
  -8   3  13 21.6282 4.77119   1-0.23730-0.41231-0.73510 0.89280 0.63530-0.18150
  -8   3  12-0.55785 8.17975   1-0.24415-0.40548-0.72949 0.88721 0.63914-0.22029
  -8   3  11  44.785 5.59364   1-0.25187-0.39779-0.72200 0.87973 0.64462-0.26072
  -8   3  10-12.7575 8.23491   1-0.26057-0.38911-0.71232 0.87007 0.65189-0.30293
  -8   3   9 554.034 19.2107   1-0.27038-0.37933-0.70009 0.85785 0.66107-0.34707
  -8   3   8 216.873 13.2228   1-0.28143-0.36831-0.68484 0.84261 0.67233-0.39327
  -8   3   7 36.5716  4.8219   1-0.29389-0.35587-0.66603 0.82382 0.68575-0.44164
  -8   3   6 0.51033 6.86576   1-0.30792-0.34186-0.64298 0.80079 0.70139-0.49223
  -8   3   5 22.5752 8.64645   1-0.32371-0.32610-0.61491 0.77273 0.71920-0.54499
  -8   3   4 119.838 8.78063   1-0.34143-0.30841-0.58089 0.73873 0.73899-0.59973
  -8   3   3 76.7539 6.23952   1-0.36120-0.28866-0.53989 0.69774 0.76034-0.65603
  -8   3   2 191.093 12.5215   1-0.38309-0.26679-0.49083 0.64869 0.78251-0.71315
  -8   3   1 138.005   10.16   1-0.40706-0.24285-0.43269 0.59056 0.80437-0.76996
  -8   3   0 384.976 17.6322   1-0.43287-0.21707-0.36470 0.52259 0.82429-0.82483
  -8   3  -1 177.996 13.3273   1-0.46003-0.18994-0.28663 0.44454 0.84020-0.87569
  -8   2  -1 44.7965 5.45178   1-0.43916-0.21082-0.37495 0.48016 0.81633-0.85179
  -8   2   0 2043.62 35.7927   1-0.40786-0.24209-0.45858 0.56378 0.78950-0.79001
  -8   2   1 43.9126 5.75178   1-0.37918-0.27074-0.52809 0.63327 0.75986-0.72542
  -8   2   2 10.3756 6.64362   1-0.35351-0.29639-0.58483 0.69000 0.73014-0.66076
  -8   2   3 0.50289 6.76579   1-0.33087-0.31900-0.63065 0.73580 0.70211-0.59778
  -8   2   4 74.6637 5.63095   1-0.31108-0.33877-0.66739 0.77253 0.67677-0.53749
  -8   2   5 46.0135 5.49394   1-0.29385-0.35598-0.69674 0.80186 0.65455-0.48032
  -8   2   6 21.7205 4.49824   1-0.27888-0.37092-0.72009 0.82520 0.63557-0.42639
  -8   2   7 364.935 15.2168   1-0.26586-0.38392-0.73861 0.84370 0.61971-0.37559
  -8   2   8 1051.22 25.2503   1-0.25453-0.39522-0.75319 0.85827 0.60679-0.32771
  -8   2   9 186.031 12.2106   1-0.24465-0.40507-0.76457 0.86964 0.59654-0.28251
  -8   2  10 9.21805 7.09606   1-0.23603-0.41367-0.77331 0.87836 0.58871-0.23973
  -8   2  11  5.7869 7.82077   1-0.22849-0.42119-0.77984 0.88488 0.58304-0.19912
  -8   2  12 240.184 14.5379   1-0.22189-0.42776-0.78452 0.88954 0.57931-0.16044
  -8   2  13  1.6803 8.62262   1-0.21611-0.43352-0.78761 0.89261 0.57730-0.12348
  -8   2  14 12.7558 8.59995   1-0.21105-0.43855-0.78933 0.89432 0.57682-0.08805
  -8   2  15 5.41461 7.86725   1-0.20662-0.44295-0.78986 0.89483 0.57771-0.05399
  -8   2  16 178.378 13.5834   1-0.20276-0.44678-0.78932 0.89428 0.57981-0.02114
  -8   2  17 109.516 8.07917   1-0.19941-0.45011-0.78783 0.89277 0.58299 0.01062
  -8   1  18  52.351 6.88367   1-0.17989-0.46963-0.82547 0.87771 0.53531 0.09328
  -8   1  17 82.5508 7.33148   1-0.18191-0.46763-0.82911 0.88137 0.52896 0.06468
  -8   1  16 226.743  14.189   1-0.18432-0.46524-0.83205 0.88432 0.52348 0.03521
  -8   1  15 2.34785 7.56249   1-0.18717-0.46242-0.83423 0.88651 0.51899 0.00476
  -8   1  14 9.59465 7.42341   1-0.19051-0.45910-0.83557 0.88786 0.51561-0.02681
  -8   1  13 47.1737 5.46078   1-0.19440-0.45524-0.83597 0.88828 0.51350-0.05965
  -8   1  12 12.0714 7.25349   1-0.19891-0.45075-0.83531 0.88763 0.51284-0.09395
  -8   1  11 14.8371 4.83117   1-0.20415-0.44554-0.83342 0.88576 0.51386-0.12991
  -8   1  10 2.46556 7.12882   1-0.21023-0.43949-0.83008 0.88244 0.51679-0.16779
  -8   1   9 445.753 17.5839   1-0.21729-0.43245-0.82503 0.87740 0.52194-0.20789
  -8   1   8 242.341   13.15   1-0.22551-0.42426-0.81787 0.87026 0.52966-0.25056
  -8   1   7 11.0539 6.67447   1-0.23511-0.41468-0.80812 0.86052 0.54034-0.29619
  -8   1   6-16.3787 7.13581   1-0.24637-0.40345-0.79510 0.84752 0.55444-0.34524
  -8   1   5 71.3048 6.11185   1-0.25963-0.39021-0.77792 0.83035 0.57247-0.39821
  -8   1   4 126.047 9.68796   1-0.27532-0.37455-0.75533 0.80778 0.59493-0.45562
  -8   1   3 21.1968 4.36853   1-0.29395-0.35595-0.72569 0.77815 0.62226-0.51791
  -8   1   2 214.212 11.8843   1-0.31609-0.33383-0.68678 0.73925 0.65470-0.58530
  -8   1   1 114.704 8.00017   1-0.34236-0.30759-0.63572 0.68821 0.69196-0.65750
  -8   1   0 322.396 15.3799   1-0.37325-0.27672-0.56906 0.62156 0.73277-0.73326
  -8   1  -1 104.908 8.83395   1-0.40887-0.24112-0.48311 0.53563 0.77421-0.80965
  -8   0  -1 151.808 9.35368   1-0.36347-0.28654-0.61748 0.61730 0.69767-0.73309
  -8   0   0 335.945 14.3817   1-0.32499-0.32499-0.69703 0.69684 0.63933-0.63980
  -8   0   1 154.167 11.2539   1-0.29423-0.35572-0.75281 0.75260 0.58904-0.55456
  -8   0   2 10.0701 6.14525   1-0.26978-0.38015-0.79202 0.79180 0.54792-0.47849
  -8   0   3 22.7933 7.80065   1-0.25024-0.39967-0.81981 0.81957 0.51535-0.41098
  -8   0   4 651.706 18.6939   1-0.23450-0.41538-0.83966 0.83941 0.49018-0.35086
  -8   0   5 181.391 11.0448   1-0.22168-0.42818-0.85390 0.85364 0.47118-0.29690
  -8   0   6 9.17165 6.46324   1-0.21114-0.43869-0.86408 0.86380 0.45727-0.24804
  -8   0   7 531.525  17.775   1-0.20241-0.44740-0.87123 0.87093 0.44754-0.20337
  -8   0   8 16.3785  6.8697   1-0.19511-0.45467-0.87608 0.87577 0.44128-0.16215
  -8   0   9 291.329 14.6006   1-0.18898-0.46078-0.87913 0.87880 0.43787-0.12380
  -8   0  10 5.28593 7.52163   1-0.18381-0.46592-0.88073 0.88039 0.43685-0.08783
  -8   0  11 4.96299   7.461   1-0.17944-0.47027-0.88114 0.88078 0.43784-0.05387
  -8   0  12 74.2305 5.92041   1-0.17575-0.47393-0.88054 0.88017 0.44053-0.02161
  -8   0  13 45.2362 5.44009   1-0.17263-0.47702-0.87908 0.87870 0.44466 0.00920
  -8   0  14 18.2975 7.74277   1-0.17002-0.47961-0.87685 0.87645 0.45004 0.03878
  -8   0  15 2.30825 7.56809   1-0.16785-0.48175-0.87394 0.87352 0.45648 0.06728
  -8   0  16-1.80386 8.13408   1-0.16607-0.48351-0.87039 0.86996 0.46385 0.09486
  -8   0  17 194.843 14.7403   1-0.16464-0.48492-0.86626 0.86582 0.47203 0.12164
  -8   0  18 84.4356 7.44452   1-0.16352-0.48601-0.86157 0.86112 0.48091 0.14770
  -8  -1  18 53.9999 6.46364   1-0.14769-0.50186-0.89339 0.84024 0.42468 0.20396
  -8  -1  17 87.2282 7.39328   1-0.14791-0.50166-0.89882 0.84568 0.41299 0.18070
  -8  -1  16 220.637  14.489   1-0.14836-0.50124-0.90380 0.85068 0.40179 0.15694
  -8  -1  15 -12.056 8.13916   1-0.14906-0.50056-0.90833 0.85523 0.39116 0.13262
  -8  -1  14 9.35435 6.85063   1-0.15005-0.49959-0.91240 0.85931 0.38119 0.10765
  -8  -1  13 53.6991 5.63329   1-0.15135-0.49832-0.91598 0.86290 0.37198 0.08191
  -8  -1  12 13.2375 6.52009   1-0.15300-0.49669-0.91903 0.86597 0.36367 0.05527
  -8  -1  11 19.1598 7.46678   1-0.15506-0.49466-0.92153 0.86848 0.35640 0.02759
  -8  -1  10-0.94995 6.85018   1-0.15759-0.49215-0.92340 0.87037 0.35040-0.00136
  -8  -1   9 452.893  16.684   1-0.16069-0.48909-0.92456 0.87154 0.34591-0.03182
  -8  -1   8 249.502 12.4878   1-0.16445-0.48535-0.92488 0.87188 0.34326-0.06411
  -8  -1   7-1.30808 6.88042   1-0.16904-0.48078-0.92420 0.87121 0.34287-0.09867
  -8  -1   6 4.26923 6.06773   1-0.17466-0.47519-0.92225 0.86927 0.34530-0.13605
  -8  -1   5 81.3902 6.44505   1-0.18159-0.46828-0.91864 0.86568 0.35130-0.17700
  -8  -1   4  113.85 8.88891   1-0.19025-0.45965-0.91276 0.85982 0.36188-0.22253
  -8  -1   3 24.5127 4.02642   1-0.20122-0.44870-0.90364 0.85072 0.37845-0.27405
  -8  -1   2  199.65 11.4005   1-0.21539-0.43455-0.88968 0.83677 0.40295-0.33350
  -8  -1   1 112.022 7.32567   1-0.23413-0.41584-0.86808 0.81518 0.43808-0.40358
  -8  -1   0 346.182 13.5992   1-0.25954-0.39045-0.83384 0.78096 0.48748-0.48792
  -8  -1  -1 122.047 9.41915   1-0.29491-0.35511-0.77775 0.72489 0.55533-0.59072
  -7  -1  -1 309.624 12.7577   1-0.24766-0.32112-0.79859 0.74574 0.54883-0.58417
  -7  -1   0 9.28661 5.20058   1-0.20712-0.36163-0.86031 0.80745 0.46613-0.46652
  -7  -1   1 312.187 12.0461   1-0.17983-0.38890-0.89457 0.84170 0.40952-0.37496
  -7  -1   2 580.441 15.3938   1-0.16069-0.40801-0.91462 0.86173 0.37139-0.30188
  -7  -1   3 2.75993 5.43292   1-0.14674-0.42193-0.92679 0.87389 0.34612-0.24166
  -7  -1   4-1.74511 5.35042   1-0.13625-0.43240-0.93427 0.88135 0.32992-0.19052
  -7  -1   5 146.645 9.27956   1-0.12817-0.44046-0.93876 0.88582 0.32028-0.14592
  -7  -1   6 140.084 8.81512   1-0.12182-0.44678-0.94122 0.88827 0.31548-0.10617
  -7  -1   7 5.58762 5.28121   1-0.11675-0.45182-0.94224 0.88927 0.31435-0.07010
  -7  -1   8  12.298   5.435   1-0.11269-0.45586-0.94216 0.88918 0.31606-0.03686
  -7  -1   9-0.79533 6.05705   1-0.10940-0.45912-0.94122 0.88822 0.32001-0.00585
  -7  -1  10 309.029 12.5755   1-0.10675-0.46175-0.93956 0.88655 0.32573 0.02337
  -7  -1  11 4.71973 6.79768   1-0.10462-0.46385-0.93728 0.88426 0.33291 0.05114
  -7  -1  12 47.0301 4.79496   1-0.10292-0.46552-0.93446 0.88142 0.34128 0.07771
  -7  -1  13 59.5512 5.21705   1-0.10160-0.46682-0.93113 0.87808 0.35064 0.10330
  -7  -1  14 319.204 15.0429   1-0.10061-0.46779-0.92734 0.87427 0.36083 0.12806
  -7  -1  15-7.68813 7.26654   1-0.09990-0.46847-0.92311 0.87002 0.37173 0.15211
  -7  -1  16 12.3715 6.43221   1-0.09945-0.46889-0.91845 0.86535 0.38323 0.17557
  -7  -1  17   4.519 7.10036   1-0.09923-0.46909-0.91337 0.86025 0.39524 0.19850
  -7  -1  18 13.0569 8.68205   1-0.09923-0.46907-0.90788 0.85475 0.40770 0.22099
  -7  -1  19 53.3958 6.48733   1-0.09942-0.46885-0.90198 0.84883 0.42056 0.24308
  -7  -1  20 103.072 8.21455   1-0.09980-0.46844-0.89567 0.84251 0.43375 0.26484
  -7   0  20-0.65738 8.49518   1-0.11446-0.45377-0.86588 0.86542 0.48732 0.21124
  -7   0  19  126.26 10.1302   1-0.11488-0.45337-0.87168 0.87123 0.47676 0.18685
  -7   0  18 65.6288 7.18096   1-0.11556-0.45272-0.87700 0.87656 0.46674 0.16193
  -7   0  17 24.4314 5.40084   1-0.11651-0.45179-0.88181 0.88140 0.45733 0.13639
  -7   0  16 4.84504 7.16213   1-0.11777-0.45056-0.88611 0.88571 0.44862 0.11015
  -7   0  15 0.51389 8.36547   1-0.11937-0.44899-0.88986 0.88947 0.44071 0.08311
  -7   0  14 387.185 16.3849   1-0.12134-0.44704-0.89301 0.89264 0.43373 0.05514
  -7   0  13 153.342  9.2971   1-0.12374-0.44466-0.89553 0.89517 0.42782 0.02610
  -7   0  12 7.66571 6.97112   1-0.12664-0.44179-0.89733 0.89698 0.42317-0.00420
  -7   0  11 684.606 19.1951   1-0.13012-0.43834-0.89832 0.89799 0.42001-0.03598
  -7   0  10 15.8366 5.43379   1-0.13427-0.43421-0.89837 0.89805 0.41859-0.06952
  -7   0   9 22.7126 3.93581   1-0.13923-0.42928-0.89729 0.89699 0.41929-0.10516
  -7   0   8 89.4994 6.66367   1-0.14518-0.42335-0.89482 0.89454 0.42252-0.14334
  -7   0   7 134.714 9.62249   1-0.15234-0.41622-0.89061 0.89034 0.42884-0.18461
  -7   0   6 340.629 13.0362   1-0.16102-0.40756-0.88413 0.88387 0.43897-0.22969
  -7   0   5 393.324 13.8071   1-0.17165-0.39696-0.87459 0.87435 0.45381-0.27948
  -7   0   4 187.959 10.0431   1-0.18481-0.38383-0.86080 0.86057 0.47454-0.33515
  -7   0   3  284.68 11.7416   1-0.20130-0.36736-0.84094 0.84073 0.50261-0.39817
  -7   0   2 540.422 15.3839   1-0.22227-0.34641-0.81212 0.81192 0.53978-0.47030
  -7   0   1 262.244 12.1267   1-0.24929-0.31942-0.76975 0.76957 0.58790-0.55337
  -7   0   0 5.66154 5.71902   1-0.28437-0.28437-0.70660 0.70643 0.64815-0.64856
  -7   0  -1 285.702 13.5246   1-0.32965-0.23911-0.61199 0.61184 0.71899-0.75435
  -7   1  -1 306.824 14.3155   1-0.37998-0.18876-0.46271 0.51526 0.80093-0.83631
  -7   1   0 5.94276 5.94276   1-0.33905-0.22967-0.56400 0.61653 0.75303-0.75346
  -7   1   1 330.635 13.3168   1-0.30389-0.26480-0.64087 0.69338 0.70507-0.67056
  -7   1   2 622.441  17.202   1-0.27445-0.29422-0.69825 0.75074 0.66134-0.59188
  -7   1   3  2.7402 5.84568   1-0.25006-0.31859-0.74086 0.79334 0.62360-0.51918
  -7   1   4 2.69466 5.43041   1-0.22989-0.33873-0.77253 0.82500 0.59215-0.45279
  -7   1   5 136.927 9.67601   1-0.21317-0.35542-0.79612 0.84857 0.56663-0.39232
  -7   1   6 124.153 8.91248   1-0.19923-0.36933-0.81370 0.86614 0.54637-0.33711
  -7   1   7 9.84066 4.83697   1-0.18755-0.38099-0.82676 0.87918 0.53067-0.28647
  -7   1   8 6.84294 5.81924   1-0.17770-0.39081-0.83636 0.88877 0.51889-0.23974
  -7   1   9 0.82851 5.58858   1-0.16936-0.39914-0.84326 0.89565 0.51045-0.19634
  -7   1  10 308.978 13.5193   1-0.16225-0.40622-0.84802 0.90040 0.50484-0.15579
  -7   1  11 16.4025 6.88202   1-0.15618-0.41226-0.85104 0.90341 0.50166-0.11766
  -7   1  12 44.1912 5.29834   1-0.15099-0.41742-0.85263 0.90498 0.50055-0.08160
  -7   1  13 59.0495 5.19414   1-0.14655-0.42184-0.85301 0.90535 0.50122-0.04732
  -7   1  14 329.216 14.9932   1-0.14275-0.42562-0.85235 0.90467 0.50344-0.01459
  -7   1  15-0.52299  7.4514   1-0.13951-0.42883-0.85078 0.90309 0.50699 0.01681
  -7   1  16 20.7937 7.25948   1-0.13676-0.43155-0.84841 0.90070 0.51170 0.04705
  -7   1  17-4.58452 7.11155   1-0.13446-0.43383-0.84530 0.89757 0.51743 0.07627
  -7   1  18-1.80166 9.24535   1-0.13254-0.43573-0.84151 0.89377 0.52405 0.10459
  -7   1  19  47.446 6.52275   1-0.13097-0.43727-0.83710 0.88934 0.53147 0.13213
  -7   1  20 129.118 11.0281   1-0.12973-0.43848-0.83209 0.88432 0.53958 0.15896
  -7   2  20  12.797 7.76749   1-0.14538-0.42282-0.79454 0.89946 0.58984 0.10868
  -7   2  19  95.619 7.93918   1-0.14743-0.42080-0.79853 0.90347 0.58392 0.07965
  -7   2  18 205.519 14.4007   1-0.14986-0.41839-0.80179 0.90674 0.57881 0.04981
  -7   2  17 12.6572 4.44726   1-0.15272-0.41556-0.80426 0.90923 0.57461 0.01906
  -7   2  16  1.1202 7.43056   1-0.15604-0.41226-0.80588 0.91087 0.57144-0.01271
  -7   2  15  6.4302 7.76521   1-0.15988-0.40844-0.80656 0.91156 0.56942-0.04564
  -7   2  14 94.7408 6.28409   1-0.16431-0.40404-0.80618 0.91119 0.56869-0.07986
  -7   2  13 74.8419 5.92745   1-0.16941-0.39897-0.80460 0.90962 0.56944-0.11556
  -7   2  12 7.60296 7.42263   1-0.17526-0.39314-0.80163 0.90667 0.57184-0.15291
  -7   2  11 464.996 16.8117   1-0.18198-0.38644-0.79705 0.90210 0.57613-0.19214
  -7   2  10  875.43 21.7454   1-0.18971-0.37874-0.79055 0.89562 0.58255-0.23352
  -7   2   9 6.05859 6.30104   1-0.19862-0.36986-0.78174 0.88683 0.59139-0.27731
  -7   2   8 88.3543  6.5292   1-0.20889-0.35961-0.77013 0.87524 0.60297-0.32383
  -7   2   7 47.7873 4.99241   1-0.22077-0.34775-0.75506 0.86018 0.61760-0.37342
  -7   2   6 325.802 13.4101   1-0.23456-0.33400-0.73569 0.84082 0.63563-0.42639
  -7   2   5  145.11 9.43616   1-0.25057-0.31801-0.71091 0.81605 0.65733-0.48304
  -7   2   4 169.297 10.5348   1-0.26920-0.29941-0.67931 0.78447 0.68287-0.54353
  -7   2   3 162.624 10.8603   1-0.29083-0.27780-0.63911 0.74429 0.71215-0.60775
  -7   2   2 908.122 21.6203   1-0.31582-0.25283-0.58819 0.69338 0.74460-0.67516
  -7   2   1  102.19 8.13426   1-0.34441-0.22427-0.52415 0.62936 0.77892-0.74442
  -7   2   0-0.48708 6.06413   1-0.37651-0.19220-0.44471 0.54993 0.81267-0.81313
  -7   2  -1 104.345 8.45655   1-0.41150-0.15723-0.34835 0.45358 0.84211-0.87752
  -7   3  -1 365.464 16.7635   1-0.43224-0.13647-0.25820 0.41613 0.86384-0.89926
  -7   3   0 0.51412 6.80118   1-0.40254-0.16615-0.34629 0.50420 0.84728-0.84776
  -7   3   1 397.467 16.2592   1-0.37416-0.19450-0.42288 0.58079 0.82530-0.79082
  -7   3   2 336.996 14.0513   1-0.34779-0.22085-0.48803 0.64592 0.80056-0.73114
  -7   3   3 37.0773 4.33978   1-0.32377-0.24485-0.54256 0.70043 0.77518-0.67081
  -7   3   4 1.36418 6.25149   1-0.30219-0.26639-0.58768 0.74554 0.75064-0.61132
  -7   3   5 53.6098 5.19342   1-0.28299-0.28557-0.62473 0.78258 0.72788-0.55362
  -7   3   6 48.5801 4.85854   1-0.26600-0.30254-0.65499 0.81282 0.70742-0.49821
  -7   3   7 13.8958 7.54072   1-0.25101-0.31751-0.67959 0.83740 0.68950-0.44533
  -7   3   8 13.1072 6.43963   1-0.23779-0.33069-0.69947 0.85727 0.67414-0.39503
  -7   3   9 20.7068 7.34806   1-0.22615-0.34231-0.71544 0.87323 0.66127-0.34721
  -7   3  10 176.586 11.7347   1-0.21589-0.35255-0.72816 0.88592 0.65075-0.30174
  -7   3  11 41.4042 5.09695   1-0.20683-0.36158-0.73813 0.89589 0.64240-0.25844
  -7   3  12  43.884 5.25489   1-0.19885-0.36954-0.74580 0.90354 0.63604-0.21713
  -7   3  13 122.621 8.78159   1-0.19179-0.37657-0.75149 0.90922 0.63149-0.17764
  -7   3  14 213.494 13.4853   1-0.18556-0.38277-0.75549 0.91320 0.62858-0.13978
  -7   3  15 8.36918 7.16693   1-0.18007-0.38824-0.75801 0.91570 0.62715-0.10340
  -7   3  16-6.39378 8.32228   1-0.17523-0.39306-0.75923 0.91690 0.62705-0.06835
  -7   3  17  0.6069 7.88971   1-0.17097-0.39729-0.75929 0.91695 0.62815-0.03450
  -7   3  18 10.1555 9.02103   1-0.16724-0.40100-0.75831 0.91596 0.63033-0.00173
  -7   3  19 71.2088 7.14937   1-0.16398-0.40423-0.75639 0.91402 0.63349 0.03006
  -7   4  19 131.663 10.3145   1-0.18040-0.38780-0.71117 0.92150 0.67970-0.01618
  -7   4  18 42.0305 6.29447   1-0.18440-0.38382-0.71166 0.92200 0.67812-0.04954
  -7   4  17 22.8239 8.64658   1-0.18892-0.37933-0.71104 0.92140 0.67752-0.08389
  -7   4  16 4.26291 7.77504   1-0.19400-0.37427-0.70922 0.91959 0.67799-0.11931
  -7   4  15 19.3301 8.90278   1-0.19971-0.36859-0.70604 0.91643 0.67964-0.15591
  -7   4  14 225.163 15.3615   1-0.20610-0.36221-0.70136 0.91176 0.68257-0.19379
  -7   4  13 123.185 9.31409   1-0.21327-0.35508-0.69496 0.90538 0.68689-0.23306
  -7   4  12 16.9236 7.36619   1-0.22128-0.34709-0.68662 0.89705 0.69272-0.27383
  -7   4  11 561.836 19.3907   1-0.23023-0.33816-0.67605 0.88649 0.70015-0.31621
  -7   4  10-0.50095 8.03087   1-0.24025-0.32818-0.66289 0.87336 0.70929-0.36031
  -7   4   9 8.84158 7.70416   1-0.25143-0.31702-0.64675 0.85722 0.72023-0.40619
  -7   4   8 75.7098 6.51124   1-0.26391-0.30456-0.62712 0.83761 0.73299-0.45390
  -7   4   7 120.491 8.16024   1-0.27783-0.29067-0.60343 0.81393 0.74757-0.50343
  -7   4   6 179.752 11.3325   1-0.29330-0.27522-0.57502 0.78554 0.76386-0.55466
  -7   4   5 310.679 14.2737   1-0.31045-0.25809-0.54114 0.75167 0.78160-0.60736
  -7   4   4  141.80 10.9452   1-0.32936-0.23922-0.50099 0.71154 0.80037-0.66107
  -7   4   3  234.35 13.4312   1-0.35003-0.21857-0.45377 0.66433 0.81949-0.71515
  -7   4   2 226.234 13.0112   1-0.37239-0.19624-0.39876 0.60934 0.83800-0.76860
  -7   4   1 235.329 13.0188   1-0.39622-0.17243-0.33546 0.54606 0.85458-0.82013
  -7   4   0 2.71377 6.21211   1-0.42112-0.14755-0.26378 0.47439 0.86764-0.86814
  -7   4  -1  223.76 13.8344   1-0.44653-0.12217-0.18420 0.39483 0.87539-0.91084
  -7   5  -1 122.726 7.87122   1-0.45670-0.11199-0.12116 0.38448 0.88107-0.91654
  -7   5   0 5.15188 6.79724   1-0.43471-0.13394-0.19297 0.45628 0.87945-0.87997
  -7   5   1 106.707 8.70499   1-0.41280-0.15583-0.25923 0.52252 0.87300-0.83857
  -7   5   2 463.231 17.9283   1-0.39142-0.17719-0.31932 0.58259 0.86293-0.79355
  -7   5   3 19.0098 6.96546   1-0.37092-0.19767-0.37302 0.63628 0.85040-0.74607
  -7   5   4 -5.1763  7.3204   1-0.35154-0.21702-0.42042 0.68367 0.83644-0.69716
  -7   5   5  173.90 11.8208   1-0.33343-0.23511-0.46185 0.72508 0.82191-0.64769
  -7   5   6 125.652  8.9608   1-0.31665-0.25185-0.49776 0.76097 0.80748-0.59831
  -7   5   7 9.81346 6.71447   1-0.30122-0.26726-0.52866 0.79186 0.79366-0.54954
  -7   5   8-1.04501 6.85256   1-0.28710-0.28136-0.55507 0.81826 0.78077-0.50170
  -7   5   9-5.80249 7.44129   1-0.27422-0.29421-0.57752 0.84069 0.76905-0.45504
  -7   5  10 272.243 13.9167   1-0.26250-0.30590-0.59645 0.85961 0.75863-0.40967
  -7   5  11 4.36557 7.36184   1-0.25187-0.31651-0.61230 0.87544 0.74957-0.36565
  -7   5  12 32.7234 5.30396   1-0.24224-0.32611-0.62544 0.88856 0.74187-0.32301
  -7   5  13    0.00 8.11631   1-0.23352-0.33481-0.63618 0.89929 0.73551-0.28170
  -7   5  14 274.345 15.6888   1-0.22564-0.34267-0.64481 0.90790 0.73045-0.24169
  -7   5  15 5.54359 7.15673   1-0.21852-0.34976-0.65156 0.91464 0.72662-0.20291
  -7   5  16 11.5106 8.43531   1-0.21210-0.35616-0.65664 0.91970 0.72395-0.16529
  -7   5  17 8.64136 9.08992   1-0.20632-0.36191-0.66021 0.92326 0.72238-0.12877
  -7   5  18 23.5152 5.83592   1-0.20112-0.36708-0.66242 0.92546 0.72182-0.09326
  -7   6  18 85.5034 8.03757   1-0.21721-0.35098-0.61119 0.92692 0.76125-0.13271
  -7   6  17-5.58173  9.9164   1-0.22297-0.34524-0.60744 0.92319 0.76258-0.16899
  -7   6  16 7.39772 8.20916   1-0.22932-0.33892-0.60223 0.91799 0.76483-0.20619
  -7   6  15 7.15362 8.55375   1-0.23630-0.33197-0.59539 0.91116 0.76804-0.24435
  -7   6  14 45.1408 5.72294   1-0.24396-0.32433-0.58676 0.90255 0.77226-0.28352
  -7   6  13 63.6897 6.55469   1-0.25236-0.31595-0.57616 0.89197 0.77752-0.32373
  -7   6  12-4.76951 8.08711   1-0.26156-0.30678-0.56335 0.87917 0.78383-0.36499
  -7   6  11 295.742 16.1337   1-0.27161-0.29676-0.54810 0.86393 0.79118-0.40729
  -7   6  10 501.596  19.306   1-0.28256-0.28583-0.53010 0.84595 0.79955-0.45060
  -7   6   9-1.68312 8.07198   1-0.29449-0.27393-0.50906 0.82492 0.80885-0.49485
  -7   6   8 57.7215 5.53772   1-0.30742-0.26102-0.48463 0.80051 0.81895-0.53991
  -7   6   7 33.5454  5.3301   1-0.32140-0.24706-0.45646 0.77236 0.82968-0.58558
  -7   6   6 150.576 9.79994   1-0.33644-0.23205-0.42420 0.74010 0.84074-0.63159
  -7   6   5 96.4041 7.73889   1-0.35253-0.21599-0.38748 0.70341 0.85177-0.67757
  -7   6   4 113.681 8.59287   1-0.36961-0.19893-0.34602 0.66196 0.86228-0.72303
  -7   6   3 81.5116 6.86725   1-0.38758-0.18099-0.29961 0.61556 0.87168-0.76738
  -7   6   2  328.60 16.0384   1-0.40627-0.16232-0.24815 0.56412 0.87926-0.80991
  -7   6   1 78.7021 6.57248   1-0.42546-0.14316-0.19176 0.50774 0.88423-0.84983
  -7   6   0-0.60232 7.64265   1-0.44485-0.12379-0.13077 0.44676 0.88576-0.88631
  -7   6  -1 91.7193  7.1484   1-0.46409-0.10458-0.06578 0.38179 0.88305-0.91854
  -7   7  -1 335.812 18.0814   1-0.46951-0.09914-0.01589 0.38460 0.88245-0.91797
  -7   7   0 0.63687 8.13098   1-0.45249-0.11613-0.07497 0.44366 0.88833-0.88889
  -7   7   1 355.901 17.3227   1-0.43521-0.13339-0.13109 0.49977 0.89049-0.85611
  -7   7   2  194.97  14.483   1-0.41794-0.15064-0.18373 0.55240 0.88950-0.82017
  -7   7   3 73.8612 6.36794   1-0.40092-0.16763-0.23254 0.60118 0.88595-0.78167
  -7   7   4-3.55578 7.81731   1-0.38435-0.18418-0.27730 0.64593 0.88043-0.74120
  -7   7   5 -4.0932 8.08129   1-0.36838-0.20012-0.31798 0.68659 0.87351-0.69934
  -7   7   6 51.6024 5.97158   1-0.35314-0.21534-0.35463 0.72323 0.86569-0.65657
  -7   7   7 44.5616 5.76698   1-0.33869-0.22976-0.38741 0.75600 0.85740-0.61333
  -7   7   8 14.6901 6.92774   1-0.32509-0.24334-0.41653 0.78510 0.84900-0.56998
  -7   7   9 34.7037 6.19836   1-0.31234-0.25606-0.44221 0.81077 0.84078-0.52681
  -7   7  10 118.817 9.52276   1-0.30045-0.26792-0.46472 0.83326 0.83295-0.48403
  -7   7  11   66.27 6.43836   1-0.28940-0.27895-0.48432 0.85284 0.82569-0.44182
  -7   7  12 41.7884 5.96782   1-0.27916-0.28917-0.50124 0.86975 0.81910-0.40029
  -7   7  13 89.6884 7.72383   1-0.26968-0.29861-0.51573 0.88423 0.81328-0.35951
  -7   7  14 138.152 11.0342   1-0.26095-0.30733-0.52800 0.89648 0.80825-0.31953
  -7   7  15 13.7595 9.72941   1-0.25290-0.31534-0.53824 0.90671 0.80405-0.28038
  -7   7  16  6.4004 8.44451   1-0.24551-0.32271-0.54664 0.91509 0.80067-0.24206
  -7   7  17 16.1751 7.78092   1-0.23873-0.32947-0.55335 0.92179 0.79812-0.20455
  -7   8  16 3.71686 8.88943   1-0.26060-0.30761-0.49043 0.91158 0.83167-0.27308
  -7   8  15-1.44078 9.92989   1-0.26827-0.29996-0.48070 0.90187 0.83489-0.31125
  -7   8  14 86.9459 7.77281   1-0.27655-0.29171-0.46911 0.89029 0.83877-0.35007
  -7   8  13 48.4114 6.68416   1-0.28546-0.28282-0.45551 0.87670 0.84325-0.38951
  -7   8  12  11.308 8.28142   1-0.29504-0.27327-0.43972 0.86092 0.84831-0.42951
  -7   8  11 281.039 17.7739   1-0.30531-0.26302-0.42157 0.84279 0.85386-0.47001
  -7   8  10 7.68759  9.0145   1-0.31628-0.25208-0.40087 0.82211 0.85979-0.51089
  -7   8   9-6.31894 9.20051   1-0.32796-0.24042-0.37745 0.79870 0.86598-0.55203
  -7   8   8 26.9145 9.95581   1-0.34036-0.22805-0.35110 0.77237 0.87223-0.59323
  -7   8   7 50.2552 6.14461   1-0.35344-0.21499-0.32167 0.74295 0.87833-0.63428
  -7   8   6 93.7697  7.7686   1-0.36719-0.20127-0.28900 0.71029 0.88400-0.67490
  -7   8   5 149.925 10.0663   1-0.38153-0.18696-0.25299 0.67430 0.88893-0.71477
  -7   8   4 88.4452 7.38702   1-0.39638-0.17213-0.21358 0.63491 0.89273-0.75352
  -7   8   3 114.591 8.93197   1-0.41164-0.15689-0.17081 0.59215 0.89499-0.79074
  -7   8   2 60.8642 6.79672   1-0.42716-0.14140-0.12479 0.54615 0.89528-0.82598
  -7   8   1 90.4761 7.78558   1-0.44277-0.12581-0.07575 0.49712 0.89315-0.85879
  -7   8   0   7.439 7.56096   1-0.45828-0.11033-0.02402 0.44541 0.88817-0.88876
  -7   8  -1 97.5659 7.68903   1-0.47348-0.09516 0.02992 0.39148 0.87994-0.91548
  -7   9  -1  28.137 5.99403   1-0.47631-0.09231 0.07265 0.40144 0.87588-0.91145
  -7   9   0 6.48152 8.73158   1-0.46263-0.10596 0.02317 0.45091 0.88590-0.88651
  -7   9   1 27.5037 5.90016   1-0.44863-0.11994-0.02460 0.49867 0.89307-0.85873
  -7   9   2 199.171 14.9362   1-0.43446-0.13409-0.07028 0.54433 0.89767-0.82839
  -7   9   3 17.8636 8.95818   1-0.42027-0.14825-0.11355 0.58758 0.90003-0.79579
  -7   9   4-4.06712 8.62768   1-0.40622-0.16228-0.15418 0.62820 0.90047-0.76128
  -7   9   5 123.296  10.381   1-0.39242-0.17605-0.19204 0.66604 0.89934-0.72521
  -7   9   6 56.3927 6.96705   1-0.37898-0.18946-0.22703 0.70102 0.89697-0.68789
  -7   9   7 19.2614 8.10742   1-0.36599-0.20243-0.25915 0.73313 0.89369-0.64966
  -7   9   8 8.01341 6.93982   1-0.35349-0.21490-0.28844 0.76240 0.88976-0.61078
  -7   9   9 10.7742 8.98412   1-0.34156-0.22681-0.31498 0.78893 0.88543-0.57150
  -7   9  10 118.481 8.42255   1-0.33020-0.23815-0.33887 0.81280 0.88093-0.53205
  -7   9  11 14.5291 8.88713   1-0.31944-0.24888-0.36024 0.83415 0.87643-0.49260
  -7   9  12 9.86459 10.1131   1-0.30928-0.25901-0.37921 0.85312 0.87207-0.45329
  -7   9  13-14.3794 10.2184   1-0.29973-0.26854-0.39595 0.86984 0.86797-0.41425
  -7   9  14 140.775 9.68987   1-0.29076-0.27748-0.41058 0.88445 0.86423-0.37556
  -7   9  15  15.884  9.5376   1-0.28237-0.28585-0.42324 0.89709 0.86091-0.33729
  -7  10  13 32.5993 6.62605   1-0.31253-0.25572-0.33736 0.86394 0.88793-0.43423
  -7  10  12 0.74767 10.3869   1-0.32196-0.24632-0.32000 0.84659 0.89097-0.47222
  -7  10  11 157.354 11.7954   1-0.33191-0.23639-0.30053 0.82714 0.89408-0.51028
  -7  10  10 245.224 17.0766   1-0.34237-0.22596-0.27884 0.80547 0.89714-0.54828
  -7  10   9-5.74687 9.90189   1-0.35333-0.21503-0.25485 0.78149 0.90000-0.58609
  -7  10   8 14.9701 9.80024   1-0.36476-0.20362-0.22848 0.75514 0.90249-0.62354
  -7  10   7 18.4332 10.4679   1-0.37662-0.19179-0.19967 0.72634 0.90443-0.66042
  -7  10   6 91.3219 7.64961   1-0.38887-0.17956-0.16839 0.69507 0.90559-0.69653
  -7  10   5 57.0495 7.06307   1-0.40143-0.16702-0.13464 0.66134 0.90572-0.73161
  -7  10   4 39.7165 7.05958   1-0.41424-0.15424-0.09848 0.62519 0.90458-0.76542
  -7  10   3 57.5341 7.17827   1-0.42720-0.14130-0.06001 0.58673 0.90189-0.79768
  -7  10   2 103.794 8.31138   1-0.44020-0.12833-0.01938 0.54612 0.89738-0.82812
  -7  10   1 44.7474 6.65165   1-0.45313-0.11543 0.02319 0.50356 0.89080-0.85649
  -7  10   0 10.7606  9.0944   1-0.46585-0.10273 0.06743 0.45935 0.88192-0.88255
  -7  10  -1 37.3534 7.10025   1-0.47824-0.09037 0.11299 0.41379 0.87052-0.90610
  -7  11  -1  202.81  13.538   1-0.47942-0.08917 0.15145 0.42803 0.86398-0.89959
  -7  11   0-5.73955 11.6823   1-0.46813-0.10044 0.10934 0.47012 0.87647-0.87712
  -7  11   1 187.071 13.2985   1-0.45651-0.11203 0.06829 0.51116 0.88672-0.85243
  -7  11   2 92.4204 7.95258   1-0.44468-0.12384 0.02857 0.55086 0.89490-0.82566
  -7  11   3 44.2327 7.02171   1-0.43273-0.13576-0.00956 0.58898 0.90117-0.79698
  -7  11   4-0.77488 9.83212   1-0.42075-0.14771-0.04592 0.62532 0.90573-0.76659
  -7  11   5 -0.7663 9.16364   1-0.40886-0.15958-0.08034 0.65973 0.90881-0.73472
  -7  11   6  24.639 6.12162   1-0.39711-0.17130-0.11271 0.69209 0.91060-0.70156
  -7  11   7  24.981 9.89907   1-0.38560-0.18279-0.14296 0.72233 0.91132-0.66734
  -7  11   8 8.36307  9.4654   1-0.37437-0.19399-0.17106 0.75041 0.91119-0.63225
  -7  11   9 33.6921 11.7634   1-0.36348-0.20486-0.19701 0.77634 0.91038-0.59650
  -7  11  10 40.5045 7.37544   1-0.35297-0.21535-0.22081 0.80013 0.90907-0.56024
  -7  11  11   25.81 11.5744   1-0.34286-0.22543-0.24253 0.82183 0.90742-0.52364
  -7  12   9-1.63184 10.5124   1-0.37218-0.19614-0.14131 0.77334 0.91715-0.60329
  -7  12   8 19.4612 10.3209   1-0.38253-0.18582-0.11599 0.74803 0.91642-0.63751
  -7  12   7 13.7475 10.2609   1-0.39314-0.17524-0.08876 0.72082 0.91495-0.67099
  -7  12   6 26.0056 10.4073   1-0.40396-0.16444-0.05965 0.69172 0.91257-0.70356
  -7  12   5 66.1906 7.80943   1-0.41493-0.15350-0.02871 0.66080 0.90912-0.73505
  -7  12   4 9.93729 10.7335   1-0.42599-0.14246 0.00397 0.62813 0.90441-0.76529
  -7  12   3 54.9662 7.53923   1-0.43707-0.13140 0.03829 0.59383 0.89827-0.79411
  -7  12   2 16.1077 10.8236   1-0.44809-0.12041 0.07408 0.55805 0.89055-0.82133
  -7  12   1 29.1956 11.6479   1-0.45897-0.10955 0.11118 0.52096 0.88107-0.84680
  -7  12   0 0.87106 11.1209   1-0.46962-0.09893 0.14937 0.48279 0.86971-0.87039
  -7  12  -1 46.2954  7.9669   1-0.47996-0.08862 0.18841 0.44377 0.85636-0.89199
  -7  13  -1-2.80639 10.6248   1-0.47994-0.08862 0.22415 0.46072 0.84770-0.88335
  -7  13   0-4.62558 10.9069   1-0.47044-0.09809 0.18786 0.49700 0.86175-0.86246
  -7  13   1-9.12855 11.2544   1-0.46064-0.10787 0.15226 0.53258 0.87401-0.83976
  -7  13   2 107.985 9.22887   1-0.45060-0.11788 0.11756 0.56726 0.88456-0.81536
  -7  13   3 12.5256  11.246   1-0.44041-0.12804 0.08395 0.60086 0.89350-0.78935
  -7  13   4-9.72474 11.4929   1-0.43014-0.13830 0.05158 0.63321 0.90095-0.76186
  -6  14  -1 39.9501 7.52652   1-0.44618-0.04112 0.27611 0.46148 0.85080-0.88642
  -6  14   0 3.67848 10.9586   1-0.43723-0.05004 0.24086 0.49672 0.86604-0.86671
  -6  14   1  27.239 7.36292   1-0.42796-0.05929 0.20611 0.53144 0.87956-0.84527
  -6  14   2 30.5503 7.32185   1-0.41842-0.06880 0.17208 0.56546 0.89141-0.82217
  -6  14   3 21.3911 12.9161   1-0.40868-0.07852 0.13893 0.59860 0.90167-0.79749
  -6  14   4 48.8708 8.22939   1-0.39881-0.08836 0.10684 0.63067 0.91044-0.77131
  -6  14   5 128.717 9.87661   1-0.38886-0.09828 0.07595 0.66155 0.91784-0.74376
  -6  13   9 103.888 9.51712   1-0.34311-0.14395-0.08583 0.77057 0.93516-0.62127
  -6  13   8 50.6342 7.07321   1-0.35335-0.13373-0.05979 0.74455 0.93335-0.65441
  -6  13   7  25.834 9.34531   1-0.36378-0.12333-0.03198 0.71675 0.93069-0.68669
  -6  13   6 25.9552 9.59705   1-0.37436-0.11277-0.00246 0.68725 0.92701-0.71796
  -6  13   5-25.3324 11.4696   1-0.38503-0.10213 0.02871 0.65610 0.92216-0.74806
  -6  13   4 305.498 20.4926   1-0.39572-0.09146 0.06142 0.62340 0.91599-0.77684
  -6  13   3 44.6359  7.7119   1-0.40637-0.08084 0.09553 0.58930 0.90835-0.80415
  -6  13   2 11.7606 10.1502   1-0.41690-0.07034 0.13091 0.55394 0.89910-0.82985
  -6  13   1 59.4576 8.11873   1-0.42723-0.06003 0.16734 0.51752 0.88812-0.85381
  -6  13   0 5.15852 9.41814   1-0.43729-0.05000 0.20464 0.48024 0.87530-0.87594
  -6  13  -1 59.6377 8.30926   1-0.44700-0.04031 0.24255 0.44234 0.86056-0.89615
  -6  12  -1 51.6591 7.53176   1-0.44736-0.03997 0.20810 0.42410 0.86937-0.90494
  -6  12   0 217.622 16.6678   1-0.43678-0.05053 0.16720 0.46498 0.88348-0.88410
  -6  12   1 52.0673 7.26753   1-0.42583-0.06145 0.12708 0.50509 0.89546-0.86113
  -6  12   2 18.8124 10.8613   1-0.41460-0.07265 0.08801 0.54414 0.90539-0.83611
  -6  12   3 81.5044 7.73515   1-0.40319-0.08404 0.05023 0.58191 0.91342-0.80919
  -6  12   4-6.14463 11.5467   1-0.39168-0.09552 0.01396 0.61817 0.91970-0.78053
  -6  12   5 213.625 16.7423   1-0.38016-0.10701-0.02064 0.65275 0.92442-0.75030
  -6  12   6 15.8462 8.36871   1-0.36872-0.11843-0.05343 0.68553 0.92776-0.71869
  -6  12   7 4.50864 9.91217   1-0.35743-0.12970-0.08431 0.71639 0.92991-0.68589
  -6  12   8 39.6861 6.33514   1-0.34634-0.14076-0.11322 0.74528 0.93106-0.65209
  -6  12   9 9.08938 8.70241   1-0.33552-0.15156-0.14011 0.77216 0.93139-0.61747
  -6  12  10 16.8309 9.30714   1-0.32500-0.16205-0.16499 0.79702 0.93106-0.58219
  -6  12  11 37.4788 7.12407   1-0.31484-0.17219-0.18786 0.81988 0.93024-0.54642
  -6  12  12 22.0033 10.4843   1-0.30505-0.18195-0.20877 0.84077 0.92906-0.51030
  -6  11  14 51.4832 7.35475   1-0.27593-0.21103-0.30170 0.88099 0.91255-0.42387
  -6  11  13 67.8268 8.00817   1-0.28513-0.20186-0.28484 0.86414 0.91513-0.46139
  -6  11  12 98.3257 8.67322   1-0.29480-0.19222-0.26598 0.84529 0.91772-0.49893
  -6  11  11 1.44791  9.9264   1-0.30494-0.18210-0.24503 0.82436 0.92022-0.53638
  -6  11  10  1.4289 10.6929   1-0.31554-0.17153-0.22192 0.80126 0.92249-0.57360
  -6  11   9 2.82552 7.67327   1-0.32656-0.16053-0.19658 0.77593 0.92438-0.61043
  -6  11   8 15.4037  10.937   1-0.33798-0.14913-0.16896 0.74834 0.92571-0.64671
  -6  11   7 124.721 9.81319   1-0.34976-0.13739-0.13906 0.71845 0.92628-0.68224
  -6  11   6 2.10389 8.84304   1-0.36182-0.12535-0.10688 0.68628 0.92590-0.71680
  -6  11   5 205.511 15.9018   1-0.37410-0.11309-0.07246 0.65188 0.92432-0.75018
  -6  11   4 359.625 19.0665   1-0.38653-0.10069-0.03590 0.61533 0.92132-0.78212
  -6  11   3 18.7194 9.38739   1-0.39900-0.08825 0.00267 0.57678 0.91666-0.81241
  -6  11   2 17.4949 9.61558   1-0.41141-0.07586 0.04305 0.53641 0.91011-0.84081
  -6  11   1 11.8488 10.9842   1-0.42366-0.06363 0.08502 0.49445 0.90147-0.86712
  -6  11   0 47.9491 6.71914   1-0.43563-0.05169 0.12829 0.45120 0.89055-0.89115
  -6  11  -1 9.70577 10.2096   1-0.44720-0.04014 0.17254 0.40697 0.87721-0.91276
  -6  10  -1  29.895  10.382   1-0.44647-0.04089 0.13561 0.39120 0.88406-0.91959
  -6  10   0-0.69289 9.42444   1-0.43374-0.05360 0.08756 0.43924 0.89641-0.89699
  -6  10   1 51.2558 6.11242   1-0.42059-0.06672 0.04075 0.48603 0.90601-0.87164
  -6  10   2 53.9209 6.30235   1-0.40717-0.08012-0.00441 0.53118 0.91305-0.84373
  -6  10   3 66.0565 7.15107   1-0.39361-0.09364-0.04762 0.57437 0.91778-0.81351
  -6  10   4  284.22 17.2891   1-0.38006-0.10717-0.08860 0.61533 0.92048-0.78126
  -6  10   5  325.83 17.3577   1-0.36664-0.12057-0.12715 0.65387 0.92144-0.74727
  -6  10   6-0.65109 8.85581   1-0.35344-0.13374-0.16315 0.68986 0.92095-0.71183
  -6  10   7 0.64905 8.73206   1-0.34057-0.14658-0.19654 0.72323 0.91931-0.67524
  -6  10   8 23.9958 5.65453   1-0.32810-0.15903-0.22728 0.75396 0.91678-0.63776
  -6  10   9 4.60771 9.14462   1-0.31608-0.17103-0.25541 0.78207 0.91361-0.59965
  -6  10  10 16.7879  5.3627   1-0.30456-0.18252-0.28099 0.80764 0.91003-0.56112
  -6  10  11 43.8028 6.65614   1-0.29357-0.19349-0.30410 0.83073 0.90622-0.52236
  -6  10  12-14.4694  11.632   1-0.28312-0.20391-0.32485 0.85146 0.90236-0.48355
  -6  10  13 227.309 15.4021   1-0.27323-0.21378-0.34334 0.86994 0.89857-0.44481
  -6  10  14 7.20013 9.60618   1-0.26389-0.22309-0.35970 0.88629 0.89497-0.40626
  -6  10  15 5.16541 10.8702   1-0.25510-0.23186-0.37404 0.90062 0.89164-0.36799
  -6   9  17 6.71337 10.4163   1-0.22587-0.26105-0.45342 0.92727 0.86227-0.26869
  -6   9  16 25.2437 11.2893   1-0.23348-0.25346-0.44371 0.91757 0.86528-0.30665
  -6   9  15 30.7115 10.4465   1-0.24167-0.24530-0.43218 0.90606 0.86885-0.34517
  -6   9  14 59.8843 7.14355   1-0.25045-0.23655-0.41870 0.89260 0.87294-0.38421
  -6   9  13-1.32145 8.96249   1-0.25985-0.22717-0.40313 0.87704 0.87749-0.42371
  -6   9  12 276.318  16.153   1-0.26988-0.21716-0.38531 0.85923 0.88244-0.46361
  -6   9  11 89.1376 7.66478   1-0.28056-0.20651-0.36508 0.83902 0.88768-0.50380
  -6   9  10 13.6659 8.95875   1-0.29189-0.19520-0.34228 0.81624 0.89307-0.54414
  -6   9   9 214.492  13.538   1-0.30386-0.18326-0.31677 0.79074 0.89846-0.58447
  -6   9   8 78.8268 7.80063   1-0.31646-0.17069-0.28840 0.76239 0.90363-0.62459
  -6   9   7-0.60209 7.49604   1-0.32963-0.15754-0.25706 0.73106 0.90834-0.66425
  -6   9   6  3.0201 8.34772   1-0.34334-0.14385-0.22267 0.69669 0.91230-0.70316
  -6   9   5-15.2008 9.63306   1-0.35751-0.12971-0.18520 0.65923 0.91520-0.74101
  -6   9   4 793.008 24.3268   1-0.37204-0.11521-0.14467 0.61871 0.91669-0.77744
  -6   9   3 105.841 8.14723   1-0.38680-0.10048-0.10119 0.57525 0.91637-0.81208
  -6   9   2  18.878 8.58204   1-0.40165-0.08565-0.05496 0.52903 0.91388-0.84454
  -6   9   1 111.245  7.2227   1-0.41643-0.07090-0.00625 0.48034 0.90885-0.87446
  -6   9   0 13.5181 8.56413   1-0.43096-0.05639 0.04454 0.42956 0.90094-0.90149
  -6   9  -1 122.703 9.94658   1-0.44505-0.04232 0.09696 0.37716 0.88986-0.92537
  -6   8  -1 137.262 9.99861   1-0.44281-0.04458 0.05608 0.36534 0.89451-0.92999
  -6   8   0 825.971 23.9212   1-0.42708-0.06028-0.00138 0.42279 0.90390-0.90443
  -6   8   1 137.706 10.8783   1-0.41092-0.07642-0.05670 0.47809 0.90964-0.87522
  -6   8   2 85.3773 6.70226   1-0.39456-0.09276-0.10930 0.53068 0.91212-0.84276
  -6   8   3 202.352 12.9038   1-0.37822-0.10907-0.15875 0.58012 0.91182-0.80750
  -6   8   4 18.2372 5.36567   1-0.36211-0.12516-0.20476 0.62611 0.90922-0.76995
  -6   8   5 576.445 20.4956   1-0.34639-0.14085-0.24715 0.66848 0.90483-0.73062
  -6   8   6 11.1853 6.61731   1-0.33120-0.15601-0.28587 0.70719 0.89913-0.68996
  -6   8   7 5.03303 7.44001   1-0.31665-0.17054-0.32096 0.74227 0.89253-0.64842
  -6   8   8 241.432 13.4911   1-0.30279-0.18437-0.35254 0.77383 0.88542-0.60636
  -6   8   9 23.7525 5.40468   1-0.28968-0.19745-0.38075 0.80203 0.87812-0.56411
  -6   8  10 16.8184 8.13992   1-0.27734-0.20977-0.40579 0.82706 0.87088-0.52192
  -6   8  11 91.8913 7.16787   1-0.26578-0.22131-0.42788 0.84912 0.86390-0.48000
  -6   8  12 152.697  10.703   1-0.25497-0.23209-0.44722 0.86845 0.85736-0.43850
  -6   8  13 452.393 19.0929   1-0.24491-0.24213-0.46402 0.88523 0.85136-0.39755
  -6   8  14 23.6704 9.02469   1-0.23556-0.25145-0.47848 0.89968 0.84598-0.35723
  -6   8  15  68.818 6.55863   1-0.22690-0.26009-0.49080 0.91198 0.84129-0.31759
  -6   8  16 17.1301 9.37004   1-0.21889-0.26807-0.50114 0.92231 0.83732-0.27867
  -6   8  17 24.8543 9.81409   1-0.21150-0.27544-0.50967 0.93083 0.83407-0.24047
  -6   8  18-6.63071 10.7524   1-0.20469-0.28222-0.51653 0.93767 0.83155-0.20300
  -6   7  19 21.1548 11.1349   1-0.18371-0.30319-0.57505 0.94348 0.79738-0.13386
  -6   7  18 23.1234 8.83562   1-0.18957-0.29735-0.57103 0.93948 0.79888-0.17031
  -6   7  17  3.3681  9.5976   1-0.19601-0.29094-0.56553 0.93399 0.80123-0.20761
  -6   7  16-4.54995 9.12307   1-0.20306-0.28391-0.55841 0.92689 0.80446-0.24578
  -6   7  15 1.25634 9.52662   1-0.21077-0.27623-0.54951 0.91801 0.80858-0.28486
  -6   7  14 92.2629 7.14501   1-0.21917-0.26785-0.53866 0.90717 0.81363-0.32485
  -6   7  13 106.429  8.2355   1-0.22832-0.25873-0.52566 0.89418 0.81958-0.36576
  -6   7  12 241.076 14.8727   1-0.23827-0.24881-0.51028 0.87882 0.82643-0.40755
  -6   7  11-1.11146 7.41435   1-0.24906-0.23805-0.49228 0.86083 0.83412-0.45019
  -6   7  10 16.2962 8.30942   1-0.26072-0.22641-0.47139 0.83995 0.84256-0.49358
  -6   7   9 27.4929 5.36208   1-0.27330-0.21385-0.44732 0.81590 0.85163-0.53760
  -6   7   8 61.1586 5.85835   1-0.28681-0.20036-0.41979 0.78838 0.86113-0.58204
  -6   7   7 205.948 12.5465   1-0.30126-0.18594-0.38849 0.75710 0.87080-0.62666
  -6   7   6-8.28009 7.42761   1-0.31663-0.17060-0.35317 0.72180 0.88031-0.67112
  -6   7   5  292.88 15.2473   1-0.33285-0.15440-0.31360 0.68224 0.88923-0.71500
  -6   7   4 854.958 23.4122   1-0.34984-0.13744-0.26961 0.63827 0.89707-0.75778
  -6   7   3 3.74956 8.10589   1-0.36744-0.11986-0.22118 0.58985 0.90322-0.79888
  -6   7   2 29.3673  5.4471   1-0.38548-0.10185-0.16839 0.53707 0.90704-0.83765
  -6   7   1    0.00 7.91992   1-0.40370-0.08365-0.11153 0.48023 0.90784-0.87340
  -6   7   0 118.672 8.74825   1-0.42183-0.06555-0.05107 0.41978 0.90496-0.90547
  -6   7  -1  16.887 6.89411   1-0.43954-0.04787 0.01229 0.35644 0.89782-0.93327
  -6   6  -1 80.9403 6.93052   1-0.43491-0.05251-0.03540 0.35144 0.89948-0.93492
  -6   6   0-6.26816 6.89022   1-0.41475-0.07265-0.10573 0.42175 0.90353-0.90402
  -6   6   1 95.1493 8.09965   1-0.39425-0.09312-0.17201 0.48802 0.90257-0.86811
  -6   6   2  100.46 8.36694   1-0.37383-0.11351-0.23345 0.54944 0.89749-0.82808
  -6   6   3 151.523 11.6615   1-0.35387-0.13345-0.28954 0.60551 0.88925-0.78489
  -6   6   4 1053.99 24.7431   1-0.33465-0.15265-0.34009 0.65605 0.87878-0.73947
  -6   6   5 743.418 20.8435   1-0.31636-0.17091-0.38515 0.70110 0.86691-0.69265
  -6   6   6 1.92143 7.31659   1-0.29916-0.18809-0.42494 0.74087 0.85437-0.64516
  -6   6   7 2.90405 5.92787   1-0.28310-0.20412-0.45978 0.77570 0.84173-0.59758
  -6   6   8 262.061 13.2073   1-0.26821-0.21899-0.49008 0.80599 0.82945-0.55034
  -6   6   9 58.4178 5.45656   1-0.25447-0.23270-0.51626 0.83214 0.81784-0.50378
  -6   6  10 11.7196 7.25994   1-0.24185-0.24530-0.53872 0.85459 0.80713-0.45813
  -6   6  11 77.0825 6.20114   1-0.23028-0.25683-0.55785 0.87371 0.79747-0.41352
  -6   6  12 116.569 8.60316   1-0.21972-0.26738-0.57402 0.88987 0.78894-0.37004
  -6   6  13 490.974 19.1328   1-0.21008-0.27699-0.58756 0.90338 0.78158-0.32773
  -6   6  14 32.0532 5.38435   1-0.20130-0.28575-0.59874 0.91455 0.77539-0.28660
  -6   6  15 46.6141 5.85256   1-0.19331-0.29370-0.60782 0.92361 0.77035-0.24661
  -6   6  16 149.831  10.284   1-0.18606-0.30093-0.61501 0.93080 0.76642-0.20773
  -6   6  17 16.5381 8.14583   1-0.17949-0.30748-0.62052 0.93628 0.76355-0.16991
  -6   6  18 0.66315 8.46655   1-0.17354-0.31341-0.62449 0.94024 0.76169-0.13310
  -6   6  19 5.53526 8.69715   1-0.16816-0.31875-0.62707 0.94281 0.76078-0.09724
  -6   5  20 111.213 8.89987   1-0.14767-0.33924-0.67732 0.94035 0.72094-0.02242
  -6   5  19 9.89532 8.15989   1-0.15192-0.33501-0.67742 0.94047 0.71996-0.05639
  -6   5  18 23.9766 9.18697   1-0.15669-0.33027-0.67637 0.93943 0.71992-0.09131
  -6   5  17 12.6819 7.89702   1-0.16202-0.32496-0.67404 0.93712 0.72092-0.12725
  -6   5  16 38.1819 5.51016   1-0.16798-0.31903-0.67032 0.93341 0.72302-0.16430
  -6   5  15 14.9797 7.74738   1-0.17461-0.31242-0.66504 0.92814 0.72631-0.20254
  -6   5  14 119.596  9.0608   1-0.18199-0.30507-0.65800 0.92112 0.73089-0.24207
  -6   5  13 5.15163 7.53619   1-0.19019-0.29689-0.64899 0.91213 0.73683-0.28296
  -6   5  12 444.343 17.0682   1-0.19929-0.28781-0.63773 0.90088 0.74421-0.32528
  -6   5  11 54.0879 5.47053   1-0.20940-0.27774-0.62391 0.88707 0.75309-0.36911
  -6   5  10 17.9306 7.43081   1-0.22059-0.26657-0.60716 0.87033 0.76350-0.41447
  -6   5   9  244.68 12.7416   1-0.23298-0.25421-0.58704 0.85023 0.77544-0.46137
  -6   5   8 97.8506 6.72789   1-0.24666-0.24055-0.56307 0.82627 0.78886-0.50973
  -6   5   7 26.9497 5.02871   1-0.26172-0.22551-0.53469 0.79791 0.80359-0.55941
  -6   5   6-4.48031 6.14309   1-0.27825-0.20901-0.50131 0.76454 0.81937-0.61014
  -6   5   5 103.235 7.63728   1-0.29627-0.19101-0.46230 0.72555 0.83579-0.66151
  -6   5   4 1412.76 26.7925   1-0.31579-0.17152-0.41706 0.68033 0.85225-0.71292
  -6   5   3 125.571 9.98244   1-0.33669-0.15064-0.36509 0.62837 0.86791-0.76353
  -6   5   2 44.6005 5.18457   1-0.35879-0.12857-0.30605 0.56935 0.88173-0.81229
  -6   5   1 107.244 8.14103   1-0.38177-0.10561-0.23992 0.50323 0.89243-0.85795
  -6   5   0  53.862 5.26737   1-0.40518-0.08223-0.16710 0.43043 0.89864-0.89910
  -6   5  -1 105.704 7.24274   1-0.42843-0.05900-0.08851 0.35185 0.89897-0.93438
  -6   4  -1  237.02 12.7757   1-0.41929-0.06816-0.14936 0.36001 0.89526-0.93065
  -6   4   0 1720.57 30.0045   1-0.39206-0.09537-0.23777 0.44841 0.88853-0.88897
  -6   4   1  228.71 12.0791   1-0.36509-0.12232-0.31766 0.52828 0.87501-0.84051
  -6   4   2 156.034 10.4274   1-0.33915-0.14822-0.38814 0.59875 0.85689-0.78743
  -6   4   3 353.622 13.9365   1-0.31480-0.17255-0.44916 0.65975 0.83617-0.73176
  -6   4   4 56.8287 5.32667   1-0.29232-0.19501-0.50123 0.71181 0.81450-0.67514
  -6   4   5 1110.38 23.3983   1-0.27183-0.21546-0.54518 0.75574 0.79311-0.61881
  -6   4   6 9.96786 6.67114   1-0.25334-0.23393-0.58198 0.79252 0.77285-0.56360
  -6   4   7 10.4119 6.21931   1-0.23675-0.25050-0.61258 0.82311 0.75426-0.51006
  -6   4   8 669.222 18.2757   1-0.22192-0.26530-0.63789 0.84840 0.73763-0.45848
  -6   4   9 51.0446 5.01153   1-0.20870-0.27850-0.65870 0.86920 0.72307-0.40897
  -6   4  10  31.746 4.52976   1-0.19691-0.29026-0.67569 0.88617 0.71060-0.36155
  -6   4  11 206.045 12.1749   1-0.18643-0.30072-0.68944 0.89991 0.70016-0.31616
  -6   4  12 417.285 16.2095   1-0.17709-0.31003-0.70042 0.91087 0.69164-0.27269
  -6   4  13 761.534 21.3677   1-0.16878-0.31831-0.70903 0.91947 0.68491-0.23102
  -6   4  14 35.4029 5.35989   1-0.16139-0.32568-0.71559 0.92602 0.67985-0.19101
  -6   4  15 114.701 9.21243   1-0.15482-0.33223-0.72038 0.93079 0.67632-0.15253
  -6   4  16 56.5461 5.28743   1-0.14897-0.33805-0.72360 0.93400 0.67419-0.11545
  -6   4  17 27.5055 9.72466   1-0.14379-0.34321-0.72545 0.93583 0.67334-0.07965
  -6   4  18 7.79842 8.33377   1-0.13919-0.34778-0.72606 0.93643 0.67365-0.04501
  -6   4  19 21.4016 7.96212   1-0.13514-0.35181-0.72556 0.93591 0.67502-0.01143
  -6   4  20 52.8665 6.51782   1-0.13157-0.35535-0.72404 0.93438 0.67735 0.02119
  -6   4  21 215.802 14.8986   1-0.12846-0.35844-0.72159 0.93191 0.68055 0.05293
  -6   3  21-10.6935 9.16383   1-0.11283-0.37409-0.76435 0.92198 0.63513 0.09838
  -6   3  20 93.0914 8.66037   1-0.11522-0.37172-0.76803 0.92567 0.63025 0.06831
  -6   3  19 1.20853 8.79824   1-0.11802-0.36894-0.77091 0.92856 0.62620 0.03741
  -6   3  18 42.0762 5.56113   1-0.12126-0.36572-0.77292 0.93060 0.62309 0.00557
  -6   3  17-6.56489 8.26063   1-0.12500-0.36201-0.77400 0.93169 0.62101-0.02730
  -6   3  16 17.7282 7.83859   1-0.12928-0.35776-0.77403 0.93174 0.62009-0.06132
  -6   3  15  2.4901 7.19982   1-0.13417-0.35289-0.77291 0.93062 0.62045-0.09664
  -6   3  14 160.514 11.6182   1-0.13974-0.34734-0.77046 0.92819 0.62226-0.13339
  -6   3  13 138.248 10.3944   1-0.14609-0.34102-0.76650 0.92425 0.62568-0.17176
  -6   3  12 465.109  16.234   1-0.15332-0.33382-0.76079 0.91856 0.63089-0.21192
  -6   3  11 3.80176 6.33628   1-0.16156-0.32561-0.75303 0.91080 0.63811-0.25409
  -6   3  10 28.6244 4.62351   1-0.17095-0.31624-0.74282 0.90061 0.64755-0.29848
  -6   3   9 119.991 9.24999   1-0.18166-0.30555-0.72969 0.88749 0.65944-0.34532
  -6   3   8 125.848 9.07609   1-0.19391-0.29333-0.71302 0.87084 0.67402-0.39484
  -6   3   7 246.736 11.4412   1-0.20792-0.27934-0.69206 0.84989 0.69146-0.44723
  -6   3   6 0.38091 5.37345   1-0.22395-0.26334-0.66583 0.82368 0.71188-0.50261
  -6   3   5 440.034 14.2673   1-0.24226-0.24505-0.63318 0.79105 0.73526-0.56094
  -6   3   4 1664.89 26.8614   1-0.26313-0.22421-0.59271 0.75059 0.76134-0.62196
  -6   3   3-3.15983 5.93783   1-0.28675-0.20061-0.54284 0.70073 0.78945-0.68502
  -6   3   2  54.663 4.56105   1-0.31321-0.17418-0.48190 0.63981 0.81836-0.74889
  -6   3   1-1.68739 5.78408   1-0.34234-0.14508-0.40844 0.56637 0.84613-0.81160
  -6   3   0 161.879 10.2409   1-0.37362-0.11382-0.32161 0.47955 0.86995-0.87037
  -6   3  -1-4.93957 6.23842   1-0.40607-0.08139-0.22177 0.37972 0.88635-0.92172
  -6   2  -1 114.387  8.4033   1-0.38610-0.10138-0.31221 0.41747 0.86791-0.90325
  -6   2   0 27.2721 4.19774   1-0.34684-0.14061-0.42434 0.52959 0.83642-0.83682
  -6   2   1 95.4889 6.72921   1-0.31068-0.17675-0.51611 0.62134 0.79824-0.76369
  -6   2   2  194.70 9.75491   1-0.27862-0.20879-0.58904 0.69426 0.75866-0.68916
  -6   2   3 244.987 11.3253   1-0.25087-0.23652-0.64601 0.75121 0.72108-0.61663
  -6   2   4 1572.77 25.3658   1-0.22714-0.26022-0.69014 0.79533 0.68730-0.54790
  -6   2   5 995.164 20.1839   1-0.20697-0.28036-0.72420 0.82937 0.65803-0.48368
  -6   2   6 16.6136 3.51807   1-0.18983-0.29747-0.75044 0.85559 0.63334-0.42405
  -6   2   7 -2.1188 5.99287   1-0.17526-0.31202-0.77061 0.87576 0.61299-0.36875
  -6   2   8 387.656 13.1211   1-0.16283-0.32443-0.78607 0.89119 0.59659-0.31739
  -6   2   9 107.007 6.91794   1-0.15218-0.33505-0.79780 0.90291 0.58369-0.26955
  -6   2  10 35.2058  4.0762   1-0.14304-0.34416-0.80656 0.91166 0.57388-0.22479
  -6   2  11 120.767 8.94183   1-0.13516-0.35202-0.81293 0.91801 0.56677-0.18272
  -6   2  12 151.428 10.7413   1-0.12836-0.35879-0.81733 0.92239 0.56201-0.14302
  -6   2  13 724.586  19.893   1-0.12248-0.36465-0.82008 0.92513 0.55930-0.10536
  -6   2  14 24.1873 8.20188   1-0.11739-0.36971-0.82145 0.92649 0.55838-0.06950
  -6   2  15 53.2299 5.49636   1-0.11299-0.37408-0.82162 0.92664 0.55904-0.03520
  -6   2  16 168.507 11.5472   1-0.10920-0.37785-0.82075 0.92575 0.56108-0.00229
  -6   2  17 13.2229 7.68297   1-0.10594-0.38109-0.81895 0.92394 0.56433 0.02941
  -6   2  18 28.9337 4.98669   1-0.10315-0.38385-0.81631 0.92129 0.56865 0.06004
  -6   2  19 1.75655 8.17632   1-0.10080-0.38618-0.81291 0.91787 0.57392 0.08971
  -6   2  20 97.9786 7.43301   1-0.09882-0.38813-0.80880 0.91375 0.58003 0.11855
  -6   2  21 152.542 11.4163   1-0.09720-0.38972-0.80403 0.90896 0.58690 0.14663
  -6   1  21 0.64067  8.4753   1-0.08181-0.40514-0.84023 0.89247 0.53636 0.19719
  -6   1  20 112.372 7.93537   1-0.08263-0.40434-0.84591 0.89816 0.52723 0.17138
  -6   1  19 5.17091 7.51317   1-0.08374-0.40325-0.85104 0.90331 0.51872 0.14493
  -6   1  18 54.6812 6.40898   1-0.08516-0.40185-0.85561 0.90789 0.51092 0.11779
  -6   1  17-7.74941 8.15225   1-0.08694-0.40010-0.85957 0.91187 0.50391 0.08985
  -6   1  16 23.5559  7.9737   1-0.08910-0.39796-0.86290 0.91521 0.49781 0.06100
  -6   1  15 7.46313 6.62943   1-0.09170-0.39539-0.86552 0.91785 0.49276 0.03110
  -6   1  14 160.181  10.932   1-0.09480-0.39232-0.86737 0.91971 0.48890 0.00001
  -6   1  13 57.4627 5.27997   1-0.09845-0.38869-0.86835 0.92071 0.48644-0.03247
  -6   1  12  544.62 16.9647   1-0.10277-0.38440-0.86832 0.92070 0.48558-0.06657
  -6   1  11 41.9631 3.98738   1-0.10784-0.37935-0.86713 0.91952 0.48662-0.10255
  -6   1  10 40.9787 4.05414   1-0.11383-0.37339-0.86452 0.91693 0.48988-0.14076
  -6   1   9 249.268 10.8382   1-0.12091-0.36634-0.86019 0.91261 0.49577-0.18160
  -6   1   8 125.896  8.6171   1-0.12931-0.35796-0.85370 0.90614 0.50478-0.22557
  -6   1   7 118.652 8.21819   1-0.13933-0.34797-0.84444 0.89689 0.51754-0.27327
  -6   1   6 4.88226 4.81671   1-0.15137-0.33595-0.83154 0.88400 0.53476-0.32544
  -6   1   5 274.405 11.0511   1-0.16595-0.32140-0.81375 0.86623 0.55732-0.38295
  -6   1   4 2018.48 26.7175   1-0.18373-0.30364-0.78928 0.84178 0.58617-0.44675
  -6   1   3 71.6872 4.81128   1-0.20560-0.28179-0.75552 0.80803 0.62227-0.51780
  -6   1   2   72.92 6.06007   1-0.23261-0.25481-0.70870 0.76122 0.66626-0.59674
  -6   1   1 67.1524 6.01184   1-0.26591-0.22154-0.64360 0.69614 0.71784-0.68326
  -6   1   0 127.135 8.82038   1-0.30642-0.18106-0.55360 0.60615 0.77444-0.77482
  -6   1  -1 68.5118 4.89797   1-0.35402-0.13348-0.43198 0.48455 0.82948-0.86480
  -6   0  -1 324.629 12.7596   1-0.29830-0.18922-0.59914 0.59901 0.74311-0.77841
  -6   0   0 1798.83 25.6655   1-0.24374-0.24374-0.71478 0.71464 0.65570-0.65605
  -6   0   1 329.266 11.7014   1-0.20320-0.28427-0.78708 0.78692 0.58269-0.54810
  -6   0   2 202.289 9.27734   1-0.17325-0.31418-0.83270 0.83253 0.52623-0.45668
  -6   0   3 441.044  12.736   1-0.15084-0.33657-0.86214 0.86195 0.48404-0.37954
  -6   0   4 21.5747 3.52314   1-0.13373-0.35365-0.88152 0.88132 0.45317-0.31372
  -6   0   5 1582.02 23.1554   1-0.12042-0.36694-0.89443 0.89422 0.43105-0.25665
  -6   0   6 14.7023 3.09238   1-0.10989-0.37745-0.90302 0.90279 0.41568-0.20634
  -6   0   7 11.5629 4.58755   1-0.10142-0.38589-0.90859 0.90835 0.40556-0.16127
  -6   0   8 804.537 17.8146   1-0.09455-0.39274-0.91198 0.91172 0.39958-0.12034
  -6   0   9 50.8723 4.30101   1-0.08891-0.39835-0.91372 0.91344 0.39689-0.08270
  -6   0  10 34.3077  3.9107   1-0.08426-0.40297-0.91418 0.91389 0.39685-0.04771
  -6   0  11 250.752 11.7861   1-0.08042-0.40679-0.91360 0.91329 0.39897-0.01488
  -6   0  12 431.203 15.1174   1-0.07724-0.40994-0.91216 0.91184 0.40288 0.01616
  -6   0  13 961.781 21.6634   1-0.07463-0.41253-0.90998 0.90964 0.40827 0.04571
  -6   0  14 46.0476 5.26746   1-0.07249-0.41464-0.90714 0.90679 0.41491 0.07402
  -6   0  15 168.353 11.0761   1-0.07077-0.41634-0.90372 0.90335 0.42262 0.10126
  -6   0  16 32.1027 5.07257   1-0.06940-0.41768-0.89975 0.89937 0.43122 0.12761
  -6   0  17 50.2202 5.26842   1-0.06837-0.41869-0.89527 0.89488 0.44061 0.15317
  -6   0  18  11.855 7.88286   1-0.06762-0.41942-0.89031 0.88990 0.45067 0.17805
  -6   0  19 9.10526 7.19834   1-0.06713-0.41988-0.88488 0.88446 0.46132 0.20236
  -6   0  20 39.6807 6.16423   1-0.06688-0.42010-0.87899 0.87855 0.47248 0.22614
  -6   0  21 237.511 15.2679   1-0.06686-0.42010-0.87265 0.87220 0.48410 0.24947
  -6  -1  21 5.71428 8.86618   1-0.05259-0.43438-0.90109 0.84794 0.43080 0.30279
  -6  -1  20 112.234 7.78386   1-0.05185-0.43515-0.90781 0.85467 0.41655 0.28209
  -6  -1  19 11.9478  7.4399   1-0.05126-0.43577-0.91413 0.86101 0.40256 0.26114
  -6  -1  18 47.4137 5.89429   1-0.05083-0.43621-0.92006 0.86696 0.38885 0.23990
  -6  -1  17-1.53097 6.90352   1-0.05059-0.43649-0.92561 0.87252 0.37548 0.21832
  -6  -1  16 24.9459  4.8422   1-0.05053-0.43657-0.93077 0.87770 0.36249 0.19637
  -6  -1  15 12.8292 5.90331   1-0.05068-0.43644-0.93555 0.88249 0.34994 0.17397
  -6  -1  14 169.886 10.7575   1-0.05106-0.43609-0.93994 0.88689 0.33791 0.15104
  -6  -1  13 60.6211 5.69187   1-0.05169-0.43548-0.94392 0.89090 0.32650 0.12751
  -6  -1  12 534.634 16.1609   1-0.05261-0.43459-0.94750 0.89448 0.31581 0.10325
  -6  -1  11 42.7546 4.35839   1-0.05386-0.43337-0.95064 0.89764 0.30600 0.07811
  -6  -1  10 37.8352 3.91264   1-0.05549-0.43176-0.95331 0.90033 0.29726 0.05190
  -6  -1   9 246.459 11.2076   1-0.05759-0.42969-0.95547 0.90250 0.28982 0.02439
  -6  -1   8 127.992 8.54547   1-0.06024-0.42706-0.95705 0.90409 0.28403-0.00477
  -6  -1   7 127.671 7.86879   1-0.06360-0.42372-0.95792 0.90498 0.28032-0.03601
  -6  -1   6-3.05412 4.80963   1-0.06787-0.41948-0.95792 0.90500 0.27932-0.06995
  -6  -1   5 271.564 10.3196   1-0.07334-0.41404-0.95676 0.90385 0.28189-0.10748
  -6  -1   4 1935.49 25.3222   1-0.08046-0.40694-0.95396 0.90107 0.28936-0.14989
  -6  -1   3 74.3146 5.18771   1-0.08995-0.39747-0.94865 0.89577 0.30369-0.19917
  -6  -1   2 71.4876 4.91503   1-0.10302-0.38443-0.93918 0.88631 0.32802-0.25846
  -6  -1   1 66.1358 4.82762   1-0.12181-0.36567-0.92214 0.86929 0.36756-0.33294
  -6  -1   0 109.927 6.97948   1-0.15042-0.33708-0.88985 0.83701 0.43111-0.43144
  -6  -1  -1 64.2768 5.32972   1-0.19713-0.29040-0.82303 0.77021 0.53299-0.56826
  -5  -1  -1 289.552 9.41107   1-0.14007-0.26621-0.85535 0.80255 0.49908-0.53430
  -5  -1   0-1.61654 3.47937   1-0.08671-0.31954-0.92389 0.87108 0.37309-0.37336
  -5  -1   1  266.60 8.89417   1-0.05845-0.34778-0.95048 0.89765 0.30565-0.27098
  -5  -1   2 467.037 11.1517   1-0.04147-0.36473-0.96250 0.90966 0.26852-0.19889
  -5  -1   3 73.6245 5.48139   1-0.03033-0.37585-0.96832 0.91546 0.24828-0.14370
  -5  -1   4 201.549 7.93727   1-0.02257-0.38359-0.97104 0.91817 0.23826-0.09873
  -5  -1   5 246.512 8.93832   1-0.01693-0.38920-0.97199 0.91910 0.23483-0.06035
  -5  -1   6 1272.12 19.1479   1-0.01272-0.39338-0.97180 0.91890 0.23588-0.02646
  -5  -1   7 53.2241 3.67441   1-0.00952-0.39655-0.97080 0.91788 0.24012 0.00425
  -5  -1   8 3.08098 3.61954   1-0.00708-0.39897-0.96917 0.91624 0.24669 0.03263
  -5  -1   9 185.761 8.92449   1-0.00522-0.40081-0.96703 0.91408 0.25503 0.05924
  -5  -1  10 129.931 8.31503   1-0.00381-0.40219-0.96443 0.91147 0.26472 0.08449
  -5  -1  11 78.0787  6.0833   1-0.00278-0.40319-0.96142 0.90844 0.27549 0.10867
  -5  -1  12-5.53581 5.38231   1-0.00207-0.40388-0.95801 0.90502 0.28713 0.13199
  -5  -1  13 13.9243 5.33529   1-0.00162-0.40430-0.95424 0.90123 0.29946 0.15461
  -5  -1  14 235.317 11.7653   1-0.00142-0.40448-0.95009 0.89707 0.31237 0.17664
  -5  -1  15 117.037 9.21483   1-0.00142-0.40446-0.94559 0.89255 0.32576 0.19820
  -5  -1  16 165.781 10.7767   1-0.00161-0.40424-0.94073 0.88768 0.33956 0.21935
  -5  -1  17 1.85706 6.97944   1-0.00198-0.40385-0.93551 0.88244 0.35370 0.24016
  -5  -1  18 291.199 14.1524   1-0.00251-0.40329-0.92992 0.87684 0.36814 0.26067
  -5  -1  19 48.7223  5.5127   1-0.00319-0.40259-0.92397 0.87088 0.38284 0.28092
  -5  -1  20 3.32889 7.80693   1-0.00402-0.40173-0.91765 0.86454 0.39775 0.30096
  -5  -1  21-0.58876 7.33003   1-0.00498-0.40074-0.91096 0.85783 0.41286 0.32080
  -5  -1  22 28.1009 9.49102   1-0.00608-0.39962-0.90387 0.85073 0.42814 0.34046
  -5  -1  23 21.1806 9.21913   1-0.00732-0.39836-0.89640 0.84324 0.44357 0.35998
  -5   0  23 75.0559 6.98224   1-0.02047-0.38519-0.86947 0.86901 0.49393 0.30960
  -5   0  22 46.8512  6.3242   1-0.01992-0.38577-0.87673 0.87628 0.48094 0.28764
  -5   0  21 58.7733 6.45543   1-0.01955-0.38616-0.88356 0.88313 0.46828 0.26535
  -5   0  20  48.782 6.06439   1-0.01938-0.38635-0.88997 0.88955 0.45598 0.24270
  -5   0  19 54.7731 6.07348   1-0.01942-0.38634-0.89595 0.89555 0.44411 0.21963
  -5   0  18 658.035 20.6398   1-0.01968-0.38610-0.90150 0.90112 0.43270 0.19608
  -5   0  17 48.8226 5.37707   1-0.02019-0.38562-0.90662 0.90625 0.42185 0.17199
  -5   0  16 52.1176 5.24091   1-0.02097-0.38487-0.91128 0.91093 0.41163 0.14726
  -5   0  15 576.666 17.3685   1-0.02205-0.38381-0.91548 0.91514 0.40214 0.12180
  -5   0  14 99.9707 7.55284   1-0.02347-0.38242-0.91919 0.91886 0.39351 0.09548
  -5   0  13   13.23 4.67751   1-0.02527-0.38064-0.92236 0.92205 0.38589 0.06815
  -5   0  12 4.86367 5.53672   1-0.02753-0.37841-0.92495 0.92465 0.37948 0.03961
  -5   0  11 85.2506 5.90088   1-0.03032-0.37564-0.92688 0.92660 0.37453 0.00962
  -5   0  10 1434.95 22.7076   1-0.03374-0.37224-0.92805 0.92778 0.37133-0.02214
  -5   0   9 477.619 12.9214   1-0.03795-0.36807-0.92829 0.92804 0.37030-0.05606
  -5   0   8 55.8139 4.54531   1-0.04312-0.36292-0.92740 0.92716 0.37198-0.09268
  -5   0   7 756.531 15.3986   1-0.04953-0.35653-0.92502 0.92480 0.37707-0.13272
  -5   0   6 1859.67 23.0368   1-0.05755-0.34854-0.92063 0.92042 0.38656-0.17716
  -5   0   5 579.293  13.286   1-0.06774-0.33838-0.91338 0.91319 0.40181-0.22736
  -5   0   4 115.062 6.88804   1-0.08092-0.32522-0.90188 0.90170 0.42472-0.28522
  -5   0   3 526.286  12.151   1-0.09837-0.30780-0.88368 0.88351 0.45801-0.35346
  -5   0   2 1592.62 20.5656   1-0.12211-0.28408-0.85436 0.85421 0.50546-0.43586
  -5   0   1 76.4065 5.86649   1-0.15539-0.25082-0.80563 0.80550 0.57197-0.53732
  -5   0   0 1.08393 3.90819   1-0.20312-0.20312-0.72164 0.72152 0.66203-0.66232
  -5   0  -1 79.6004 5.61415   1-0.27110-0.13516-0.57445 0.57434 0.77245-0.80769
  -5   1  -1 281.667 10.9036   1-0.33219-0.07406-0.38638 0.43897 0.86041-0.89567
  -5   1   0    0.00 4.28955   1-0.27604-0.13018-0.53594 0.58852 0.79793-0.79825
  -5   1   1 300.346 10.4769   1-0.22861-0.17759-0.64351 0.69607 0.73067-0.69603
  -5   1   2 474.827 12.2669   1-0.19049-0.21569-0.71833 0.77087 0.66935-0.59977
  -5   1   3 66.8081 5.06507   1-0.16039-0.24576-0.76999 0.82252 0.61784-0.51330
  -5   1   4 207.228  8.5919   1-0.13664-0.26948-0.80587 0.85839 0.57641-0.43693
  -5   1   5 249.536 9.08994   1-0.11777-0.28833-0.83101 0.88351 0.54397-0.36954
  -5   1   6 1235.51 19.4063   1-0.10261-0.30346-0.84873 0.90122 0.51911-0.30974
  -5   1   7 64.5703 4.85211   1-0.09031-0.31574-0.86122 0.91369 0.50049-0.25616
  -5   1   8  3.7827 4.68283   1-0.08022-0.32581-0.86993 0.92239 0.48695-0.20768
  -5   1   9 167.743 8.72295   1-0.07187-0.33413-0.87583 0.92828 0.47759-0.16337
  -5   1  10  132.25 8.31783   1-0.06491-0.34106-0.87959 0.93201 0.47165-0.12248
  -5   1  11 79.2981 5.93511   1-0.05909-0.34685-0.88166 0.93407 0.46854-0.08442
  -5   1  12-4.60215 5.99733   1-0.05420-0.35172-0.88237 0.93477 0.46779-0.04872
  -5   1  13  18.552  3.7493   1-0.05009-0.35581-0.88196 0.93434 0.46902-0.01500
  -5   1  14 227.431 11.4977   1-0.04663-0.35924-0.88060 0.93297 0.47192 0.01705
  -5   1  15  123.04  7.9845   1-0.04374-0.36211-0.87842 0.93078 0.47624 0.04768
  -5   1  16 146.623 11.1272   1-0.04133-0.36449-0.87551 0.92785 0.48179 0.07708
  -5   1  17 9.84744 6.84374   1-0.03936-0.36644-0.87194 0.92427 0.48838 0.10543
  -5   1  18 280.655 14.0936   1-0.03776-0.36801-0.86777 0.92008 0.49589 0.13287
  -5   1  19 40.0571 5.94816   1-0.03651-0.36924-0.86303 0.91532 0.50420 0.15952
  -5   1  20 1.11821 7.02784   1-0.03556-0.37016-0.85775 0.91002 0.51320 0.18546
  -5   1  21-5.33606 7.61589   1-0.03489-0.37080-0.85195 0.90421 0.52282 0.21080
  -5   1  22 21.9928 9.71431   1-0.03448-0.37118-0.84565 0.89790 0.53297 0.23558
  -5   1  23 7.32145 9.62228   1-0.03432-0.37133-0.83886 0.89109 0.54362 0.25989
  -5   2  23 55.8733 6.46117   1-0.04868-0.35695-0.80469 0.90962 0.59202 0.21147
  -5   2  22 80.3247 6.91325   1-0.04957-0.35608-0.81079 0.91573 0.58356 0.18497
  -5   2  21 26.0037 5.74841   1-0.05077-0.35491-0.81630 0.92126 0.57572 0.15787
  -5   2  20 60.8981 6.08879   1-0.05228-0.35342-0.82121 0.92618 0.56856 0.13008
  -5   2  19 51.1583 5.63811   1-0.05414-0.35158-0.82547 0.93046 0.56217 0.10152
  -5   2  18 16.4674 4.65821   1-0.05639-0.34936-0.82906 0.93406 0.55665 0.07209
  -5   2  17 19.7095 7.79594   1-0.05907-0.34670-0.83190 0.93692 0.55211 0.04168
  -5   2  16 44.3776 4.85304   1-0.06223-0.34357-0.83393 0.93896 0.54868 0.01016
  -5   2  15 417.741 15.6602   1-0.06594-0.33989-0.83506 0.94011 0.54653-0.02263
  -5   2  14 865.995 20.7759   1-0.07026-0.33560-0.83517 0.94023 0.54583-0.05688
  -5   2  13 0.77345 6.09012   1-0.07529-0.33059-0.83409 0.93917 0.54680-0.09280
  -5   2  12 5.51083 6.00317   1-0.08115-0.32475-0.83163 0.93672 0.54969-0.13064
  -5   2  11 22.9298 3.67798   1-0.08798-0.31795-0.82753 0.93263 0.55482-0.17072
  -5   2  10 37.0541 3.56656   1-0.09595-0.31001-0.82141 0.92653 0.56253-0.21338
  -5   2   9 229.342 9.97893   1-0.10528-0.30070-0.81281 0.91795 0.57324-0.25904
  -5   2   8 45.1122 3.79866   1-0.11626-0.28974-0.80110 0.90625 0.58744-0.30819
  -5   2   7 483.326 13.2163   1-0.12923-0.27680-0.78538 0.89055 0.60566-0.36136
  -5   2   6 145.361 8.39915   1-0.14461-0.26144-0.76448 0.86966 0.62849-0.41913
  -5   2   5 263.547 9.99897   1-0.16295-0.24313-0.73676 0.84196 0.65647-0.48206
  -5   2   4 103.644 7.82283   1-0.18486-0.22125-0.70002 0.80523 0.69000-0.55054
  -5   2   3 323.027 11.2978   1-0.21102-0.19511-0.65134 0.75657 0.72903-0.62452
  -5   2   2 1353.25 21.4831   1-0.24207-0.16409-0.58705 0.69229 0.77264-0.70308
  -5   2   1 14.1691 3.27724   1-0.27833-0.12785-0.50302 0.60828 0.81829-0.78368
  -5   2   0-2.07118 5.07334   1-0.31939-0.08682-0.39562 0.50089 0.86107-0.86141
  -5   2  -1 18.0926 3.35013   1-0.36356-0.04268-0.26370 0.36898 0.89335-0.92864
  -5   3  -1 112.896 8.05252   1-0.38177-0.02445-0.17566 0.33364 0.90723-0.94254
  -5   3   0-2.20752 5.33165   1-0.34641-0.05978-0.28931 0.44728 0.89226-0.89262
  -5   3   1 109.716  7.7548   1-0.31186-0.09430-0.38844 0.54639 0.86708-0.83249
  -5   3   2 586.995 15.2182   1-0.27955-0.12659-0.47193 0.62986 0.83619-0.76665
  -5   3   3 2.33018 5.03743   1-0.25026-0.15585-0.54052 0.69843 0.80335-0.69886
  -5   3   4 157.729 9.16802   1-0.22428-0.18181-0.59595 0.75386 0.77121-0.63177
  -5   3   5 441.993 13.2086   1-0.20152-0.20455-0.64031 0.79820 0.74138-0.56700
  -5   3   6 955.855 18.7038   1-0.18173-0.22431-0.67560 0.83347 0.71473-0.50540
  -5   3   7 4.24681 4.74527   1-0.16459-0.24143-0.70355 0.86140 0.69156-0.44728
  -5   3   8-1.66473 5.29583   1-0.14974-0.25625-0.72560 0.88344 0.67187-0.39264
  -5   3   9 39.3638 3.84282   1-0.13687-0.26909-0.74291 0.90074 0.65551-0.34133
  -5   3  10 86.7357 6.54175   1-0.12571-0.28023-0.75639 0.91421 0.64220-0.29307
  -5   3  11 152.008 9.65158   1-0.11600-0.28991-0.76675 0.92455 0.63166-0.24758
  -5   3  12 7.33582 5.52805   1-0.10755-0.29834-0.77454 0.93232 0.62361-0.20458
  -5   3  13-14.5756 6.11352   1-0.10017-0.30569-0.78018 0.93795 0.61777-0.16380
  -5   3  14 241.985 12.0061   1-0.09373-0.31211-0.78403 0.94178 0.61391-0.12499
  -5   3  15 65.3029 5.48825   1-0.08811-0.31770-0.78633 0.94407 0.61179-0.08792
  -5   3  16 143.621 10.8099   1-0.08321-0.32258-0.78730 0.94503 0.61123-0.05241
  -5   3  17 3.47627 7.00556   1-0.07894-0.32683-0.78711 0.94482 0.61204-0.01827
  -5   3  18 310.394 14.6807   1-0.07523-0.33051-0.78589 0.94358 0.61409 0.01463
  -5   3  19 9.96624 8.68414   1-0.07202-0.33369-0.78373 0.94141 0.61722 0.04645
  -5   3  20 13.4494  7.1379   1-0.06927-0.33642-0.78072 0.93839 0.62134 0.07728
  -5   3  21-1.85265 8.88502   1-0.06693-0.33873-0.77693 0.93458 0.62633 0.10724
  -5   3  22 21.3941 5.88046   1-0.06497-0.34067-0.77240 0.93004 0.63210 0.13641
  -5   4  22 25.7254 10.1322   1-0.08046-0.32516-0.73084 0.94117 0.67807 0.09042
  -5   4  21  41.362 6.50437   1-0.08315-0.32250-0.73422 0.94457 0.67408 0.05947
  -5   4  20 56.2963 6.01419   1-0.08627-0.31941-0.73674 0.94710 0.67093 0.02767
  -5   4  19  47.163 6.43193   1-0.08984-0.31585-0.73833 0.94870 0.66871-0.00506
  -5   4  18 430.561 18.4131   1-0.09393-0.31180-0.73890 0.94929 0.66751-0.03882
  -5   4  17 21.9072   8.475   1-0.09857-0.30718-0.73835 0.94875 0.66745-0.07370
  -5   4  16  30.378 5.01901   1-0.10383-0.30194-0.73654 0.94696 0.66865-0.10985
  -5   4  15 423.639 16.3923   1-0.10979-0.29601-0.73332 0.94376 0.67122-0.14737
  -5   4  14 31.1997  4.7544   1-0.11653-0.28930-0.72850 0.93895 0.67533-0.18643
  -5   4  13-0.86233 6.12799   1-0.12413-0.28172-0.72182 0.93228 0.68111-0.22716
  -5   4  12  3.7243 6.12386   1-0.13273-0.27315-0.71299 0.92347 0.68874-0.26974
  -5   4  11  60.999 4.85435   1-0.14243-0.26347-0.70165 0.91215 0.69837-0.31432
  -5   4  10 885.866 20.2162   1-0.15340-0.25252-0.68734 0.89785 0.71017-0.36107
  -5   4   9 349.013 13.3795   1-0.16580-0.24015-0.66951 0.88004 0.72427-0.41011
  -5   4   8 31.4141 4.09374   1-0.17982-0.22616-0.64749 0.85802 0.74075-0.46154
  -5   4   7  585.12 15.8979   1-0.19564-0.21036-0.62045 0.83100 0.75962-0.51536
  -5   4   6 1051.33 20.8069   1-0.21345-0.19257-0.58745 0.79802 0.78074-0.57143
  -5   4   5 414.946 13.5767   1-0.23343-0.17262-0.54740 0.75798 0.80377-0.62941
  -5   4   4  91.172  6.5013   1-0.25568-0.15039-0.49911 0.70971 0.82803-0.68862
  -5   4   3 435.844 13.7806   1-0.28020-0.12590-0.44144 0.65205 0.85245-0.74798
  -5   4   2  664.95 17.0864   1-0.30681-0.09932-0.37342 0.58405 0.87543-0.80592
  -5   4   1 48.8238  4.2488   1-0.33506-0.07109-0.29457 0.50522 0.89488-0.86031
  -5   4   0-1.95753 5.68694   1-0.36423-0.04194-0.20525 0.41591 0.90826-0.90864
  -5   4  -1  52.805 4.60409   1-0.39330-0.01291-0.10693 0.31760 0.91295-0.94828
  -5   5  -1 384.767 14.2161   1-0.40099-0.00520-0.04980 0.31316 0.91447-0.94982
  -5   5   0 0.41942 5.35489   1-0.37652-0.02964-0.13575 0.39910 0.91621-0.91661
  -5   5   1 409.172 14.0352   1-0.35159-0.05455-0.21586 0.47920 0.91079-0.87625
  -5   5   2  326.28 13.1325   1-0.32691-0.07920-0.28880 0.55212 0.89976-0.83027
  -5   5   3 141.332 10.3495   1-0.30307-0.10301-0.35390 0.61720 0.88479-0.78034
  -5   5   4 129.742 9.16737   1-0.28049-0.12557-0.41105 0.67434 0.86740-0.72801
  -5   5   5 49.8546 4.36254   1-0.25944-0.14660-0.46057 0.72385 0.84891-0.67457
  -5   5   6 985.969 21.2337   1-0.24004-0.16597-0.50304 0.76631 0.83034-0.62105
  -5   5   7 142.926  9.8503   1-0.22232-0.18367-0.53916 0.80241 0.81244-0.56820
  -5   5   8    0.00 5.80704   1-0.20623-0.19973-0.56967 0.83290 0.79572-0.51653
  -5   5   9 264.482  12.447   1-0.19169-0.21424-0.59527 0.85848 0.78048-0.46635
  -5   5  10 159.154 10.2578   1-0.17859-0.22732-0.61661 0.87982 0.76692-0.41783
  -5   5  11 7.72752 6.48239   1-0.16682-0.23907-0.63428 0.89747 0.75508-0.37105
  -5   5  12 11.1298 5.47061   1-0.15624-0.24962-0.64878 0.91195 0.74497-0.32599
  -5   5  13 49.6111 5.30092   1-0.14674-0.25909-0.66053 0.92368 0.73654-0.28261
  -5   5  14 187.998 11.5691   1-0.13823-0.26758-0.66989 0.93303 0.72971-0.24083
  -5   5  15 153.414 11.1457   1-0.13060-0.27518-0.67716 0.94029 0.72438-0.20055
  -5   5  16  119.00 9.20075   1-0.12377-0.28199-0.68260 0.94572 0.72047-0.16169
  -5   5  17 16.5535 8.65442   1-0.11766-0.28807-0.68643 0.94952 0.71786-0.12413
  -5   5  18 212.986  14.271   1-0.11220-0.29350-0.68881 0.95189 0.71645-0.08778
  -5   5  19  59.282 6.80285   1-0.10734-0.29834-0.68989 0.95296 0.71616-0.05253
  -5   5  20 -3.8298  8.5637   1-0.10302-0.30263-0.68980 0.95285 0.71688-0.01831
  -5   5  21 18.1306 8.30607   1-0.09920-0.30643-0.68864 0.95168 0.71854 0.01498
  -5   6  21 18.9829 10.1154   1-0.11489-0.29073-0.64065 0.95639 0.75940-0.02590
  -5   6  20 35.4147 6.30347   1-0.11934-0.28630-0.64044 0.95619 0.75889-0.06034
  -5   6  19 28.8089 9.73016   1-0.12430-0.28137-0.63903 0.95480 0.75928-0.09568
  -5   6  18 1.83396 8.66692   1-0.12982-0.27587-0.63632 0.95209 0.76063-0.13198
  -5   6  17 19.8598 8.17756   1-0.13595-0.26976-0.63216 0.94795 0.76302-0.16932
  -5   6  16  23.467 8.65594   1-0.14275-0.26300-0.62641 0.94222 0.76651-0.20776
  -5   6  15 317.023 15.2384   1-0.15026-0.25551-0.61888 0.93471 0.77116-0.24736
  -5   6  14 418.779 17.0584   1-0.15856-0.24723-0.60938 0.92521 0.77704-0.28819
  -5   6  13 5.46438 6.75669   1-0.16772-0.23809-0.59764 0.91349 0.78420-0.33029
  -5   6  12 7.67626 6.81876   1-0.17782-0.22802-0.58338 0.89925 0.79265-0.37369
  -5   6  11 11.6763 6.88013   1-0.18893-0.21694-0.56628 0.88216 0.80241-0.41840
  -5   6  10  2.2813  6.4039   1-0.20112-0.20477-0.54596 0.86186 0.81344-0.46438
  -5   6   9 154.275 10.7718   1-0.21449-0.19143-0.52201 0.83792 0.82564-0.51153
  -5   6   8 35.6988 4.47713   1-0.22908-0.17686-0.49396 0.80989 0.83885-0.55968
  -5   6   7 269.462 12.8019   1-0.24495-0.16102-0.46134 0.77729 0.85279-0.60858
  -5   6   6 25.0751 4.20505   1-0.26211-0.14389-0.42367 0.73963 0.86709-0.65783
  -5   6   5 197.968 11.4309   1-0.28053-0.12549-0.38049 0.69646 0.88120-0.70689
  -5   6   4 74.5042 5.68473   1-0.30011-0.10593-0.33143 0.64742 0.89443-0.75506
  -5   6   3 221.329 11.6256   1-0.32069-0.08538-0.27628 0.59228 0.90591-0.80149
  -5   6   2 357.189 14.3738   1-0.34199-0.06410-0.21505 0.53107 0.91463-0.84516
  -5   6   1 15.1275 4.09084   1-0.36367-0.04246-0.14808 0.46411 0.91950-0.88498
  -5   6   0-1.35603 6.11469   1-0.38526-0.02089-0.07607 0.39211 0.91943-0.91986
  -5   6  -1 10.0512  6.6835   1-0.40626 0.00009-0.00010 0.31616 0.91346-0.94884
  -5   7  -1-1.48223 7.88975   1-0.40989 0.00374 0.04457 0.32418 0.91072-0.94612
  -5   7   0-0.48937 5.72782   1-0.39157-0.01456-0.02324 0.39198 0.91958-0.92003
  -5   7   1 2.43649  6.7346   1-0.37264-0.03347-0.08828 0.45701 0.92355-0.88905
  -5   7   2 241.571 13.2313   1-0.35346-0.05262-0.14968 0.51839 0.92322-0.85377
  -5   7   3 18.5289 6.93382   1-0.33438-0.07167-0.20680 0.57550 0.91934-0.81494
  -5   7   4  109.40 7.79894   1-0.31569-0.09034-0.25925 0.62793 0.91267-0.77332
  -5   7   5 406.299 16.0902   1-0.29763-0.10838-0.30685 0.67551 0.90397-0.72968
  -5   7   6 388.054 16.1353   1-0.28036-0.12562-0.34961 0.71826 0.89394-0.68470
  -5   7   7 18.7658 4.72602   1-0.26402-0.14193-0.38769 0.75633 0.88318-0.63898
  -5   7   8 9.88836 6.04848   1-0.24867-0.15726-0.42134 0.78996 0.87218-0.59304
  -5   7   9 0.47925 6.76062   1-0.23434-0.17156-0.45085 0.81946 0.86135-0.54726
  -5   7  10 22.5416 7.84057   1-0.22103-0.18485-0.47657 0.84516 0.85098-0.50194
  -5   7  11 188.748 11.5327   1-0.20872-0.19713-0.49882 0.86740 0.84129-0.45731
  -5   7  12-1.55472 6.77688   1-0.19737-0.20845-0.51794 0.88650 0.83245-0.41351
  -5   7  13 9.09054 7.27322   1-0.18694-0.21886-0.53423 0.90277 0.82454-0.37065
  -5   7  14 127.086 9.59113   1-0.17736-0.22841-0.54797 0.91650 0.81762-0.32879
  -5   7  15 12.0659 8.26663   1-0.16860-0.23716-0.55941 0.92793 0.81171-0.28793
  -5   7  16  91.656 7.27899   1-0.16058-0.24515-0.56879 0.93729 0.80682-0.24809
  -5   7  17-1.86157 7.67545   1-0.15326-0.25244-0.57629 0.94478 0.80291-0.20923
  -5   7  18  186.46 13.6421   1-0.14660-0.25908-0.58210 0.95057 0.79997-0.17134
  -5   7  19 5.41042 8.17179   1-0.14053-0.26512-0.58636 0.95481 0.79795-0.13437
  -5   7  20 6.36158 8.74315   1-0.13504-0.27059-0.58921 0.95765 0.79680-0.09827
  -5   8  19 31.5279 6.37039   1-0.15592-0.24972-0.53241 0.95356 0.83215-0.16859
  -5   8  18 192.978 14.7453   1-0.16240-0.24326-0.52674 0.94791 0.83450-0.20590
  -5   8  17 30.0948 5.89115   1-0.16946-0.23622-0.51947 0.94065 0.83765-0.24399
  -5   8  16 15.2305 9.32677   1-0.17715-0.22856-0.51043 0.93163 0.84159-0.28288
  -5   8  15 233.308 14.1663   1-0.18551-0.22023-0.49948 0.92069 0.84634-0.32258
  -5   8  14 5.29579  6.9871   1-0.19456-0.21120-0.48644 0.90767 0.85187-0.36306
  -5   8  13 3.42359 6.84717   1-0.20435-0.20144-0.47111 0.89235 0.85816-0.40430
  -5   8  12 9.98094 7.05758   1-0.21491-0.19090-0.45327 0.87452 0.86515-0.44623
  -5   8  11 43.1965 5.53184   1-0.22628-0.17956-0.43270 0.85396 0.87273-0.48877
  -5   8  10 438.895 17.5117   1-0.23847-0.16739-0.40915 0.83044 0.88079-0.53177
  -5   8   9 200.405 13.3337   1-0.25150-0.15438-0.38239 0.80369 0.88912-0.57506
  -5   8   8 19.7923 5.10112   1-0.26536-0.14055-0.35219 0.77350 0.89751-0.61839
  -5   8   7 329.529 15.2314   1-0.28003-0.12591-0.31832 0.73965 0.90564-0.66147
  -5   8   6 460.182 17.3594   1-0.29544-0.11053-0.28062 0.70196 0.91315-0.70393
  -5   8   5 176.362  12.563   1-0.31151-0.09448-0.23898 0.66033 0.91960-0.74533
  -5   8   4 54.1506 5.29344   1-0.32812-0.07789-0.19337 0.61474 0.92450-0.78517
  -5   8   3 197.082 12.9525   1-0.34511-0.06093-0.14389 0.56528 0.92729-0.82292
  -5   8   2 208.784 12.8709   1-0.36227-0.04379-0.09077 0.51218 0.92743-0.85800
  -5   8   1 32.7907 5.07286   1-0.37937-0.02672-0.03442 0.45583 0.92435-0.88987
  -5   8   0 14.3378 6.30561   1-0.39615-0.00997 0.02464 0.39679 0.91755-0.91803
  -5   8  -1 30.6371 5.52487   1-0.41234 0.00620 0.08569 0.33576 0.90665-0.94207
  -5   9  -1 282.023 15.3092   1-0.41388 0.00776 0.12422 0.34992 0.90145-0.93689
  -5   9   0    0.00 8.36081   1-0.39943-0.00668 0.06885 0.40528 0.91385-0.91434
  -5   9   1 289.693  15.991   1-0.38442-0.02166 0.01496 0.45916 0.92275-0.88830
  -5   9   2 201.387 13.6802   1-0.36906-0.03699-0.03690 0.51099 0.92843-0.85903
  -5   9   3  135.44 9.64585   1-0.35354-0.05248-0.08625 0.56033 0.93122-0.82687
  -5   9   4 44.8619 5.64198   1-0.33807-0.06793-0.13273 0.60680 0.93154-0.79224
  -5   9   5 7.19978 7.81272   1-0.32280-0.08317-0.17611 0.65016 0.92980-0.75555
  -5   9   6 535.939 19.3725   1-0.30789-0.09806-0.21623 0.69026 0.92642-0.71722
  -5   9   7 120.598  9.5798   1-0.29344-0.11249-0.25303 0.72706 0.92180-0.67765
  -5   9   8-11.0593   7.975   1-0.27954-0.12636-0.28655 0.76056 0.91632-0.63722
  -5   9   9 151.623 10.0902   1-0.26627-0.13960-0.31686 0.79085 0.91030-0.59625
  -5   9  10  109.68 9.06877   1-0.25366-0.15219-0.34408 0.81806 0.90402-0.55502
  -5   9  11 1.16071 7.82942   1-0.24174-0.16408-0.36837 0.84234 0.89771-0.51377
  -5   9  12-3.56635 7.97461   1-0.23052-0.17528-0.38990 0.86385 0.89157-0.47267
  -5   9  13 36.1193 6.23163   1-0.21999-0.18578-0.40884 0.88278 0.88574-0.43190
  -5   9  14 113.352 10.0993   1-0.21014-0.19560-0.42538 0.89930 0.88034-0.39155
  -5   9  15 111.321 8.06297   1-0.20096-0.20476-0.43968 0.91358 0.87545-0.35172
  -5   9  16  67.086 6.88343   1-0.19242-0.21328-0.45191 0.92580 0.87114-0.31246
  -5   9  17 29.9272 10.3932   1-0.18449-0.22118-0.46223 0.93610 0.86745-0.27381
  -5   9  18 117.914 8.72777   1-0.17715-0.22850-0.47077 0.94463 0.86439-0.23580
  -5  10  17 8.09143 9.50585   1-0.19831-0.20734-0.40500 0.93157 0.89260-0.29899
  -5  10  16 12.7929 9.69289   1-0.20637-0.19931-0.39366 0.92024 0.89584-0.33717
  -5  10  15 152.874 11.8208   1-0.21498-0.19073-0.38043 0.90703 0.89951-0.37579
  -5  10  14 170.248 12.5036   1-0.22417-0.18156-0.36519 0.89180 0.90356-0.41479
  -5  10  13 21.5632 8.23943   1-0.23395-0.17181-0.34781 0.87444 0.90791-0.45410
  -5  10  12-1.91433  8.7726   1-0.24431-0.16147-0.32815 0.85480 0.91247-0.49360
  -5  10  11 24.0052  5.3747   1-0.25527-0.15053-0.30609 0.83275 0.91711-0.53319
  -5  10  10  3.0736 7.19511   1-0.26682-0.13902-0.28149 0.80816 0.92167-0.57270
  -5  10   9  65.458 6.42345   1-0.27892-0.12694-0.25425 0.78094 0.92598-0.61195
  -5  10   8 14.3827  8.0402   1-0.29155-0.11434-0.22427 0.75097 0.92980-0.65073
  -5  10   7 116.547  8.6302   1-0.30465-0.10126-0.19149 0.71820 0.93290-0.68877
  -5  10   6 17.9652 8.42638   1-0.31816-0.08777-0.15589 0.68262 0.93498-0.72581
  -5  10   5 95.1918  7.7974   1-0.33199-0.07397-0.11751 0.64426 0.93576-0.76153
  -5  10   4 41.7245 5.87236   1-0.34604-0.05995-0.07645 0.60321 0.93489-0.79561
  -5  10   3 85.8966 6.76861   1-0.36017-0.04584-0.03285 0.55963 0.93206-0.82773
  -5  10   2 131.416 9.19439   1-0.37426-0.03177 0.01302 0.51377 0.92695-0.85757
  -5  10   1  8.1238 9.45656   1-0.38815-0.01791 0.06086 0.46595 0.91927-0.88484
  -5  10   0 2.50634 6.97736   1-0.40168-0.00440 0.11027 0.41655 0.90876-0.90928
  -5  10  -1 16.8473 5.30442   1-0.41470 0.00859 0.16080 0.36603 0.89525-0.93071
  -5  11  -1  17.706 8.72102   1-0.41492 0.00883 0.19589 0.38364 0.88811-0.92360
  -5  11   0-17.6529  8.7477   1-0.40311-0.00296 0.14953 0.42998 0.90248-0.90302
  -5  11   1-7.47059 8.50965   1-0.39083-0.01521 0.10404 0.47546 0.91422-0.87981
  -5  11   2 92.8138 7.64241   1-0.37820-0.02782 0.05978 0.51971 0.92349-0.85413
  -5  11   3-1.99288 9.69505   1-0.36534-0.04065 0.01708 0.56239 0.93044-0.82614
  -5  11   4 27.6592  10.329   1-0.35239-0.05358-0.02377 0.60322 0.93531-0.79606
  -5  11   5 190.368 13.5497   1-0.33944-0.06650-0.06255 0.64199 0.93833-0.76413
  -5  11   6 178.104 14.2114   1-0.32661-0.07931-0.09910 0.67852 0.93976-0.73061
  -5  11   7 17.3728 5.43284   1-0.31400-0.09189-0.13329 0.71270 0.93986-0.69576
  -5  11   8-1.29746 7.89217   1-0.30168-0.10419-0.16508 0.74448 0.93888-0.65983
  -5  11   9-13.0986 9.58079   1-0.28971-0.11613-0.19443 0.77381 0.93705-0.62305
  -5  11  10 16.5902 9.07471   1-0.27816-0.12766-0.22137 0.80073 0.93459-0.58564
  -5  11  11 84.3356 7.50098   1-0.26706-0.13873-0.24593 0.82528 0.93170-0.54780
  -5  11  12-2.74183 8.28243   1-0.25644-0.14933-0.26819 0.84753 0.92856-0.50971
  -5  11  13 11.4859 5.21848   1-0.24632-0.15942-0.28823 0.86755 0.92531-0.47151
  -5  11  14 69.3863 7.27614   1-0.23671-0.16901-0.30614 0.88544 0.92207-0.43333
  -5  11  15-6.61239 9.26433   1-0.22761-0.17808-0.32202 0.90131 0.91896-0.39527
  -5  11  16 32.4358 11.7102   1-0.21902-0.18665-0.33598 0.91525 0.91606-0.35742
  -5  12  14 2.30028 9.84917   1-0.24785-0.15785-0.24837 0.88037 0.93637-0.44764
  -5  12  13-10.5111 10.0169   1-0.25723-0.14850-0.23020 0.86221 0.93846-0.48469
  -5  12  12 -15.465  9.1091   1-0.26704-0.13871-0.21005 0.84208 0.94043-0.52160
  -5  12  11 21.4544 6.03992   1-0.27728-0.12850-0.18787 0.81991 0.94214-0.55826
  -5  12  10 161.555 11.4077   1-0.28790-0.11790-0.16360 0.79566 0.94346-0.59453
  -5  12   9 61.0549 7.58461   1-0.29889-0.10694-0.13722 0.76929 0.94423-0.63025
  -5  12   8 2.80722 10.5504   1-0.31019-0.09566-0.10870 0.74079 0.94427-0.66524
  -5  12   7 114.767 9.74532   1-0.32176-0.08412-0.07806 0.71017 0.94341-0.69933
  -5  12   6  176.56 11.7111   1-0.33354-0.07237-0.04536 0.67748 0.94143-0.73230
  -5  12   5 65.3471 7.18447   1-0.34544-0.06049-0.01066 0.64279 0.93814-0.76395
  -5  12   4 22.7837 10.0691   1-0.35740-0.04855 0.02592 0.60623 0.93332-0.79409
  -5  12   3 69.5022 7.22008   1-0.36932-0.03666 0.06420 0.56796 0.92678-0.82250
  -5  12   2 71.1974 7.32294   1-0.38110-0.02490 0.10399 0.52819 0.91833-0.84900
  -5  12   1  19.803 8.52183   1-0.39265-0.01338 0.14504 0.48715 0.90782-0.87343
  -5  12   0 10.2656 8.09908   1-0.40386-0.00220 0.18708 0.44513 0.89509-0.89565
  -5  12  -1 5.88199 10.5528   1-0.41463 0.00855 0.22980 0.40243 0.88007-0.91558
  -5  13  -1 156.984 12.2095   1-0.41389 0.00783 0.26276 0.42215 0.87113-0.90666
  -5  13   0 3.17414 10.0375   1-0.40401-0.00203 0.22326 0.46164 0.88668-0.88726
  -5  13   1 154.732 12.2605   1-0.39373-0.01228 0.18429 0.50060 0.90018-0.86581
  -5  13   2 99.3256 8.33129   1-0.38313-0.02286 0.14612 0.53875 0.91171-0.84239
  -5  13   3 63.3869 7.64902   1-0.37229-0.03368 0.10898 0.57587 0.92137-0.81711
  -5  13   4-3.08223 10.7326   1-0.36129-0.04465 0.07309 0.61175 0.92928-0.79007
  -5  13   5 6.88643 10.1798   1-0.35022-0.05569 0.03863 0.64620 0.93560-0.76144
  -5  13   6  184.87 12.6421   1-0.33915-0.06673 0.00575 0.67907 0.94046-0.73136
  -5  13   7  35.409  7.0911   1-0.32816-0.07770-0.02544 0.71023 0.94406-0.70000
  -5  13   8-11.3351 10.0536   1-0.31730-0.08854-0.05483 0.73961 0.94654-0.66753
  -5  13   9 71.0811 8.04835   1-0.30664-0.09918-0.08238 0.76715 0.94808-0.63412
  -5  13  10 27.6167 12.7445   1-0.29621-0.10957-0.10804 0.79280 0.94883-0.59993
  -5  13  11 21.7432 7.99499   1-0.28608-0.11968-0.13182 0.81656 0.94896-0.56510
  -5  13  12-7.08832 9.93115   1-0.27626-0.12947-0.15371 0.83844 0.94859-0.52979
  -5  14   9 35.9694 6.99799   1-0.31313-0.09267-0.02968 0.76715 0.94904-0.63510
  -5  14   8-2.44409 11.3766   1-0.32318-0.08264-0.00319 0.74067 0.94610-0.66712
  -5  14   7 69.5462 7.77473   1-0.33337-0.07248 0.02492 0.71257 0.94221-0.69818
  -5  14   6-11.4796  11.654   1-0.34365-0.06223 0.05458 0.68293 0.93723-0.72815
  -5  14   5 52.8563 7.48961   1-0.35395-0.05195 0.08570 0.65182 0.93103-0.75689
  -5  14   4 14.1394 9.94607   1-0.36422-0.04170 0.11816 0.61938 0.92346-0.78427
  -5  14   3 22.5808 11.4976   1-0.37440-0.03155 0.15183 0.58572 0.91440-0.81016
  -5  14   2 12.6459 10.8293   1-0.38440-0.02157 0.18654 0.55103 0.90374-0.83445
  -5  14   1  14.313 6.57285   1-0.39417-0.01183 0.22210 0.51548 0.89139-0.85705
  -5  14   0 18.0129 9.03707   1-0.40364-0.00239 0.25832 0.47928 0.87726-0.87786
  -5  14  -1    0.00 10.9314   1-0.41273 0.00669 0.29497 0.44264 0.86130-0.89686
  -5  15  -1 20.3655 11.4877   1-0.41120 0.00516 0.32655 0.46375 0.85056-0.88614
  -5  15   0 24.0473 8.87127   1-0.40279-0.00322 0.29246 0.49783 0.86685-0.86748
  -5  15   1-0.91441 10.2235   1-0.39405-0.01194 0.25873 0.53155 0.88149-0.84717
  -5  15   2  20.824  13.641   1-0.38501-0.02094 0.22553 0.56473 0.89453-0.82526
  -5  15   3 1.79701 12.1214   1-0.37575-0.03018 0.19305 0.59720 0.90601-0.80180
  -5  15   4 33.9594 11.4446   1-0.36632-0.03959 0.16145 0.62878 0.91602-0.77686
  -5  15   5 91.6371 9.64894   1-0.35677-0.04912 0.13087 0.65934 0.92465-0.75054
  -4  16  -1 21.7652 12.4468   1-0.37501 0.05024 0.37540 0.46762 0.84713-0.88267
  -4  16   0 44.6356 9.15689   1-0.36714 0.04239 0.34257 0.50044 0.86433-0.86492
  -4  16   1 36.4232 8.43825   1-0.35892 0.03420 0.30996 0.53303 0.87997-0.84561
  -4  16   2 16.7549 10.6944   1-0.35039 0.02570 0.27775 0.56523 0.89407-0.82476
  -4  15   8 15.9742 13.8404   1-0.29194-0.03261 0.05343 0.73677 0.95470-0.67568
  -4  15   7-2.52751 10.4212   1-0.30183-0.02275 0.08159 0.70862 0.94960-0.70553
  -4  15   6-0.84637 11.3238   1-0.31176-0.01285 0.11113 0.67909 0.94336-0.73423
  -4  15   5 17.8731 10.5275   1-0.32165-0.00298 0.14196 0.64828 0.93585-0.76167
  -4  15   4 13.6587 10.1726   1-0.33147 0.00681 0.17395 0.61631 0.92696-0.78773
  -4  15   3 8.58118 11.4487   1-0.34115 0.01646 0.20695 0.58332 0.91659-0.81231
  -4  15   2 18.1584 9.82093   1-0.35062 0.02591 0.24080 0.54949 0.90465-0.83532
  -4  15   1 17.4681 10.5534   1-0.35982 0.03509 0.27532 0.51498 0.89106-0.85669
  -4  15   0 364.665 21.7923   1-0.36870 0.04394 0.31032 0.47999 0.87578-0.87635
  -4  15  -1 29.7575 11.0707   1-0.37720 0.05242 0.34560 0.44473 0.85877-0.89429
  -4  14  -1 46.5122 7.62993   1-0.37907 0.05427 0.31540 0.42223 0.86951-0.90501
  -4  14   0 13.7141 10.2361   1-0.36986 0.04509 0.27741 0.46021 0.88628-0.88683
  -4  14   1 39.6998 7.52113   1-0.36024 0.03549 0.23976 0.49785 0.90113-0.86673
  -4  14   2  28.035 10.1636   1-0.35027 0.02555 0.20269 0.53490 0.91409-0.84474
  -4  14   3  21.614 6.48295   1-0.34003 0.01533 0.16643 0.57115 0.92524-0.82094
  -4  14   4 0.79044 8.90791   1-0.32957 0.00490 0.13118 0.60638 0.93466-0.79542
  -4  14   5 32.4337 6.32136   1-0.31899-0.00566 0.09714 0.64041 0.94248-0.76829
  -4  14   6-11.7347  10.583   1-0.30835-0.01627 0.06445 0.67308 0.94883-0.73968
  -4  14   7 15.5808 11.6596   1-0.29772-0.02688 0.03326 0.70426 0.95384-0.70975
  -4  14   8 12.4473 9.65418   1-0.28716-0.03741 0.00367 0.73384 0.95767-0.67862
  -4  14   9 286.628 19.1104   1-0.27673-0.04782-0.02425 0.76174 0.96045-0.64646
  -4  14  10-8.64454 10.7466   1-0.26649-0.05804-0.05043 0.78790 0.96235-0.61341
  -4  14  11 15.9039 8.99659   1-0.25646-0.06803-0.07485 0.81231 0.96350-0.57961
  -4  13  14 20.2412 10.6743   1-0.21921-0.10523-0.19317 0.87789 0.95630-0.46754
  -4  13  13 44.8177 7.44937   1-0.22869-0.09578-0.17390 0.85863 0.95776-0.50395
  -4  13  12 62.0237 7.46678   1-0.23855-0.08594-0.15270 0.83745 0.95895-0.54009
  -4  13  11 34.8117  6.6493   1-0.24877-0.07574-0.12955 0.81431 0.95974-0.57583
  -4  13  10    0.00 10.2387   1-0.25933-0.06521-0.10442 0.78919 0.95999-0.61103
  -4  13   9 162.155 12.1178   1-0.27017-0.05439-0.07729 0.76208 0.95955-0.64553
  -4  13   8 159.349 11.5145   1-0.28126-0.04333-0.04819 0.73300 0.95824-0.67918
  -4  13   7 173.814 12.5503   1-0.29255-0.03207-0.01717 0.70199 0.95589-0.71178
  -4  13   6 26.6735 10.1696   1-0.30395-0.02069 0.01572 0.66912 0.95233-0.74316
  -4  13   5 109.089 9.44382   1-0.31541-0.00925 0.05036 0.63450 0.94736-0.77314
  -4  13   4 10.1983 9.66401   1-0.32685 0.00216 0.08660 0.59826 0.94082-0.80155
  -4  13   3 68.1049 7.46117   1-0.33817 0.01345 0.12429 0.56060 0.93253-0.82821
  -4  13   2 5.18006 10.5953   1-0.34929 0.02455 0.16319 0.52170 0.92235-0.85298
  -4  13   1 94.9732 8.85413   1-0.36013 0.03537 0.20308 0.48183 0.91016-0.87574
  -4  13   0 962.817 30.2584   1-0.37059 0.04580 0.24369 0.44124 0.89586-0.89638
  -4  13  -1 130.851 10.0438   1-0.38060 0.05578 0.28473 0.40022 0.87938-0.91486
  -4  12  -1 129.695 9.93891   1-0.38177 0.05694 0.25347 0.37878 0.88841-0.92386
  -4  12   0 250.488 16.2794   1-0.37085 0.04604 0.20898 0.42325 0.90449-0.90500
  -4  12   1 125.746 9.95607   1-0.35942 0.03464 0.16505 0.46717 0.91811-0.88367
  -4  12   2 30.8233  6.1902   1-0.34759 0.02284 0.12201 0.51019 0.92936-0.85996
  -4  12   3 100.141 8.40235   1-0.33547 0.01074 0.08019 0.55200 0.93835-0.83400
  -4  12   4 111.907 10.4655   1-0.32316-0.00155 0.03986 0.59231 0.94525-0.80596
  -4  12   5 44.9946  6.4943   1-0.31077-0.01391 0.00126 0.63090 0.95026-0.77602
  -4  12   6 7.28605 7.58114   1-0.29840-0.02625-0.03541 0.66755 0.95359-0.74440
  -4  12   7  50.195 6.49271   1-0.28615-0.03848-0.07001 0.70214 0.95545-0.71131
  -4  12   8 119.841 10.3703   1-0.27409-0.05051-0.10244 0.73456 0.95609-0.67700
  -4  12   9  535.73 22.3848   1-0.26230-0.06228-0.13264 0.76474 0.95570-0.64167
  -4  12  10-2.01766 8.94775   1-0.25084-0.07372-0.16059 0.79268 0.95451-0.60553
  -4  12  11 7.51266   10.29   1-0.23975-0.08478-0.18630 0.81837 0.95271-0.56878
  -4  12  12 23.6307 10.3088   1-0.22907-0.09544-0.20980 0.84185 0.95047-0.53159
  -4  12  13 20.5568 8.82517   1-0.21883-0.10565-0.23114 0.86317 0.94795-0.49412
  -4  12  14 16.6814 9.53953   1-0.20904-0.11541-0.25039 0.88241 0.94528-0.45650
  -4  12  15 8.17472 8.88685   1-0.19973-0.12470-0.26763 0.89964 0.94258-0.41885
  -4  12  16 109.797 8.18377   1-0.19089-0.13352-0.28294 0.91493 0.93995-0.38127
  -4  11  17-1.47333 9.82829   1-0.17063-0.15376-0.35359 0.93288 0.91975-0.32610
  -4  11  16 51.9138 7.37224   1-0.17905-0.14537-0.34072 0.92002 0.92299-0.36429
  -4  11  15 27.7329 6.10123   1-0.18800-0.13644-0.32593 0.90524 0.92653-0.40278
  -4  11  14 1.34989 9.68725   1-0.19750-0.12697-0.30910 0.88843 0.93030-0.44150
  -4  11  13 7.23891 8.80456   1-0.20754-0.11695-0.29011 0.86946 0.93421-0.48035
  -4  11  12 45.5428 6.47363   1-0.21812-0.10640-0.26887 0.84823 0.93813-0.51922
  -4  11  11 34.0823 6.50056   1-0.22923-0.09531-0.24525 0.82463 0.94192-0.55797
  -4  11  10 4.96596 9.16519   1-0.24085-0.08372-0.21918 0.79857 0.94543-0.59642
  -4  11   9 12.8428 7.99722   1-0.25294-0.07166-0.19058 0.76998 0.94844-0.63438
  -4  11   8 231.863 14.3122   1-0.26546-0.05916-0.15941 0.73882 0.95074-0.67163
  -4  11   7 8.48236 8.03794   1-0.27834-0.04631-0.12565 0.70508 0.95209-0.70793
  -4  11   6-1.82113 8.85951   1-0.29151-0.03316-0.08934 0.66879 0.95222-0.74301
  -4  11   5 13.4116 8.91792   1-0.30488-0.01981-0.05057 0.63004 0.95085-0.77659
  -4  11   4 45.3133 6.02466   1-0.31834-0.00638-0.00948 0.58896 0.94770-0.80839
  -4  11   3 48.1667 6.41747   1-0.33177 0.00703 0.03372 0.54577 0.94250-0.83813
  -4  11   2 1.87407   8.311   1-0.34504 0.02027 0.07878 0.50073 0.93498-0.86557
  -4  11   1 48.4002 6.27199   1-0.35802 0.03323 0.12535 0.45417 0.92493-0.89047
  -4  11   0 1327.96  30.581   1-0.37057 0.04575 0.17306 0.40648 0.91218-0.91266
  -4  11  -1 41.0274 6.13803   1-0.38255 0.05771 0.22148 0.35807 0.89660-0.93203
  -4  10  -1 133.859 9.90814   1-0.38291 0.05804 0.18858 0.33828 0.90395-0.93936
  -4  10   0-10.2603 8.37751   1-0.36967 0.04483 0.13560 0.39124 0.91887-0.91933
  -4  10   1 141.929 10.1118   1-0.35581 0.03099 0.08356 0.44327 0.93051-0.89602
  -4  10   2 63.1179  6.4409   1-0.34149 0.01670 0.03299 0.49382 0.93904-0.86960
  -4  10   3 83.4524 6.52919   1-0.32689 0.00213-0.01565 0.54245 0.94471-0.84032
  -4  10   4  21.806  8.9286   1-0.31217-0.01256-0.06197 0.58875 0.94781-0.80847
  -4  10   5 69.0884 5.97181   1-0.29751-0.02720-0.10568 0.63245 0.94869-0.77441
  -4  10   6  13.871 7.33985   1-0.28303-0.04166-0.14656 0.67332 0.94772-0.73848
  -4  10   7 49.6728 5.44087   1-0.26886-0.05580-0.18450 0.71124 0.94524-0.70106
  -4  10   8 22.2484 8.36168   1-0.25511-0.06952-0.21943 0.74615 0.94161-0.66248
  -4  10   9 1009.03 25.8764   1-0.24185-0.08276-0.25136 0.77807 0.93714-0.62306
  -4  10  10-3.99912 8.60757   1-0.22915-0.09544-0.28036 0.80706 0.93212-0.58309
  -4  10  11 23.8724 8.29585   1-0.21704-0.10752-0.30652 0.83320 0.92679-0.54281
  -4  10  12 42.1361 5.90364   1-0.20555-0.11898-0.32995 0.85662 0.92136-0.50243
  -4  10  13 26.6343 5.39237   1-0.19469-0.12982-0.35081 0.87746 0.91601-0.46214
  -4  10  14 1.88449 7.13457   1-0.18447-0.14001-0.36924 0.89588 0.91089-0.42206
  -4  10  15 7.76354 8.23448   1-0.17487-0.14959-0.38538 0.91201 0.90609-0.38232
  -4  10  16 0.66813 7.52941   1-0.16589-0.15854-0.39940 0.92600 0.90172-0.34299
  -4  10  17 78.4784 7.59948   1-0.15750-0.16691-0.41142 0.93801 0.89782-0.30414
  -4  10  18 14.3966 10.1799   1-0.14969-0.17469-0.42158 0.94816 0.89444-0.26582
  -4   9  20 24.2527 6.21808   1-0.12196-0.20239-0.49169 0.96555 0.86233-0.16378
  -4   9  19 60.9344 6.83143   1-0.12843-0.19594-0.48598 0.95985 0.86462-0.20102
  -4   9  18 157.831 12.1697   1-0.13547-0.18893-0.47867 0.95255 0.86761-0.23897
  -4   9  17 114.036  9.2361   1-0.14310-0.18133-0.46963 0.94353 0.87131-0.27761
  -4   9  16 156.192 11.0552   1-0.15135-0.17310-0.45872 0.93264 0.87570-0.31696
  -4   9  15 31.9104 5.42718   1-0.16026-0.16422-0.44579 0.91971 0.88077-0.35698
  -4   9  14 67.8755 5.82789   1-0.16985-0.15465-0.43065 0.90459 0.88648-0.39763
  -4   9  13 79.9983 6.70114   1-0.18015-0.14437-0.41313 0.88708 0.89275-0.43885
  -4   9  12  111.88  7.5668   1-0.19119-0.13336-0.39302 0.86699 0.89949-0.48054
  -4   9  11 45.1037 5.56772   1-0.20298-0.12160-0.37014 0.84412 0.90657-0.52256
  -4   9  10 24.3801 4.94688   1-0.21551-0.10909-0.34427 0.81827 0.91381-0.56476
  -4   9   9 266.081 14.9452   1-0.22879-0.09584-0.31524 0.78925 0.92101-0.60691
  -4   9   8  248.79 14.0524   1-0.24277-0.08188-0.28286 0.75690 0.92789-0.64874
  -4   9   7 442.937 16.8006   1-0.25742-0.06726-0.24702 0.72107 0.93413-0.68993
  -4   9   6 46.3215 5.88693   1-0.27264-0.05206-0.20763 0.68169 0.93935-0.73010
  -4   9   5 192.479 12.0074   1-0.28833-0.03640-0.16469 0.63876 0.94314-0.76883
  -4   9   4 46.0501  5.5951   1-0.30435-0.02040-0.11828 0.59237 0.94503-0.80567
  -4   9   3 116.726 8.33565   1-0.32054-0.00424-0.06861 0.54271 0.94455-0.84014
  -4   9   2-3.11131 7.82995   1-0.33669 0.01189-0.01599 0.49011 0.94124-0.87178
  -4   9   1 221.206 12.1161   1-0.35260 0.02777 0.03913 0.43501 0.93468-0.90017
  -4   9   0 2837.39 40.5864   1-0.36803 0.04318 0.09618 0.37797 0.92451-0.92494
  -4   9  -1 191.735 13.1858   1-0.38276 0.05788 0.15450 0.31967 0.91047-0.94586
  -4   8  -1 290.235 14.3211   1-0.38203 0.05713 0.11887 0.30260 0.91613-0.95150
  -4   8   0 1032.58  23.558   1-0.36547 0.04060 0.05420 0.36726 0.92895-0.92936
  -4   8   1 295.152 13.7161   1-0.34814 0.02330-0.00872 0.43016 0.93715-0.90262
  -4   8   2 100.884 7.86955   1-0.33034 0.00552-0.06904 0.49046 0.94113-0.87165
  -4   8   3 208.015 12.5323   1-0.31235-0.01244-0.12606 0.54747 0.94141-0.83697
  -4   8   4 559.544 17.9427   1-0.29447-0.03030-0.17927 0.60067 0.93857-0.79919
  -4   8   5  177.48 10.7816   1-0.27693-0.04781-0.22836 0.64974 0.93328-0.75895
  -4   8   6-0.91783 6.80681   1-0.25993-0.06479-0.27317 0.69454 0.92613-0.71685
  -4   8   7 86.9876 7.43986   1-0.24361-0.08108-0.31370 0.73505 0.91772-0.67349
  -4   8   8 597.843 18.8087   1-0.22809-0.09657-0.35004 0.77138 0.90855-0.62937
  -4   8   9 1401.22 27.5251   1-0.21344-0.11120-0.38238 0.80370 0.89905-0.58492
  -4   8  10-2.41594 7.31197   1-0.19968-0.12493-0.41096 0.83227 0.88957-0.54050
  -4   8  11 7.93304 8.64483   1-0.18683-0.13776-0.43605 0.85734 0.88039-0.49637
  -4   8  12  194.15 12.9658   1-0.17488-0.14969-0.45791 0.87919 0.87172-0.45275
  -4   8  13  21.737 4.45187   1-0.16379-0.16075-0.47682 0.89808 0.86372-0.40979
  -4   8  14    0.00 7.07399   1-0.15355-0.17097-0.49304 0.91429 0.85647-0.36760
  -4   8  15-2.83832 8.12772   1-0.14410-0.18039-0.50681 0.92804 0.85007-0.32625
  -4   8  16 345.023 16.9157   1-0.13540-0.18907-0.51835 0.93957 0.84453-0.28576
  -4   8  17 140.764 10.8116   1-0.12741-0.19703-0.52787 0.94908 0.83987-0.24615
  -4   8  18 9.00355  9.6252   1-0.12009-0.20433-0.53555 0.95673 0.83609-0.20742
  -4   8  19  18.794 9.81903   1-0.11338-0.21100-0.54153 0.96270 0.83317-0.16956
  -4   8  20 83.0893 7.75889   1-0.10726-0.21710-0.54597 0.96713 0.83109-0.13252
  -4   8  21 9.68785  6.2068   1-0.10169-0.22265-0.54898 0.97012 0.82981-0.09629
  -4   7  21  2.0813 9.22996   1-0.08659-0.23776-0.60090 0.96935 0.79483-0.06129
  -4   7  20 15.8784 8.87633   1-0.09169-0.23269-0.59923 0.96770 0.79552-0.09693
  -4   7  19-2.52436  7.9327   1-0.09734-0.22706-0.59622 0.96470 0.79710-0.13346
  -4   7  18 231.243 14.5278   1-0.10359-0.22084-0.59175 0.96025 0.79964-0.17095
  -4   7  17 12.6643 7.80847   1-0.11047-0.21398-0.58567 0.95418 0.80318-0.20944
  -4   7  16 120.628 9.34738   1-0.11805-0.20643-0.57781 0.94634 0.80777-0.24898
  -4   7  15 39.1667 5.15553   1-0.12638-0.19813-0.56798 0.93652 0.81346-0.28961
  -4   7  14 51.6667  5.5781   1-0.13552-0.18901-0.55596 0.92451 0.82026-0.33136
  -4   7  13 9.31803 7.32357   1-0.14552-0.17903-0.54148 0.91005 0.82818-0.37423
  -4   7  12 173.641 11.4455   1-0.15647-0.16811-0.52426 0.89285 0.83720-0.41820
  -4   7  11  57.809 5.05597   1-0.16841-0.15620-0.50399 0.87259 0.84726-0.46321
  -4   7  10 60.1338   5.107   1-0.18139-0.14324-0.48030 0.84891 0.85825-0.50915
  -4   7   9 37.2834 4.80258   1-0.19547-0.12918-0.45282 0.82145 0.86999-0.55584
  -4   7   8 640.125 18.0723   1-0.21067-0.11401-0.42117 0.78981 0.88223-0.60303
  -4   7   7 76.0318 5.32514   1-0.22699-0.09772-0.38496 0.75362 0.89461-0.65036
  -4   7   6 51.3108 4.82129   1-0.24438-0.08035-0.34386 0.71253 0.90666-0.69736
  -4   7   5-5.41129 5.93069   1-0.26276-0.06200-0.29759 0.66628 0.91778-0.74343
  -4   7   4 99.7661 7.06423   1-0.28197-0.04281-0.24602 0.61472 0.92727-0.78786
  -4   7   3 35.6579 4.51883   1-0.30180-0.02301-0.18918 0.55790 0.93429-0.82984
  -4   7   2 -3.8557 5.88968   1-0.32194-0.00289-0.12735 0.49608 0.93799-0.86848
  -4   7   1 14.5294 6.99578   1-0.34206 0.01720-0.06108 0.42983 0.93748-0.90292
  -4   7   0 3249.67 39.1086   1-0.36174 0.03685 0.00879 0.35998 0.93197-0.93236
  -4   7  -1 16.0495 7.06132   1-0.38056 0.05565 0.08115 0.28763 0.92087-0.95621
  -4   6  -1 243.423 11.8686   1-0.37813 0.05321 0.04051 0.27558 0.92457-0.95989
  -4   6   0 72.8874 5.69521   1-0.35641 0.03151-0.04134 0.35741 0.93318-0.93355
  -4   6   1 277.923 12.0016   1-0.33378 0.00890-0.11953 0.43558 0.93487-0.90029
  -4   6   2 151.122  9.7722   1-0.31082-0.01402-0.19258 0.50862 0.93063-0.86110
  -4   6   3 147.996 9.60422   1-0.28811-0.03672-0.25952 0.57554 0.92169-0.81721
  -4   6   4 294.415 12.4834   1-0.26608-0.05872-0.31982 0.63582 0.90932-0.76990
  -4   6   5 242.522 10.8574   1-0.24509-0.07969-0.37335 0.68934 0.89474-0.72037
  -4   6   6 2.24877 5.27384   1-0.22535-0.09940-0.42032 0.73630 0.87900-0.66967
  -4   6   7 102.543 7.94836   1-0.20699-0.11773-0.46112 0.77708 0.86294-0.61866
  -4   6   8 147.019 9.74425   1-0.19006-0.13463-0.49627 0.81222 0.84722-0.56799
  -4   6   9 1983.37 29.5447   1-0.17455-0.15012-0.52633 0.84227 0.83230-0.51813
  -4   6  10 2.04538  6.6341   1-0.16040-0.16425-0.55188 0.86780 0.81850-0.46938
  -4   6  11 53.5236 4.94737   1-0.14753-0.17709-0.57343 0.88934 0.80603-0.42196
  -4   6  12 243.655 12.4295   1-0.13586-0.18873-0.59149 0.90738 0.79497-0.37595
  -4   6  13 43.1445 4.90074   1-0.12530-0.19927-0.60646 0.92234 0.78537-0.33141
  -4   6  14 -4.7069 6.65656   1-0.11575-0.20879-0.61874 0.93460 0.77722-0.28831
  -4   6  15 11.3089 6.68773   1-0.10714-0.21739-0.62865 0.94450 0.77049-0.24662
  -4   6  16 14.3993  6.9758   1-0.09936-0.22513-0.63647 0.95230 0.76510-0.20629
  -4   6  17 141.707 9.83662   1-0.09236-0.23211-0.64242 0.95824 0.76099-0.16723
  -4   6  18  24.937 9.55105   1-0.08606-0.23838-0.64672 0.96252 0.75809-0.12938
  -4   6  19-7.14739 8.38106   1-0.08041-0.24401-0.64953 0.96532 0.75631-0.09265
  -4   6  20 19.4087 8.28235   1-0.07534-0.24906-0.65100 0.96677 0.75557-0.05696
  -4   6  21  13.822 9.60601   1-0.07081-0.25356-0.65125 0.96700 0.75580-0.02224
  -4   6  22-22.8715 9.82607   1-0.06678-0.25756-0.65037 0.96611 0.75692 0.01158
  -4   5  23 2.78864 9.90847   1-0.04818-0.27616-0.69418 0.95721 0.71846 0.08501
  -4   5  22 4.62517  8.1193   1-0.05113-0.27323-0.69731 0.96036 0.71522 0.05331
  -4   5  21 10.0163 8.62906   1-0.05451-0.26988-0.69952 0.96258 0.71281 0.02077
  -4   5  20  54.556 6.01945   1-0.05836-0.26605-0.70073 0.96381 0.71131-0.01268
  -4   5  19 42.7417 6.02783   1-0.06273-0.26171-0.70086 0.96395 0.71081-0.04713
  -4   5  18 306.395 15.9424   1-0.06766-0.25680-0.69979 0.96290 0.71140-0.08267
  -4   5  17 162.693 11.4122   1-0.07322-0.25127-0.69740 0.96052 0.71320-0.11941
  -4   5  16 361.145  15.469   1-0.07947-0.24504-0.69353 0.95666 0.71629-0.15746
  -4   5  15 11.4463 6.15976   1-0.08648-0.23806-0.68797 0.95113 0.72082-0.19693
  -4   5  14  93.234 7.35926   1-0.09435-0.23021-0.68051 0.94368 0.72689-0.23795
  -4   5  13 73.7486 5.64856   1-0.10317-0.22142-0.67085 0.93403 0.73462-0.28063
  -4   5  12 250.602 11.8093   1-0.11305-0.21156-0.65864 0.92184 0.74414-0.32510
  -4   5  11 10.3542 6.26628   1-0.12412-0.20052-0.64349 0.90670 0.75554-0.37145
  -4   5  10  35.608  4.1912   1-0.13651-0.18815-0.62489 0.88811 0.76889-0.41975
  -4   5   9 401.585 13.2579   1-0.15036-0.17433-0.60225 0.86550 0.78420-0.47000
  -4   5   8 582.116 15.9001   1-0.16582-0.15889-0.57491 0.83817 0.80140-0.52215
  -4   5   7 617.713 15.9877   1-0.18302-0.14172-0.54208 0.80535 0.82029-0.57599
  -4   5   6 73.1232 5.83798   1-0.20205-0.12271-0.50292 0.76621 0.84049-0.63114
  -4   5   5 230.507 9.90568   1-0.22298-0.10181-0.45655 0.71985 0.86137-0.68697
  -4   5   4 91.9737 6.15976   1-0.24575-0.07906-0.40214 0.66545 0.88201-0.74256
  -4   5   3 88.1054 5.98945   1-0.27018-0.05466-0.33906 0.60239 0.90111-0.79661
  -4   5   2 7.33678 4.72619   1-0.29591-0.02896-0.26704 0.53038 0.91706-0.84750
  -4   5   1 187.569 9.65438   1-0.32238-0.00251-0.18640 0.44976 0.92794-0.89334
  -4   5   0 6559.32 50.2229   1-0.34883 0.02392-0.09820 0.36158 0.93183-0.93217
  -4   5  -1 183.031 10.3409   1-0.37437 0.04943-0.00437 0.26776 0.92700-0.96230
  -4   4  -1  634.59 15.7487   1-0.36861 0.04366-0.05574 0.26644 0.92767-0.96295
  -4   4   0 2255.67 28.1831   1-0.33784 0.01291-0.16506 0.37574 0.92646-0.92678
  -4   4   1 643.429 15.6515   1-0.30636-0.01855-0.26525 0.47592 0.91413-0.87951
  -4   4   2 225.051  9.5957   1-0.27554-0.04934-0.35391 0.56456 0.89376-0.82418
  -4   4   3 494.012 13.6332   1-0.24639-0.07846-0.43017 0.64081 0.86851-0.76399
  -4   4   4 1509.00 22.6136   1-0.21955-0.10528-0.49441 0.70503 0.84113-0.70166
  -4   4   5 252.742 10.0218   1-0.19529-0.12951-0.54770 0.75831 0.81369-0.63927
  -4   4   6  3.0449 4.69744   1-0.17364-0.15114-0.59145 0.80204 0.78759-0.57822
  -4   4   7 166.039 8.70732   1-0.15447-0.17028-0.62710 0.83767 0.76366-0.51934
  -4   4   8 1537.79 23.3882   1-0.13758-0.18715-0.65599 0.86655 0.74234-0.46308
  -4   4   9 2976.28 32.7393   1-0.12273-0.20197-0.67928 0.88982 0.72378-0.40957
  -4   4  10 3.70803 6.05832   1-0.10968-0.21499-0.69794 0.90847 0.70796-0.35879
  -4   4  11 98.8714 7.74881   1-0.09822-0.22643-0.71277 0.92329 0.69475-0.31063
  -4   4  12 472.475   14.79   1-0.08815-0.23648-0.72441 0.93492 0.68398-0.26491
  -4   4  13 21.7843  4.1886   1-0.07929-0.24531-0.73339 0.94388 0.67545-0.22143
  -4   4  14-0.40633 5.95797   1-0.07149-0.25309-0.74012 0.95059 0.66896-0.18000
  -4   4  15 29.8248 4.67535   1-0.06462-0.25993-0.74492 0.95538 0.66431-0.14040
  -4   4  16 678.808  20.006   1-0.05857-0.26595-0.74807 0.95851 0.66133-0.10247
  -4   4  17 270.285 14.2942   1-0.05326-0.27124-0.74978 0.96021 0.65984-0.06604
  -4   4  18  25.725 8.95242   1-0.04859-0.27589-0.75022 0.96063 0.65970-0.03095
  -4   4  19 19.7489 8.28611   1-0.04450-0.27995-0.74953 0.95993 0.66078 0.00293
  -4   4  20 215.197  13.591   1-0.04094-0.28349-0.74782 0.95821 0.66294 0.03572
  -4   4  21 38.4847 5.79138   1-0.03785-0.28655-0.74519 0.95556 0.66608 0.06752
  -4   4  22 1.89623 8.40925   1-0.03519-0.28918-0.74170 0.95205 0.67011 0.09844
  -4   4  23 38.4916 5.70803   1-0.03293-0.29142-0.73741 0.94775 0.67494 0.12856
  -4   3  23  9.6875 7.16265   1-0.01765-0.30671-0.77775 0.93539 0.62865 0.17487
  -4   3  22-6.69288 8.18577   1-0.01918-0.30521-0.78308 0.94074 0.62195 0.14663
  -4   3  21 16.6558 7.81186   1-0.02106-0.30336-0.78774 0.94542 0.61597 0.11765
  -4   3  20 15.7207 7.72364   1-0.02331-0.30113-0.79169 0.94938 0.61081 0.08787
  -4   3  19 17.8984 6.84182   1-0.02599-0.29848-0.79487 0.95258 0.60655 0.05718
  -4   3  18 341.419  14.988   1-0.02912-0.29537-0.79722 0.95494 0.60331 0.02546
  -4   3  17 49.2804 5.23579   1-0.03277-0.29175-0.79865 0.95639 0.60123-0.00740
  -4   3  16 213.502 11.6466   1-0.03700-0.28754-0.79906 0.95681 0.60044-0.04156
  -4   3  15 12.3051 3.75545   1-0.04188-0.28269-0.79830 0.95607 0.60112-0.07719
  -4   3  14 114.294 8.82499   1-0.04751-0.27708-0.79621 0.95399 0.60347-0.11449
  -4   3  13 9.24468 3.60253   1-0.05400-0.27062-0.79257 0.95036 0.60771-0.15368
  -4   3  12 176.525 9.39427   1-0.06148-0.26316-0.78707 0.94488 0.61410-0.19502
  -4   3  11 23.2256 3.40583   1-0.07012-0.25454-0.77936 0.93719 0.62294-0.23881
  -4   3  10 72.9415 5.62028   1-0.08012-0.24457-0.76895 0.92679 0.63456-0.28538
  -4   3   9 108.407 8.15928   1-0.09173-0.23299-0.75521 0.91306 0.64932-0.33508
  -4   3   8 868.653 16.8275   1-0.10522-0.21952-0.73731 0.89518 0.66758-0.38829
  -4   3   7 314.029  10.426   1-0.12095-0.20382-0.71417 0.87205 0.68970-0.44536
  -4   3   6 116.936 6.59718   1-0.13932-0.18547-0.68438 0.84228 0.71592-0.50652
  -4   3   5 20.2524 3.05535   1-0.16076-0.16406-0.64617 0.80408 0.74627-0.57183
  -4   3   4 349.404 10.8262   1-0.18569-0.13915-0.59731 0.75524 0.78038-0.64089
  -4   3   3 14.1055 2.93636   1-0.21444-0.11042-0.53524 0.69319 0.81714-0.71259
  -4   3   2 3.11395 4.43099   1-0.24706-0.07783-0.45735 0.61530 0.85433-0.78474
  -4   3   1 4.39125 4.61952   1-0.28309-0.04183-0.36157 0.51954 0.88831-0.85366
  -4   3   0 5388.62 41.2519   1-0.32130-0.00365-0.24753 0.40551 0.91395-0.91426
  -4   3  -1 4.62689 2.97254   1-0.35959 0.03462-0.11772 0.27572 0.92546-0.96071
  -4   2  -1 433.806 12.2707   1-0.34454 0.01956-0.19869 0.30400 0.91736-0.95259
  -4   2   0 61.7738 4.96728   1-0.29489-0.03007-0.35568 0.46097 0.88684-0.88712
  -4   2   1 448.901 11.9706   1-0.24787-0.07707-0.48341 0.58868 0.83964-0.80497
  -4   2   2 277.803 9.11351   1-0.20640-0.11851-0.58170 0.68697 0.78692-0.71730
  -4   2   3 310.676 9.62177   1-0.17133-0.15356-0.65507 0.76032 0.73609-0.63152
  -4   2   4 424.409 11.1057   1-0.14228-0.18258-0.70911 0.81434 0.69084-0.55132
  -4   2   5  550.27  12.512   1-0.11841-0.20643-0.74880 0.85402 0.65241-0.47794
  -4   2   6 6.01849 3.78352   1-0.09878-0.22603-0.77799 0.88319 0.62076-0.41135
  -4   2   7 103.707 6.60336   1-0.08257-0.24222-0.79949 0.90468 0.59529-0.35093
  -4   2   8 243.942 9.20086   1-0.06910-0.25566-0.81530 0.92048 0.57522-0.29591
  -4   2   9 3207.54 30.9851   1-0.05784-0.26689-0.82685 0.93200 0.55978-0.24552
  -4   2  10 12.9914 4.71737   1-0.04838-0.27633-0.83512 0.94027 0.54827-0.19907
  -4   2  11   47.56 4.20199   1-0.04038-0.28430-0.84085 0.94598 0.54010-0.15594
  -4   2  12 398.681 12.6097   1-0.03359-0.29107-0.84456 0.94968 0.53475-0.11565
  -4   2  13 79.1935 5.93722   1-0.02781-0.29682-0.84663 0.95173 0.53181-0.07776
  -4   2  14  3.6557 5.84912   1-0.02289-0.30172-0.84733 0.95241 0.53093-0.04192
  -4   2  15 5.83044 5.25819   1-0.01869-0.30589-0.84688 0.95195 0.53181-0.00786
  -4   2  16 0.82665 5.38909   1-0.01513-0.30943-0.84544 0.95050 0.53421 0.02469
  -4   2  17 232.887 11.9047   1-0.01211-0.31242-0.84313 0.94817 0.53793 0.05592
  -4   2  18   60.71 5.87011   1-0.00958-0.31493-0.84004 0.94506 0.54280 0.08600
  -4   2  19-9.92144  7.4576   1-0.00747-0.31701-0.83623 0.94124 0.54868 0.11507
  -4   2  20 36.0392 5.17531   1-0.00575-0.31871-0.83178 0.93677 0.55543 0.14327
  -4   2  21 38.5598 5.50966   1-0.00437-0.32006-0.82671 0.93169 0.56297 0.17068
  -4   2  22 8.34105 7.48897   1-0.00331-0.32110-0.82105 0.92602 0.57119 0.19740
  -4   2  23 25.9469 8.74617   1-0.00254-0.32184-0.81484 0.91979 0.58003 0.22351
  -4   2  24 40.0276 6.57487   1-0.00204-0.32231-0.80808 0.91301 0.58942 0.24908
  -4   1  24 46.3826 6.39957   1 0.01198-0.33635-0.84103 0.89327 0.54122 0.29730
  -4   1  23-3.74349 9.04138   1 0.01219-0.33659-0.84838 0.90063 0.52962 0.27395
  -4   1  22 7.63047 6.92015   1 0.01219-0.33661-0.85526 0.90753 0.51843 0.25019
  -4   1  21 10.4826 7.66466   1 0.01195-0.33640-0.86167 0.91395 0.50770 0.22596
  -4   1  20 41.8705 5.66903   1 0.01147-0.33594-0.86760 0.91990 0.49750 0.20122
  -4   1  19 24.7078 5.00186   1 0.01072-0.33521-0.87304 0.92536 0.48790 0.17588
  -4   1  18 417.925 15.7918   1 0.00967-0.33419-0.87798 0.93032 0.47897 0.14985
  -4   1  17 120.349  9.6055   1 0.00829-0.33284-0.88239 0.93474 0.47082 0.12305
  -4   1  16 396.709 13.8793   1 0.00655-0.33112-0.88623 0.93860 0.46357 0.09536
  -4   1  15 8.31116 5.36927   1 0.00439-0.32899-0.88946 0.94184 0.45736 0.06661
  -4   1  14 133.677  8.6782   1 0.00176-0.32638-0.89202 0.94441 0.45238 0.03665
  -4   1  13 41.2544 3.82471   1-0.00143-0.32322-0.89380 0.94621 0.44883 0.00524
  -4   1  12 342.088 11.5865   1-0.00526-0.31941-0.89471 0.94713 0.44699-0.02786
  -4   1  11 1.17285 4.58012   1-0.00988-0.31482-0.89457 0.94701 0.44720-0.06302
  -4   1  10 88.2377 6.52526   1-0.01543-0.30929-0.89315 0.94560 0.44987-0.10063
  -4   1   9 338.067 10.5662   1-0.02214-0.30260-0.89013 0.94259 0.45555-0.14126
  -4   1   8 1056.82 16.9511   1-0.03031-0.29446-0.88502 0.93750 0.46493-0.18560
  -4   1   7 602.657 12.7166   1-0.04033-0.28447-0.87712 0.92962 0.47893-0.23455
  -4   1   6 129.351 6.52544   1-0.05276-0.27206-0.86536 0.91787 0.49872-0.28928
  -4   1   5  152.16 6.54645   1-0.06839-0.25646-0.84807 0.90060 0.52579-0.35130
  -4   1   4 177.012 6.97445   1-0.08832-0.23655-0.82260 0.87514 0.56204-0.42250
  -4   1   3 21.5254 2.46964   1-0.11414-0.21076-0.78468 0.83723 0.60960-0.50501
  -4   1   2  5.7844 3.65461   1-0.14797-0.17696-0.72736 0.77993 0.67036-0.60072
  -4   1   1 107.152 6.23812   1-0.19233-0.13262-0.63990 0.69248 0.74419-0.70949
  -4   1   0 9658.63 50.9615   1-0.24907-0.07591-0.50768 0.56027 0.82484-0.82510
  -4   1  -1  113.90 7.06139   1-0.31634-0.00866-0.31813 0.37074 0.89365-0.92886
  -4   0  -1 846.621 15.6122   1-0.25166-0.07335-0.52760 0.52752 0.81145-0.84663
  -4   0   0 2532.29 23.8469   1-0.16250-0.16250-0.72719 0.72710 0.66717-0.66740
  -4   0   1 896.236 13.9682   1-0.10487-0.22009-0.82672 0.82661 0.55308-0.51837
  -4   0   2 300.099 8.14391   1-0.06791-0.25703-0.87783 0.87770 0.47450-0.40484
  -4   0   3 592.986 11.3677   1-0.04319-0.28173-0.90574 0.90560 0.42200-0.31739
  -4   0   4 1700.04  18.952   1-0.02588-0.29901-0.92177 0.92162 0.38726-0.24770
  -4   0   5 366.782 9.80267   1-0.01327-0.31159-0.93120 0.93103 0.36466-0.19015
  -4   0   6 1.90484 3.33975   1-0.00380-0.32104-0.93668 0.93650 0.35056-0.14110
  -4   0   7 248.309 8.41324   1 0.00349-0.32830-0.93963 0.93943 0.34258-0.09817
  -4   0   8 1895.97 22.3853   1 0.00919-0.33398-0.94084 0.94062 0.33913-0.05977
  -4   0   9 3813.75 32.3918   1 0.01372-0.33848-0.94079 0.94056 0.33910-0.02480
  -4   0  10 8.86733 4.85907   1 0.01733-0.34207-0.93978 0.93954 0.34173 0.00753
  -4   0  11 162.001  8.0437   1 0.02021-0.34493-0.93800 0.93774 0.34644 0.03776
  -4   0  12 515.047 13.6484   1 0.02251-0.34720-0.93557 0.93529 0.35283 0.06633
  -4   0  13 44.6848 3.89351   1 0.02433-0.34899-0.93257 0.93228 0.36057 0.09353
  -4   0  14 1.04559 5.49975   1 0.02573-0.35037-0.92906 0.92876 0.36943 0.11962
  -4   0  15 37.6687 4.33313   1 0.02679-0.35140-0.92508 0.92476 0.37922 0.14477
  -4   0  16 817.921  19.933   1 0.02753-0.35212-0.92065 0.92032 0.38980 0.16915
  -4   0  17 291.215 13.0015   1 0.02800-0.35257-0.91581 0.91546 0.40103 0.19286
  -4   0  18 40.2204 5.05988   1 0.02823-0.35277-0.91054 0.91018 0.41284 0.21601
  -4   0  19 12.0719 6.91376   1 0.02824-0.35275-0.90487 0.90450 0.42513 0.23866
  -4   0  20 227.381 14.0131   1 0.02804-0.35252-0.89880 0.89841 0.43784 0.26090
  -4   0  21 51.2587  5.8039   1 0.02765-0.35211-0.89233 0.89192 0.45093 0.28277
  -4   0  22-6.99056 7.94488   1 0.02708-0.35151-0.88545 0.88502 0.46433 0.30431
  -4   0  23  47.347 6.12744   1 0.02634-0.35075-0.87816 0.87772 0.47802 0.32557
  -4   0  24 62.4582 7.43062   1 0.02544-0.34982-0.87045 0.87000 0.49197 0.34657
  -4  -1  24 45.1851 6.74202   1 0.03815-0.36255-0.89626 0.84311 0.44227 0.39629
  -4  -1  23 8.08206 8.22428   1 0.03970-0.36413-0.90407 0.85094 0.42592 0.37770
  -4  -1  22  10.755 4.71104   1 0.04114-0.36559-0.91149 0.85838 0.40964 0.35902
  -4  -1  21 6.58868 6.58868   1 0.04246-0.36694-0.91853 0.86543 0.39346 0.34025
  -4  -1  20 51.7404 5.57332   1 0.04367-0.36817-0.92519 0.87210 0.37738 0.32138
  -4  -1  19 26.0997  5.1551   1 0.04476-0.36929-0.93148 0.87841 0.36142 0.30240
  -4  -1  18 426.534 15.9679   1 0.04573-0.37028-0.93741 0.88436 0.34559 0.28327
  -4  -1  17 125.486 8.26339   1 0.04658-0.37116-0.94299 0.88995 0.32993 0.26399
  -4  -1  16 384.898 14.2106   1 0.04729-0.37190-0.94823 0.89520 0.31444 0.24453
  -4  -1  15-3.36246 5.37526   1 0.04787-0.37250-0.95312 0.90011 0.29917 0.22485
  -4  -1  14 117.989 9.00142   1 0.04831-0.37296-0.95768 0.90468 0.28416 0.20491
  -4  -1  13 32.5293 3.68202   1 0.04858-0.37326-0.96190 0.90892 0.26945 0.18467
  -4  -1  12 309.154 11.1245   1 0.04869-0.37339-0.96579 0.91282 0.25511 0.16407
  -4  -1  11 -1.7242  4.6158   1 0.04859-0.37332-0.96935 0.91640 0.24121 0.14301
  -4  -1  10 82.0751 6.24749   1 0.04828-0.37303-0.97258 0.91964 0.22788 0.12140
  -4  -1   9 345.468 10.4977   1 0.04770-0.37248-0.97548 0.92256 0.21525 0.09908
  -4  -1   8 1053.57 16.6847   1 0.04681-0.37161-0.97803 0.92512 0.20353 0.07585
  -4  -1   7 600.765 12.5769   1 0.04552-0.37035-0.98022 0.92732 0.19301 0.05142
  -4  -1   6 126.816 6.14102   1 0.04372-0.36857-0.98200 0.92913 0.18411 0.02537
  -4  -1   5 145.919 6.51379   1 0.04122-0.36610-0.98333 0.93047 0.17748-0.00295
  -4  -1   4 173.068 6.56745   1 0.03772-0.36262-0.98406 0.93121 0.17417-0.03459
  -4  -1   3 26.1099 2.30128   1 0.03268-0.35762-0.98392 0.93108 0.17600-0.07137
  -4  -1   2 7.87098 3.01464   1 0.02508-0.35004-0.98224 0.92942 0.18635-0.11666
  -4  -1   1 114.656 5.56671   1 0.01264-0.33762-0.97720 0.92440 0.21235-0.17762
  -4  -1   010030.00 43.4216   1-0.01073-0.31427-0.96243 0.90965 0.27172-0.27193
  -4  -1  -1 118.805 5.53659   1-0.06700-0.25803-0.90543 0.85266 0.41955-0.45472
  -3  -1  -1 307.894 6.97164   1 0.06039-0.30417-0.98571 0.93296 0.15761-0.19271
  -3  -1   0 0.12957 2.37856   1 0.08711-0.33087-0.99311 0.94035 0.07852-0.07867
  -3  -1   1 299.544 6.91029   1 0.09440-0.33813-0.99322 0.94044 0.06796-0.03316
  -3  -1   2 143.371 5.24945   1 0.09771-0.34141-0.99261 0.93981 0.07211-0.00237
  -3  -1   3 127.756 5.00408   1 0.09951-0.34319-0.99168 0.93887 0.08180 0.02289
  -3  -1   4 188.139 6.00793   1 0.10056-0.34421-0.99048 0.93766 0.09417 0.04547
  -3  -1   5 1230.09 14.7024   1 0.10115-0.34478-0.98901 0.93617 0.10803 0.06656
  -3  -1   6 512.142 10.1921   1 0.10144-0.34505-0.98726 0.93441 0.12282 0.08672
  -3  -1   7 200.987 6.91378   1 0.10151-0.34509-0.98523 0.93236 0.13821 0.10628
  -3  -1   8  98.122 5.59514   1 0.10140-0.34495-0.98290 0.93001 0.15402 0.12542
  -3  -1   9 10.6644 2.46311   1 0.10114-0.34467-0.98027 0.92737 0.17013 0.14425
  -3  -1  10 842.714 15.1636   1 0.10075-0.34425-0.97734 0.92443 0.18648 0.16286
  -3  -1  11 1551.40 20.9224   1 0.10024-0.34372-0.97411 0.92118 0.20299 0.18129
  -3  -1  12 61.5098 4.87245   1 0.09962-0.34308-0.97056 0.91762 0.21964 0.19959
  -3  -1  13 194.186 9.24721   1 0.09890-0.34233-0.96670 0.91374 0.23640 0.21778
  -3  -1  14 8.65531 5.23811   1 0.09808-0.34149-0.96251 0.90954 0.25325 0.23588
  -3  -1  15 1.72251 5.89694   1 0.09716-0.34055-0.95800 0.90502 0.27016 0.25391
  -3  -1  16 20.9984 3.57971   1 0.09616-0.33951-0.95316 0.90016 0.28714 0.27189
  -3  -1  17 12.2808 5.32972   1 0.09505-0.33838-0.94799 0.89497 0.30417 0.28981
  -3  -1  18 142.881 10.0779   1 0.09386-0.33716-0.94247 0.88943 0.32124 0.30768
  -3  -1  19 63.1436 5.31488   1 0.09257-0.33585-0.93660 0.88355 0.33835 0.32553
  -3  -1  20 5.34109 7.01956   1 0.09119-0.33445-0.93037 0.87731 0.35549 0.34334
  -3  -1  21 8.30643 6.56681   1 0.08972-0.33295-0.92378 0.87070 0.37265 0.36112
  -3  -1  22 32.6024 5.63263   1 0.08815-0.33136-0.91682 0.86373 0.38984 0.37888
  -3  -1  23 207.622  14.669   1 0.08649-0.32967-0.90948 0.85637 0.40705 0.39662
  -3  -1  24  16.388  9.0466   1 0.08473-0.32789-0.90174 0.84862 0.42428 0.41434
  -3   0  25    0.00  8.8207   1 0.07063-0.31374-0.86885 0.86841 0.49039 0.38316
  -3   0  24 14.4491  8.1184   1 0.07187-0.31501-0.87698 0.87655 0.47551 0.36309
  -3   0  23 15.3254 9.28247   1 0.07297-0.31613-0.88469 0.88428 0.46082 0.34283
  -3   0  22 456.836  18.741   1 0.07392-0.31711-0.89200 0.89161 0.44633 0.32237
  -3   0  21-17.0732 8.54832   1 0.07472-0.31793-0.89892 0.89854 0.43208 0.30167
  -3   0  20 277.463 13.4977   1 0.07536-0.31860-0.90546 0.90509 0.41809 0.28071
  -3   0  19 261.672 13.1366   1 0.07582-0.31909-0.91160 0.91125 0.40441 0.25945
  -3   0  18 135.282 10.0577   1 0.07611-0.31940-0.91737 0.91704 0.39107 0.23783
  -3   0  17 26.0222 4.24061   1 0.07620-0.31952-0.92276 0.92244 0.37815 0.21580
  -3   0  16 43.1853 4.40666   1 0.07608-0.31942-0.92777 0.92746 0.36570 0.19330
  -3   0  15 215.514 10.6538   1 0.07572-0.31909-0.93239 0.93210 0.35381 0.17024
  -3   0  14 2596.80  30.256   1 0.07510-0.31849-0.93662 0.93634 0.34259 0.14652
  -3   0  13 141.957 7.71384   1 0.07417-0.31759-0.94044 0.94017 0.33217 0.12199
  -3   0  12 11.8138 3.06674   1 0.07289-0.31633-0.94382 0.94357 0.32271 0.09650
  -3   0  11 84.1708 5.42965   1 0.07119-0.31465-0.94673 0.94650 0.31445 0.06981
  -3   0  10 1701.23 21.0665   1 0.06898-0.31247-0.94912 0.94890 0.30767 0.04164
  -3   0   9 183.066 7.61944   1 0.06613-0.30965-0.95089 0.95068 0.30278 0.01158
  -3   0   8   12.98 2.33047   1 0.06248-0.30602-0.95191 0.95172 0.30034-0.02092
  -3   0   7 277.523 7.93076   1 0.05776-0.30133-0.95196 0.95178 0.30112-0.05665
  -3   0   6 1429.58 16.2951   1 0.05159-0.29518-0.95066 0.95050 0.30630-0.09678
  -3   0   5 30.7934 2.78113   1 0.04334-0.28696-0.94735 0.94721 0.31765-0.14308
  -3   0   4 27.3854  2.1652   1 0.03199-0.27563-0.94075 0.94062 0.33799-0.19837
  -3   0   3 582.948 9.80619   1 0.01569-0.25936-0.92824 0.92812 0.37205-0.26738
  -3   0   2 6284.43 30.2568   1-0.00909-0.23460-0.90389 0.90379 0.42806-0.35834
  -3   0   1 1190.77 13.4667   1-0.04971-0.19401-0.85257 0.85248 0.52059-0.48582
  -3   0   0 4.51032 2.74277   1-0.12187-0.12187-0.73148 0.73141 0.67114-0.67132
  -3   0  -1 1128.46 15.4805   1-0.24886 0.00509-0.42974 0.42968 0.86802-0.90315
  -3   1  -1 293.226 8.60964   1-0.30909 0.06533-0.21339 0.26602 0.92667-0.96182
  -3   1   0 7.42834 3.36321   1-0.22751-0.01622-0.46237 0.51499 0.85707-0.85727
  -3   1   1 308.192 8.06126   1-0.15764-0.08606-0.63143 0.68403 0.75943-0.72468
  -3   1   2 142.789  5.9388   1-0.10486-0.13882-0.73619 0.78878 0.66887-0.59918
  -3   1   3 138.755 5.56048   1-0.06644-0.17721-0.80014 0.85272 0.59644-0.49179
  -3   1   4 178.136 6.22228   1-0.03836-0.20527-0.83986 0.89243 0.54178-0.40219
  -3   1   5 1223.06 15.0397   1-0.01746-0.22614-0.86513 0.91767 0.50162-0.32707
  -3   1   6 525.576   10.28   1-0.00156-0.24202-0.88147 0.93401 0.47261-0.26311
  -3   1   7 192.163  7.0799   1 0.01079-0.25434-0.89209 0.94461 0.45211-0.20766
  -3   1   8 92.2039 5.65545   1 0.02054-0.26407-0.89887 0.95138 0.43811-0.15872
  -3   1   9 6.02805 4.65647   1 0.02836-0.27186-0.90297 0.95546 0.42916-0.11482
  -3   1  10 773.206 14.6927   1 0.03468-0.27816-0.90510 0.95758 0.42416-0.07487
  -3   1  11 1511.43 20.8291   1 0.03985-0.28330-0.90576 0.95822 0.42230-0.03807
  -3   1  12 63.4397  5.1925   1 0.04408-0.28750-0.90525 0.95769 0.42298-0.00380
  -3   1  13 200.612 9.19774   1 0.04755-0.29095-0.90378 0.95621 0.42573 0.02841
  -3   1  14 10.0052 4.81968   1 0.05039-0.29376-0.90152 0.95394 0.43018 0.05891
  -3   1  15-0.34642 5.86866   1 0.05270-0.29605-0.89857 0.95097 0.43605 0.08799
  -3   1  16 23.6141 3.78935   1 0.05455-0.29788-0.89500 0.94738 0.44311 0.11587
  -3   1  17 17.8861  6.4213   1 0.05601-0.29931-0.89087 0.94324 0.45119 0.14275
  -3   1  18 138.432 10.3374   1 0.05713-0.30040-0.88621 0.93857 0.46013 0.16875
  -3   1  19 54.3447 5.29801   1 0.05793-0.30118-0.88107 0.93341 0.46982 0.19401
  -3   1  20 7.31221  6.2618   1 0.05845-0.30168-0.87545 0.92777 0.48015 0.21863
  -3   1  21 7.28869 6.90681   1 0.05872-0.30192-0.86937 0.92168 0.49105 0.24268
  -3   1  22 20.0023 9.52692   1 0.05876-0.30193-0.86284 0.91513 0.50243 0.26624
  -3   1  23 212.667  14.786   1 0.05857-0.30172-0.85586 0.90814 0.51426 0.28937
  -3   1  24 13.2491 9.83491   1 0.05818-0.30131-0.84844 0.90070 0.52646 0.31211
  -3   2  24  12.794 8.19218   1 0.04386-0.28697-0.81618 0.92114 0.57649 0.26206
  -3   2  23 15.6286 7.83741   1 0.04351-0.28664-0.82306 0.92804 0.56665 0.23696
  -3   2  22 15.7979 7.26934   1 0.04289-0.28605-0.82942 0.93441 0.55735 0.21131
  -3   2  21-1.05813  7.4069   1 0.04199-0.28517-0.83524 0.94024 0.54865 0.18505
  -3   2  20 257.715 13.7167   1 0.04078-0.28399-0.84050 0.94552 0.54065 0.15811
  -3   2  19 154.222 11.5666   1 0.03923-0.28246-0.84517 0.95021 0.53342 0.13039
  -3   2  18 275.184 13.2927   1 0.03730-0.28056-0.84923 0.95428 0.52708 0.10178
  -3   2  17  15.745 6.75771   1 0.03495-0.27824-0.85261 0.95767 0.52175 0.07216
  -3   2  16 34.7318 4.43461   1 0.03212-0.27543-0.85524 0.96032 0.51760 0.04136
  -3   2  15  158.68 9.26486   1 0.02875-0.27208-0.85705 0.96214 0.51480 0.00921
  -3   2  14 77.4604 5.19637   1 0.02474-0.26810-0.85791 0.96302 0.51358-0.02452
  -3   2  13 108.087 7.58508   1 0.01999-0.26338-0.85766 0.96278 0.51420-0.06009
  -3   2  12 11.2142 4.97329   1 0.01437-0.25778-0.85608 0.96122 0.51700-0.09784
  -3   2  11 50.3945  4.1307   1 0.00769-0.25113-0.85290 0.95805 0.52238-0.13816
  -3   2  10 277.227 9.41567   1-0.00025-0.24321-0.84770 0.95287 0.53084-0.18157
  -3   2   9 128.287 7.01229   1-0.00976-0.23372-0.83992 0.94510 0.54297-0.22866
  -3   2   8 16.7555 2.55431   1-0.02122-0.22229-0.82876 0.93396 0.55955-0.28018
  -3   2   7 143.528 6.55908   1-0.03513-0.20840-0.81307 0.91828 0.58145-0.33702
  -3   2   6 1234.74 16.5974   1-0.05217-0.19140-0.79115 0.89638 0.60971-0.40024
  -3   2   5 58.6204 4.08312   1-0.07320-0.17039-0.76053 0.86577 0.64546-0.47093
  -3   2   4 23.5819 2.57969   1-0.09933-0.14429-0.71758 0.82284 0.68962-0.55005
  -3   2   3 334.314 8.69031   1-0.13184-0.11179-0.65710 0.76237 0.74240-0.63778
  -3   2   2 42.1304 3.20096   1-0.17195-0.07171-0.57214 0.67743 0.80208-0.73241
  -3   2   1 862.663 14.0442   1-0.22004-0.02365-0.45489 0.56019 0.86301-0.82828
  -3   2   0 -1.0878 3.92211   1-0.27436 0.03065-0.30006 0.40537 0.91357-0.91379
  -3   2  -1 829.961 14.4604   1-0.32975 0.08601-0.11147 0.21680 0.93728-0.97245
  -3   3  -1 65.6367 4.40488   1-0.33969 0.09597-0.04532 0.20334 0.93922-0.97442
  -3   3   0 -5.5529 4.31208   1-0.29871 0.05501-0.19369 0.35170 0.93437-0.93461
  -3   3   1 54.7608 4.47881   1-0.25649 0.01282-0.32595 0.48394 0.90991-0.87520
  -3   3   2 778.865 14.2554   1-0.21611-0.02754-0.43706 0.59504 0.87315-0.80349
  -3   3   3  10.794 2.78661   1-0.17950-0.06412-0.52651 0.68448 0.83113-0.72653
  -3   3   4 146.623 6.96101   1-0.14745-0.09614-0.59664 0.75459 0.78903-0.64948
  -3   3   5 602.016  12.505   1-0.11998-0.12359-0.65079 0.80872 0.74994-0.57544
  -3   3   6 559.075 12.4231   1-0.09666-0.14688-0.69231 0.85023 0.71535-0.50590
  -3   3   7  37.995 3.30293   1-0.07695-0.16657-0.72404 0.88195 0.68572-0.44133
  -3   3   8 96.3029 5.91537   1-0.06028-0.18322-0.74825 0.90614 0.66096-0.38162
  -3   3   9 98.9694 6.33751   1-0.04615-0.19732-0.76666 0.92454 0.64070-0.32641
  -3   3  10 847.942   16.39   1-0.03413-0.20931-0.78055 0.93842 0.62448-0.27523
  -3   3  11 927.929 17.7942   1-0.02387-0.21955-0.79090 0.94875 0.61180-0.22761
  -3   3  12 61.9675 4.83877   1-0.01509-0.22831-0.79843 0.95626 0.60224-0.18309
  -3   3  13 66.1336  5.6927   1-0.00754-0.23583-0.80367 0.96149 0.59537-0.14128
  -3   3  14 16.4676  3.8618   1-0.00105-0.24230-0.80703 0.96484 0.59085-0.10181
  -3   3  15 15.8857 4.28189   1 0.00455-0.24787-0.80883 0.96662 0.58837-0.06438
  -3   3  16 18.9355 6.60777   1 0.00937-0.25266-0.80930 0.96707 0.58767-0.02873
  -3   3  17 8.58967 5.29503   1 0.01351-0.25678-0.80862 0.96638 0.58853 0.00536
  -3   3  18 205.938 11.9162   1 0.01707-0.26031-0.80693 0.96467 0.59075 0.03809
  -3   3  19 28.6536 5.06423   1 0.02010-0.26331-0.80435 0.96207 0.59417 0.06962
  -3   3  20 12.4435 6.59914   1 0.02266-0.26585-0.80095 0.95866 0.59865 0.10008
  -3   3  21-1.65378 8.26888   1 0.02481-0.26797-0.79681 0.95451 0.60407 0.12961
  -3   3  22 33.9853 5.94332   1 0.02657-0.26971-0.79198 0.94966 0.61032 0.15831
  -3   3  23 142.168 10.9194   1 0.02799-0.27111-0.78649 0.94416 0.61731 0.18627
  -3   3  24  17.897 8.51448   1 0.02909-0.27218-0.78038 0.93803 0.62497 0.21356
  -3   4  24 12.2969 9.61293   1 0.01408-0.25715-0.74128 0.95163 0.67137 0.16714
  -3   4  23 20.6095 9.76749   1 0.01225-0.25535-0.74644 0.95680 0.66566 0.13790
  -3   4  22 361.426 17.8032   1 0.01005-0.25318-0.75086 0.96124 0.66070 0.10791
  -3   4  21 13.7419 7.01263   1 0.00745-0.25060-0.75450 0.96490 0.65658 0.07708
  -3   4  20  207.14 13.6679   1 0.00441-0.24759-0.75730 0.96770 0.65338 0.04533
  -3   4  19 187.953  12.851   1 0.00089-0.24409-0.75917 0.96959 0.65122 0.01255
  -3   4  18 107.444  7.6584   1-0.00317-0.24005-0.76003 0.97047 0.65020-0.02139
  -3   4  17  12.173 7.53069   1-0.00784-0.23542-0.75976 0.97021 0.65048-0.05661
  -3   4  16 29.9197 4.62445   1-0.01318-0.23010-0.75821 0.96867 0.65220-0.09328
  -3   4  15 147.429 10.2139   1-0.01928-0.22402-0.75519 0.96567 0.65553-0.13156
  -3   4  14 1962.79 29.0989   1-0.02625-0.21707-0.75048 0.96098 0.66068-0.17166
  -3   4  13 165.568 9.50797   1-0.03422-0.20913-0.74379 0.95430 0.66784-0.21377
  -3   4  12  4.3925  5.9778   1-0.04333-0.20004-0.73473 0.94526 0.67727-0.25814
  -3   4  11  57.924 4.34202   1-0.05376-0.18964-0.72285 0.93339 0.68919-0.30502
  -3   4  10 1211.09 20.4337   1-0.06572-0.17771-0.70755 0.91810 0.70388-0.35465
  -3   4   9 203.114 9.18221   1-0.07943-0.16402-0.68807 0.89864 0.72154-0.40727
  -3   4   8 14.5032 2.84201   1-0.09518-0.14830-0.66347 0.87405 0.74237-0.46304
  -3   4   7 205.717 8.63219   1-0.11324-0.13026-0.63257 0.84317 0.76639-0.52202
  -3   4   6 912.986 16.4587   1-0.13392-0.10961-0.59396 0.80457 0.79346-0.58403
  -3   4   5 15.2198 5.16888   1-0.15748-0.08608-0.54597 0.75660 0.82302-0.64854
  -3   4   4 21.0449 3.23897   1-0.18405-0.05954-0.48681 0.69746 0.85400-0.71447
  -3   4   3 389.199  11.243   1-0.21356-0.03005-0.41477 0.62543 0.88456-0.77998
  -3   4   2 3815.65  32.962   1-0.24559 0.00196-0.32867 0.53934 0.91194-0.84231
  -3   4   1 642.966 14.2814   1-0.27923 0.03557-0.22843 0.43912 0.93257-0.89789
  -3   4   0-8.12487 4.69091   1-0.31304 0.06936-0.11576 0.32646 0.94249-0.94276
  -3   4  -1 629.074 14.2408   1-0.34524 0.10153 0.00552 0.20520 0.93825-0.97346
  -3   5  -1 409.212  12.803   1-0.34853 0.10484 0.04846 0.21495 0.93577-0.97100
  -3   5   0 2.44228 4.80764   1-0.32216 0.07850-0.05363 0.31703 0.94496-0.94525
  -3   5   1 426.359 12.4795   1-0.29426 0.05062-0.15071 0.41410 0.94363-0.90897
  -3   5   2 100.076 7.09204   1-0.26593 0.02232-0.24008 0.50345 0.93355-0.86394
  -3   5   3 276.674  10.388   1-0.23815-0.00544-0.32006 0.58341 0.91697-0.81241
  -3   5   4 140.035 7.90516   1-0.21166-0.03190-0.38999 0.65333 0.89620-0.75669
  -3   5   5 1251.84 20.3833   1-0.18698-0.05656-0.45002 0.71335 0.87331-0.69885
  -3   5   6 512.288 13.4156   1-0.16435-0.07917-0.50085 0.76416 0.84991-0.64050
  -3   5   7 324.137 11.1771   1-0.14385-0.09964-0.54343 0.80673 0.82719-0.58284
  -3   5   8 76.5931 5.66158   1-0.12543-0.11804-0.57883 0.84211 0.80593-0.52663
  -3   5   9 8.83622 5.16419   1-0.10897-0.13447-0.60805 0.87131 0.78659-0.47234
  -3   5  10 767.654  17.595   1-0.09431-0.14910-0.63203 0.89528 0.76941-0.42020
  -3   5  11 1428.74 24.0418   1-0.08128-0.16211-0.65158 0.91481 0.75445-0.37030
  -3   5  12 66.4527 4.56891   1-0.06971-0.17365-0.66738 0.93060 0.74170-0.32260
  -3   5  13  234.25  11.866   1-0.05944-0.18390-0.68000 0.94321 0.73106-0.27701
  -3   5  14 15.9308 6.12723   1-0.05032-0.19299-0.68992 0.95311 0.72240-0.23341
  -3   5  15    0.00 6.57762   1-0.04223-0.20106-0.69752 0.96070 0.71559-0.19165
  -3   5  16 5.45006  6.9475   1-0.03505-0.20821-0.70313 0.96629 0.71048-0.15158
  -3   5  17  30.913 5.03993   1-0.02868-0.21455-0.70700 0.97015 0.70692-0.11307
  -3   5  18 91.5406 6.50462   1-0.02305-0.22017-0.70935 0.97248 0.70477-0.07598
  -3   5  19 77.8954 6.57565   1-0.01806-0.22513-0.71034 0.97346 0.70392-0.04018
  -3   5  20    0.00  7.9849   1-0.01367-0.22950-0.71013 0.97323 0.70424-0.00555
  -3   5  21 18.7459 5.19917   1-0.00981-0.23333-0.70882 0.97191 0.70562 0.02802
  -3   5  22 34.5958 6.58448   1-0.00643-0.23668-0.70652 0.96959 0.70796 0.06062
  -3   5  23 248.935 15.3421   1-0.00350-0.23958-0.70329 0.96635 0.71119 0.09235
  -3   6  23 9.18203 8.85003   1-0.01906-0.22401-0.65746 0.97321 0.75352 0.04999
  -3   6  22 6.02288 8.75104   1-0.02266-0.22044-0.65941 0.97518 0.75171 0.01686
  -3   6  21 2.53595 7.71282   1-0.02673-0.21639-0.66032 0.97610 0.75078-0.01716
  -3   6  20 176.838 12.9286   1-0.03132-0.21183-0.66009 0.97588 0.75080-0.05213
  -3   6  19 134.683 10.2935   1-0.03647-0.20670-0.65861 0.97442 0.75187-0.08815
  -3   6  18 169.469 12.7324   1-0.04225-0.20095-0.65574 0.97157 0.75406-0.12529
  -3   6  17 8.21853 7.40809   1-0.04870-0.19452-0.65135 0.96719 0.75747-0.16365
  -3   6  16 27.1387  4.5913   1-0.05590-0.18735-0.64523 0.96108 0.76219-0.20332
  -3   6  15 136.671 10.0566   1-0.06392-0.17935-0.63716 0.95303 0.76832-0.24439
  -3   6  14 94.5384 7.35621   1-0.07285-0.17044-0.62688 0.94277 0.77593-0.28696
  -3   6  13 39.7612 4.74656   1-0.08279-0.16053-0.61408 0.92998 0.78511-0.33108
  -3   6  12 1.21695 6.62834   1-0.09383-0.14952-0.59838 0.91430 0.79590-0.37683
  -3   6  11 42.5497 4.55538   1-0.10609-0.13729-0.57936 0.89529 0.80833-0.42420
  -3   6  10 107.046 8.29576   1-0.11966-0.12374-0.55650 0.87245 0.82236-0.47318
  -3   6   9  51.888 4.34806   1-0.13466-0.10876-0.52925 0.84521 0.83786-0.52363
  -3   6   8 12.8207 5.16081   1-0.15117-0.09228-0.49699 0.81296 0.85462-0.57534
  -3   6   7 81.1287 5.59043   1-0.16926-0.07422-0.45904 0.77503 0.87224-0.62791
  -3   6   6 482.159 13.9545   1-0.18892-0.05458-0.41475 0.73075 0.89017-0.68079
  -3   6   5 33.3306 3.75291   1-0.21011-0.03342-0.36353 0.67955 0.90761-0.73317
  -3   6   4 27.2656 3.47569   1-0.23264-0.01091-0.30495 0.62098 0.92350-0.78402
  -3   6   3 177.919  9.1023   1-0.25622 0.01264-0.23887 0.55492 0.93657-0.83204
  -3   6   2 13.7835 5.31603   1-0.28041 0.03681-0.16556 0.48162 0.94538-0.87579
  -3   6   1 512.818  14.503   1-0.30464 0.06101-0.08583 0.40191 0.94842-0.91378
  -3   6   0 1.03277 5.02425   1-0.32822 0.08457-0.00107 0.31717 0.94436-0.94467
  -3   6  -1 509.896 14.3432   1-0.35046 0.10678 0.08680 0.22931 0.93225-0.96751
  -3   7  -1-2.73943 5.57583   1-0.35148 0.10782 0.12223 0.24657 0.92786-0.96314
  -3   7   0-1.54817 5.39087   1-0.33231 0.08867 0.04530 0.32349 0.94182-0.94215
  -3   7   1 1.92699 6.17837   1-0.31198 0.06837-0.02960 0.39837 0.94942-0.91480
  -3   7   2 154.352 9.11348   1-0.29096 0.04738-0.10107 0.46983 0.95122-0.88166
  -3   7   3 10.4458 5.48499   1-0.26974 0.02618-0.16803 0.53677 0.94805-0.84354
  -3   7   4  67.191   6.112   1-0.24873 0.00519-0.22969 0.59842 0.94088-0.80142
  -3   7   5 147.917 9.46569   1-0.22830-0.01521-0.28566 0.65437 0.93072-0.75631
  -3   7   6 110.389 7.14855   1-0.20873-0.03476-0.33580 0.70450 0.91853-0.70917
  -3   7   7-2.32097 5.27564   1-0.19020-0.05325-0.38024 0.74892 0.90517-0.66086
  -3   7   8 45.4096 4.43729   1-0.17285-0.07058-0.41925 0.78792 0.89134-0.61208
  -3   7   9 135.122 9.33119   1-0.15672-0.08669-0.45322 0.82187 0.87762-0.56341
  -3   7  10  259.62 12.1567   1-0.14181-0.10157-0.48259 0.85123 0.86442-0.51526
  -3   7  11 350.817  14.357   1-0.12810-0.11525-0.50780 0.87642 0.85204-0.46794
  -3   7  12 27.4037 4.81602   1-0.11555-0.12779-0.52929 0.89790 0.84070-0.42165
  -3   7  13-0.92639 6.68023   1-0.10408-0.13923-0.54746 0.91605 0.83051-0.37651
  -3   7  14-2.88806 7.54959   1-0.09362-0.14966-0.56268 0.93125 0.82155-0.33260
  -3   7  15 39.2127 5.27072   1-0.08411-0.15915-0.57527 0.94384 0.81383-0.28993
  -3   7  16 14.1946 7.45344   1-0.07547-0.16776-0.58554 0.95409 0.80734-0.24849
  -3   7  17 3.30169 7.50485   1-0.06763-0.17557-0.59372 0.96225 0.80204-0.20824
  -3   7  18 90.0186 7.17392   1-0.06054-0.18265-0.60004 0.96856 0.79790-0.16915
  -3   7  19 6.67069 8.38097   1-0.05412-0.18904-0.60469 0.97319 0.79485-0.13116
  -3   7  20 1.27492 7.85912   1-0.04833-0.19480-0.60782 0.97631 0.79284-0.09419
  -3   7  21 10.0523 8.91585   1-0.04312-0.19999-0.60957 0.97804 0.79180-0.05820
  -3   7  22 14.0881 10.2563   1-0.03844-0.20464-0.61006 0.97852 0.79166-0.02312
  -3   8  21 16.3428 8.67349   1-0.05881-0.18428-0.55710 0.97827 0.82856-0.09499
  -3   8  20 120.663 8.27345   1-0.06453-0.17858-0.55392 0.97510 0.83027-0.13165
  -3   8  19 122.463 9.64215   1-0.07083-0.17231-0.54925 0.97045 0.83284-0.16917
  -3   8  18 48.0038 6.42398   1-0.07775-0.16542-0.54298 0.96419 0.83633-0.20760
  -3   8  17 17.1861 9.04599   1-0.08533-0.15786-0.53494 0.95616 0.84075-0.24698
  -3   8  16 18.4109 5.14812   1-0.09362-0.14960-0.52495 0.94619 0.84614-0.28731
  -3   8  15  78.539 6.37639   1-0.10267-0.14058-0.51282 0.93408 0.85250-0.32862
  -3   8  14 925.204 24.3782   1-0.11252-0.13074-0.49832 0.91959 0.85981-0.37088
  -3   8  13 103.653 8.47955   1-0.12324-0.12005-0.48119 0.90248 0.86805-0.41407
  -3   8  12  9.7138 7.36585   1-0.13487-0.10845-0.46117 0.88247 0.87712-0.45809
  -3   8  11 53.1754   5.351   1-0.14744-0.09591-0.43795 0.85926 0.88693-0.50285
  -3   8  10 485.901 17.0137   1-0.16098-0.08239-0.41123 0.83256 0.89729-0.54815
  -3   8   9 146.072 10.3871   1-0.17551-0.06789-0.38069 0.80204 0.90795-0.59377
  -3   8   8 11.3329 6.34652   1-0.19101-0.05241-0.34604 0.76740 0.91860-0.63936
  -3   8   7 152.402 10.3526   1-0.20743-0.03601-0.30702 0.72839 0.92882-0.68454
  -3   8   6 393.297 14.6935   1-0.22470-0.01877-0.26342 0.68481 0.93811-0.72878
  -3   8   5 12.9262 6.15413   1-0.24268-0.00081-0.21517 0.63657 0.94588-0.77149
  -3   8   4 11.6357 6.88175   1-0.26119 0.01767-0.16230 0.58372 0.95144-0.81200
  -3   8   3 252.891 12.4442   1-0.27998 0.03643-0.10506 0.52650 0.95409-0.84960
  -3   8   2 1656.47 28.1437   1-0.29877 0.05520-0.04388 0.46533 0.95312-0.88358
  -3   8   1 357.937 14.0773   1-0.31723 0.07364 0.02058 0.40088 0.94788-0.91329
  -3   8   0-10.8367 6.53083   1-0.33503 0.09141 0.08746 0.33402 0.93785-0.93821
  -3   8  -1 351.005 14.2673   1-0.35183 0.10818 0.15572 0.26578 0.92268-0.95799
  -3   9  -1 296.443 14.1535   1-0.35165 0.10802 0.18783 0.28636 0.91674-0.95207
  -3   9   0-2.89818 6.79683   1-0.33674 0.09314 0.12662 0.34756 0.93273-0.93311
  -3   9   1 297.661 13.9596   1-0.32096 0.07739 0.06638 0.40778 0.94449-0.90992
  -3   9   2 149.071 11.4875   1-0.30457 0.06101 0.00790 0.46624 0.95223-0.88271
  -3   9   3 246.631  12.758   1-0.28780 0.04427-0.04814 0.52227 0.95630-0.85183
  -3   9   4 66.4468 5.83128   1-0.27090 0.02740-0.10119 0.57530 0.95713-0.81771
  -3   9   5 782.624 20.8077   1-0.25411 0.01063-0.15083 0.62493 0.95523-0.78087
  -3   9   6 374.844 15.5915   1-0.23762-0.00584-0.19680 0.67089 0.95114-0.74182
  -3   9   7 269.285 13.6866   1-0.22159-0.02183-0.23897 0.71304 0.94536-0.70110
  -3   9   8  19.792 8.00519   1-0.20617-0.03723-0.27731 0.75136 0.93839-0.65917
  -3   9   9 41.3424 5.21719   1-0.19144-0.05194-0.31189 0.78593 0.93065-0.61648
  -3   9  10 505.344 18.5194   1-0.17746-0.06589-0.34285 0.81688 0.92251-0.57340
  -3   9  11  789.42 22.7289   1-0.16428-0.07905-0.37039 0.84440 0.91429-0.53023
  -3   9  12 25.8262  8.8666   1-0.15191-0.09140-0.39470 0.86869 0.90624-0.48724
  -3   9  13 162.112 11.8187   1-0.14034-0.10294-0.41601 0.88999 0.89856-0.44460
  -3   9  14 3.93723   7.312   1-0.12956-0.11369-0.43455 0.90851 0.89139-0.40248
  -3   9  15 26.7923  8.9855   1-0.11955-0.12368-0.45053 0.92449 0.88484-0.36099
  -3   9  16  18.175 7.71097   1-0.11027-0.13293-0.46418 0.93811 0.87899-0.32018
  -3   9  17 30.0773 5.86796   1-0.10169-0.14148-0.47567 0.94959 0.87387-0.28012
  -3   9  18 73.3225 7.17478   1-0.09378-0.14937-0.48519 0.95909 0.86952-0.24082
  -3   9  19 67.7326 7.16933   1-0.08650-0.15662-0.49289 0.96678 0.86594-0.20229
  -3   9  20 -4.3164 9.32451   1-0.07982-0.16328-0.49893 0.97281 0.86313-0.16453
  -3   9  21 17.3222 10.4086   1-0.07369-0.16939-0.50342 0.97729 0.86106-0.12752
  -3  10  19  61.189  7.0655   1-0.10106-0.14205-0.43609 0.96268 0.89434-0.23071
  -3  10  18 30.0896 10.9976   1-0.10858-0.13455-0.42718 0.95378 0.89774-0.26906
  -3  10  17 7.39732 8.53286   1-0.11669-0.12647-0.41644 0.94306 0.90175-0.30802
  -3  10  16 0.64707 8.70535   1-0.12541-0.11777-0.40375 0.93038 0.90633-0.34755
  -3  10  15 64.3611  6.8812   1-0.13477-0.10844-0.38895 0.91559 0.91143-0.38760
  -3  10  14 79.0962 6.67994   1-0.14479-0.09845-0.37188 0.89854 0.91699-0.42811
  -3  10  13 25.8992 8.69086   1-0.15547-0.08779-0.35237 0.87904 0.92291-0.46898
  -3  10  12 7.44355 7.57453   1-0.16683-0.07645-0.33026 0.85695 0.92907-0.51008
  -3  10  11 21.2525 7.54508   1-0.17887-0.06444-0.30538 0.83209 0.93530-0.55126
  -3  10  10 22.1254 5.14217   1-0.19157-0.05176-0.27759 0.80431 0.94140-0.59231
  -3  10   9 21.9445 5.34835   1-0.20490-0.03846-0.24674 0.77347 0.94714-0.63300
  -3  10   8-6.93195 7.25268   1-0.21881-0.02457-0.21273 0.73948 0.95224-0.67305
  -3  10   7 14.8628 7.97986   1-0.23323-0.01018-0.17552 0.70229 0.95637-0.71212
  -3  10   6 101.542 8.57199   1-0.24807 0.00463-0.13511 0.66189 0.95916-0.74987
  -3  10   5-5.30712 8.55749   1-0.26320 0.01974-0.09157 0.61836 0.96024-0.78590
  -3  10   4  20.225 7.52693   1-0.27849 0.03500-0.04508 0.57189 0.95920-0.81981
  -3  10   3 69.3269 6.10482   1-0.29376 0.05025 0.00409 0.52273 0.95565-0.85121
  -3  10   2 14.4643 9.41701   1-0.30885 0.06531 0.05558 0.47126 0.94923-0.87974
  -3  10   1 229.573 13.1408   1-0.32354 0.07998 0.10892 0.41793 0.93963-0.90508
  -3  10   0 9.63125 6.55325   1-0.33767 0.09408 0.16358 0.36329 0.92661-0.92701
  -3  10  -1 213.258 13.2346   1-0.35104 0.10743 0.21893 0.30795 0.91003-0.94538
  -3  11  -1 1.18531 8.75047   1-0.35006 0.10646 0.24929 0.33029 0.90256-0.93793
  -3  11   0-8.85939 7.58672   1-0.33797 0.09439 0.19888 0.38069 0.91956-0.91998
  -3  11   1 14.1829 9.03987   1-0.32521 0.08166 0.14898 0.43057 0.93352-0.89899
  -3  11   2 62.1185 6.53621   1-0.31193 0.06841 0.10008 0.47945 0.94454-0.87506
  -3  11   3 14.8142 8.10324   1-0.29828 0.05478 0.05263 0.52689 0.95278-0.84836
  -3  11   4 7.63974 9.00886   1-0.28440 0.04093 0.00699 0.57251 0.95847-0.81910
  -3  11   5  32.076  5.8157   1-0.27043 0.02699-0.03649 0.61598 0.96187-0.78755
  -3  11   6 68.3328 6.62726   1-0.25652 0.01310-0.07758 0.65705 0.96327-0.75400
  -3  11   7 7.59631 7.86138   1-0.24279-0.00061-0.11609 0.69555 0.96299-0.71877
  -3  11   8 22.2645 8.76906   1-0.22933-0.01404-0.15192 0.73136 0.96133-0.68216
  -3  11   9 84.9027 6.48456   1-0.21625-0.02710-0.18501 0.76443 0.95858-0.64447
  -3  11  10 144.059 9.78301   1-0.20360-0.03972-0.21535 0.79477 0.95503-0.60597
  -3  11  11 90.2175 8.22364   1-0.19146-0.05184-0.24300 0.82240 0.95092-0.56691
  -3  11  12 6.22278  8.0175   1-0.17984-0.06343-0.26803 0.84741 0.94648-0.52751
  -3  11  13 5.09627 8.15801   1-0.16879-0.07446-0.29053 0.86990 0.94188-0.48797
  -3  11  14  21.598 7.77159   1-0.15831-0.08491-0.31062 0.88997 0.93729-0.44843
  -3  11  15 26.1331 5.60611   1-0.14841-0.09478-0.32842 0.90776 0.93285-0.40904
  -3  11  16 2.08197 9.38813   1-0.13909-0.10408-0.34406 0.92338 0.92865-0.36989
  -3  11  17 10.7528 9.85507   1-0.13033-0.11281-0.35766 0.93697 0.92478-0.33107
  -3  11  18  55.336 6.75803   1-0.12214-0.12098-0.36936 0.94865 0.92131-0.29265
  -3  12  17-9.19226 9.56761   1-0.14266-0.10047-0.29961 0.93161 0.94337-0.34969
  -3  12  16-2.97854 9.18048   1-0.15135-0.09180-0.28536 0.91738 0.94642-0.38768
  -3  12  15 32.7525 6.91388   1-0.16055-0.08263-0.26917 0.90120 0.94963-0.42584
  -3  12  14  351.63  18.057   1-0.17025-0.07296-0.25094 0.88299 0.95291-0.46407
  -3  12  13 22.7493 10.7463   1-0.18044-0.06279-0.23059 0.86265 0.95615-0.50226
  -3  12  12 6.08016  8.1909   1-0.19112-0.05214-0.20802 0.84010 0.95923-0.54029
  -3  12  11 15.2472 9.44523   1-0.20226-0.04103-0.18317 0.81526 0.96199-0.57800
  -3  12  10 127.784 10.5931   1-0.21382-0.02948-0.15597 0.78807 0.96426-0.61522
  -3  12   9 39.9657 6.43577   1-0.22577-0.01756-0.12639 0.75851 0.96585-0.65175
  -3  12   8 8.98339 8.36636   1-0.23806-0.00530-0.09444 0.72657 0.96652-0.68738
  -3  12   7 46.6566 6.50557   1-0.25060 0.00722-0.06014 0.69229 0.96607-0.72187
  -3  12   6  81.465 7.33653   1-0.26333 0.01992-0.02358 0.65574 0.96424-0.75499
  -3  12   5 1.28667 9.36704   1-0.27615 0.03271 0.01513 0.61705 0.96079-0.78649
  -3  12   4 14.2171 7.70075   1-0.28895 0.04549 0.05581 0.57639 0.95548-0.81613
  -3  12   3 82.0986  7.4314   1-0.30163 0.05814 0.09822 0.53399 0.94808-0.84368
  -3  12   2 484.888 20.6476   1-0.31406 0.07055 0.14209 0.49013 0.93841-0.86896
  -3  12   1 113.763 8.94888   1-0.32613 0.08260 0.18710 0.44514 0.92629-0.89178
  -3  12   0 16.8935 8.32084   1-0.33772 0.09417 0.23289 0.39937 0.91161-0.91205
  -3  12  -1  108.18 8.64562   1-0.34873 0.10515 0.27906 0.35321 0.89431-0.92970
  -3  13  -1 144.206 11.2726   1-0.34709 0.10353 0.30838 0.37658 0.88526-0.92068
  -3  13   0-0.71264 9.20927   1-0.33702 0.09347 0.26589 0.41906 0.90279-0.90326
  -3  13   1 127.612 9.74896   1-0.32642 0.08290 0.22369 0.46125 0.91802-0.88354
  -3  13   2 33.7651  6.7835   1-0.31538 0.07189 0.18211 0.50281 0.93100-0.86157
  -3  13   3 123.541 10.5609   1-0.30400 0.06054 0.14143 0.54347 0.94182-0.83744
  -3  13   4 19.8211 10.7824   1-0.29238 0.04893 0.10195 0.58294 0.95059-0.81126
  -3  13   5 362.125 19.1133   1-0.28060 0.03718 0.06389 0.62099 0.95746-0.78318
  -3  13   6 77.6216 7.54639   1-0.26876 0.02537 0.02746 0.65740 0.96261-0.75338
  -3  13   7 137.338 9.83482   1-0.25695 0.01358-0.00717 0.69202 0.96622-0.72204
  -3  13   8 7.00506 9.65579   1-0.24525 0.00191-0.03988 0.72471 0.96848-0.68936
  -3  13   9 26.7025 6.52564   1-0.23373-0.00959-0.07057 0.75539 0.96960-0.65553
  -3  13  10 133.231 11.5146   1-0.22246-0.02084-0.09920 0.78400 0.96977-0.62075
  -3  13  11 314.958 18.4736   1-0.21148-0.03179-0.12574 0.81052 0.96917-0.58520
  -3  13  12  29.246 10.6958   1-0.20084-0.04240-0.15018 0.83495 0.96797-0.54905
  -3  13  13 85.8098 8.28925   1-0.19058-0.05263-0.17256 0.85732 0.96633-0.51246
  -3  13  14 5.32678 9.53491   1-0.18072-0.06247-0.19292 0.87766 0.96439-0.47557
  -3  13  15 25.7143 10.1896   1-0.17129-0.07188-0.21131 0.89604 0.96227-0.43850
  -3  14  13 19.2732  10.774   1-0.19935-0.04385-0.11639 0.85384 0.97290-0.51906
  -3  14  12 3.94983 9.24632   1-0.20918-0.03405-0.09439 0.83186 0.97321-0.55431
  -3  14  11-6.22758 10.8983   1-0.21930-0.02395-0.07053 0.80801 0.97298-0.58903
  -3  14  10 9.99168 9.06155   1-0.22970-0.01357-0.04481 0.78230 0.97208-0.62309
  -3  14   9  18.334 10.4184   1-0.24033-0.00298-0.01724 0.75475 0.97037-0.65632
  -3  14   8 24.4057 9.21549   1-0.25113 0.00780 0.01213 0.72540 0.96769-0.68859
  -3  14   7 22.1433 10.3856   1-0.26205 0.01869 0.04323 0.69431 0.96388-0.71972
  -3  14   6 4.59976 10.1125   1-0.27302 0.02964 0.07598 0.66157 0.95877-0.74956
  -3  14   5-12.3028 10.0256   1-0.28398 0.04058 0.11025 0.62732 0.95221-0.77795
  -3  14   4 16.2047 10.0906   1-0.29485 0.05143 0.14589 0.59170 0.94405-0.80474
  -3  14   3 44.0569 7.15617   1-0.30556 0.06211 0.18271 0.55489 0.93416-0.82981
  -3  14   2 30.6494 7.11805   1-0.31602 0.07254 0.22051 0.51711 0.92243-0.85302
  -3  14   1 111.945 8.70318   1-0.32616 0.08265 0.25904 0.47859 0.90876-0.87430
  -3  14   0 14.0216 9.91479   1-0.33589 0.09236 0.29807 0.43957 0.89309-0.89358
  -3  14  -1  93.567 8.90936   1-0.34516 0.10160 0.33733 0.40032 0.87539-0.91083
  -3  15  -1 1.69839 10.2609   1-0.34293 0.09939 0.36599 0.42436 0.86468-0.90014
  -3  15   0-9.33371 11.2249   1-0.33438 0.09087 0.32960 0.46074 0.88250-0.88302
  -3  15   1 17.8493 10.0927   1-0.32540 0.08191 0.29339 0.49693 0.89852-0.86408
  -3  15   2 28.8245 11.4999   1-0.31606 0.07259 0.25758 0.53273 0.91274-0.84335
  -3  15   3 22.7156 10.2004   1-0.30641 0.06297 0.22238 0.56791 0.92522-0.82089
  -3  15   4 11.7183 9.90377   1-0.29652 0.05310 0.18800 0.60228 0.93603-0.79675
  -3  15   5 15.8608 10.2579   1-0.28645 0.04306 0.15461 0.63566 0.94525-0.77102
  -3  15   6  41.311 7.41967   1-0.27628 0.03292 0.12237 0.66788 0.95299-0.74381
  -3  15   7 5.80444 10.3899   1-0.26606 0.02272 0.09143 0.69880 0.95937-0.71524
  -3  15   8 4.13819 9.68724   1-0.25586 0.01255 0.06191 0.72831 0.96451-0.68543
  -3  15   9  10.766 12.0297   1-0.24573 0.00244 0.03389 0.75632 0.96855-0.65452
  -3  15  10 71.2145 8.37914   1-0.23572-0.00754 0.00745 0.78274 0.97162-0.62264
  -3  16   6 24.2818 10.4492   1-0.27865 0.03531 0.16694 0.67600 0.94548-0.73632
  -3  16   5 9.92547 10.5613   1-0.28812 0.04475 0.19726 0.64569 0.93675-0.76254
  -3  16   4 7.23913 10.9338   1-0.29746 0.05406 0.22857 0.61440 0.92664-0.78737
  -3  16   3 35.4719 11.8938   1-0.30662 0.06320 0.26073 0.58226 0.91507-0.81076
  -3  16   2 108.843 9.64742   1-0.31555 0.07211 0.29356 0.54944 0.90197-0.83261
  -3  16   1 5.53818 13.5657   1-0.32420 0.08073 0.32691 0.51611 0.88730-0.85289
  -3  16   0-0.92158   12.33   1-0.33250 0.08901 0.36059 0.48245 0.87101-0.87155
  -3  16  -1 48.6941 7.98043   1-0.34042 0.09690 0.39441 0.44864 0.85310-0.88858
  -2  16  -1-3.57637 11.8615   1-0.30551 0.14324 0.41454 0.42853 0.85677-0.89220
  -2  16   0 13.4024 9.90932   1-0.29758 0.13533 0.37981 0.46325 0.87548-0.87595
  -2  16   1 1.78993 11.4611   1-0.28923 0.12700 0.34513 0.49791 0.89249-0.85802
  -2  16   2 14.3526 10.6894   1-0.28049 0.11830 0.31070 0.53233 0.90782-0.83839
  -2  16   3 13.3601 11.2309   1-0.27144 0.10926 0.27671 0.56630 0.92148-0.81711
  -2  16   4 253.441 19.1294   1-0.26211 0.09997 0.24337 0.59963 0.93353-0.79421
  -2  16   5 74.9336 9.84626   1-0.25258 0.09046 0.21083 0.63215 0.94404-0.76977
  -2  16   6 15.0133 11.2057   1-0.24291 0.08081 0.17926 0.66371 0.95308-0.74386
  -2  16   7 13.2161 12.1127   1-0.23314 0.07106 0.14881 0.69415 0.96075-0.71658
  -2  16   8 37.8124 13.1316   1-0.22334 0.06129 0.11959 0.72335 0.96716-0.68804
  -2  15  11 8.21606 9.79057   1-0.18877 0.02678-0.01122 0.80141 0.98183-0.59784
  -2  15  10-4.06977 10.5814   1-0.19894 0.03693 0.01482 0.77539 0.97975-0.63071
  -2  15   9 79.5215 8.55679   1-0.20927 0.04723 0.04255 0.74768 0.97676-0.66267
  -2  15   8  24.327 9.10232   1-0.21971 0.05765 0.07190 0.71834 0.97272-0.69358
  -2  15   7 21.1228 11.1392   1-0.23022 0.06813 0.10280 0.68745 0.96748-0.72329
  -2  15   6 4.07458 9.53835   1-0.24072 0.07860 0.13514 0.65513 0.96090-0.75166
  -2  15   5 52.8214 7.66064   1-0.25115 0.08901 0.16879 0.62150 0.95285-0.77856
  -2  15   4 109.185 8.79603   1-0.26143 0.09927 0.20357 0.58673 0.94322-0.80387
  -2  15   3 9.85785 10.6477   1-0.27151 0.10932 0.23932 0.55099 0.93189-0.82749
  -2  15   2 12.3629 9.57627   1-0.28131 0.11910 0.27583 0.51450 0.91878-0.84933
  -2  15   1 7.39176 10.3563   1-0.29076 0.12852 0.31287 0.47747 0.90382-0.86933
  -2  15   0 93.1339 8.36076   1-0.29980 0.13753 0.35023 0.44013 0.88699-0.88744
  -2  15  -1-11.4865 10.9464   1-0.30836 0.14607 0.38765 0.40273 0.86827-0.90367
  -2  14  -1 15.7596 9.28261   1-0.31097 0.14867 0.36070 0.37699 0.87890-0.91428
  -2  14   0 137.582 9.98201   1-0.30169 0.13941 0.32025 0.41741 0.89762-0.89805
  -2  14   1-8.25861 10.7496   1-0.29188 0.12963 0.27991 0.45774 0.91422-0.87970
  -2  14   2 5.27271 9.25602   1-0.28162 0.11939 0.23995 0.49769 0.92871-0.85924
  -2  14   3-1.50973 8.99524   1-0.27098 0.10878 0.20065 0.53698 0.94114-0.83672
  -2  14   4 197.251 13.1316   1-0.26005 0.09787 0.16226 0.57534 0.95159-0.81223
  -2  14   5 151.982 10.8365   1-0.24891 0.08676 0.12503 0.61256 0.96018-0.78586
  -2  14   6  6.7238 10.1064   1-0.23765 0.07552 0.08916 0.64842 0.96703-0.75777
  -2  14   7 5.22026 9.34422   1-0.22634 0.06424 0.05483 0.68273 0.97231-0.72810
  -2  14   8-2.97972 9.88258   1-0.21507 0.05299 0.02218 0.71537 0.97618-0.69702
  -2  14   9   43.58 6.71444   1-0.20390 0.04185-0.00867 0.74621 0.97881-0.66470
  -2  14  10 5.24716 9.74473   1-0.19291 0.03088-0.03765 0.77517 0.98037-0.63131
  -2  14  11-0.75838 11.1199   1-0.18213 0.02013-0.06471 0.80221 0.98104-0.59703
  -2  14  12 5.39063  11.955   1-0.17163 0.00966-0.08981 0.82730 0.98098-0.56202
  -2  14  13 48.2563 7.46806   1-0.16145-0.00050-0.11297 0.85044 0.98033-0.52643
  -2  14  14  37.994  7.3711   1-0.15160-0.01032-0.13419 0.87165 0.97924-0.49039
  -2  13  16 24.1177 9.93271   1-0.12309-0.03880-0.22800 0.91274 0.96586-0.40709
  -2  13  15 110.715 8.40062   1-0.13244-0.02948-0.21062 0.89537 0.96856-0.44473
  -2  13  14 33.1525 7.20211   1-0.14224-0.01970-0.19123 0.87599 0.97117-0.48229
  -2  13  13 372.415 19.4145   1-0.15249-0.00948-0.16976 0.85454 0.97359-0.51966
  -2  13  12 13.5012 11.1679   1-0.16315 0.00116-0.14616 0.83096 0.97567-0.55669
  -2  13  11 118.015 9.34279   1-0.17420 0.01219-0.12038 0.80519 0.97725-0.59323
  -2  13  10 8.94861 8.45865   1-0.18561 0.02356-0.09240 0.77723 0.97818-0.62910
  -2  13   9 -19.837 10.4861   1-0.19731 0.03524-0.06222 0.74706 0.97825-0.66412
  -2  13   8    0.00  9.4469   1-0.20926 0.04716-0.02988 0.71474 0.97727-0.69808
  -2  13   7 95.1929 7.56383   1-0.22137 0.05925 0.00455 0.68032 0.97502-0.73078
  -2  13   6-2.04712  9.5288   1-0.23357 0.07143 0.04098 0.64391 0.97129-0.76200
  -2  13   5 658.098  24.171   1-0.24577 0.08361 0.07923 0.60567 0.96587-0.79153
  -2  13   4 308.324 17.7878   1-0.25788 0.09568 0.11913 0.56579 0.95856-0.81917
  -2  13   3 189.749 12.9449   1-0.26978 0.10756 0.16042 0.52451 0.94919-0.84475
  -2  13   2 12.3499 9.35723   1-0.28137 0.11913 0.20284 0.48210 0.93761-0.86812
  -2  13   1 214.635 15.3762   1-0.29256 0.13029 0.24608 0.43888 0.92370-0.88916
  -2  13   0 69.6877 7.10016   1-0.30325 0.14095 0.28980 0.39517 0.90740-0.90781
  -2  13  -1 251.068 15.7346   1-0.31334 0.15102 0.33366 0.35133 0.88869-0.92405
  -2  12  -1 2.48538 9.46406   1-0.31548 0.15315 0.30652 0.32577 0.89767-0.93301
  -2  12   0    0.00 8.17371   1-0.30445 0.14214 0.25876 0.37352 0.91635-0.91674
  -2  12   1  5.5803  9.3005   1-0.29275 0.13047 0.21118 0.42108 0.93226-0.89769
  -2  12   2-4.35859 9.38128   1-0.28049 0.11823 0.16423 0.46802 0.94542-0.87590
  -2  12   3 21.3168 9.29937   1-0.26779 0.10555 0.11830 0.51393 0.95593-0.85147
  -2  12   4 1056.41 29.1275   1-0.25477 0.09256 0.07378 0.55844 0.96396-0.82455
  -2  12   5 290.108 16.6573   1-0.24157 0.07939 0.03098 0.60123 0.96970-0.79534
  -2  12   6-6.82845 8.62398   1-0.22832 0.06616-0.00983 0.64202 0.97338-0.76407
  -2  12   7 33.7839  6.1353   1-0.21512 0.05299-0.04843 0.68060 0.97525-0.73100
  -2  12   8 289.203 15.7953   1-0.20208 0.03998-0.08467 0.71683 0.97560-0.69639
  -2  12   9 76.2514 6.61921   1-0.18930 0.02722-0.11844 0.75059 0.97467-0.66051
  -2  12  10 15.1292  7.8735   1-0.17686 0.01480-0.14971 0.78185 0.97273-0.62362
  -2  12  11 7.05697 9.14057   1-0.16481 0.00277-0.17847 0.81058 0.97001-0.58596
  -2  12  12 262.377  16.488   1-0.15320-0.00880-0.20474 0.83684 0.96674-0.54774
  -2  12  13 136.329 11.0216   1-0.14208-0.01990-0.22858 0.86066 0.96311-0.50916
  -2  12  14 72.5551 7.53304   1-0.13147-0.03049-0.25007 0.88214 0.95928-0.47038
  -2  12  15 13.3615 9.92043   1-0.12138-0.04055-0.26930 0.90135 0.95541-0.43157
  -2  12  16 65.6917 7.25789   1-0.11182-0.05009-0.28637 0.91842 0.95162-0.39282
  -2  12  17 8.19575 10.4575   1-0.10279-0.05909-0.30140 0.93343 0.94800-0.35426
  -2  12  18  4.6155  10.659   1-0.09429-0.06756-0.31449 0.94650 0.94464-0.31595
  -2  11  19-4.49909 9.89117   1-0.07360-0.08825-0.38311 0.96242 0.92088-0.25722
  -2  11  18 13.2717 6.18796   1-0.08153-0.08034-0.37268 0.95200 0.92448-0.29576
  -2  11  17 9.72394 8.89479   1-0.09004-0.07186-0.36035 0.93969 0.92856-0.33479
  -2  11  16 12.1034 8.86968   1-0.09913-0.06279-0.34601 0.92536 0.93306-0.37425
  -2  11  15  1.9551  9.1005   1-0.10883-0.05312-0.32951 0.90888 0.93793-0.41406
  -2  11  14 73.1126 7.25762   1-0.11914-0.04283-0.31072 0.89010 0.94306-0.45414
  -2  11  13 111.525 10.5972   1-0.13007-0.03192-0.28948 0.86888 0.94834-0.49437
  -2  11  12  6.0045 9.49394   1-0.14161-0.02041-0.26568 0.84509 0.95363-0.53460
  -2  11  11  2.9374 7.59192   1-0.15375-0.00830-0.23918 0.81860 0.95873-0.57465
  -2  11  10  11.525 7.37961   1-0.16644 0.00437-0.20987 0.78931 0.96344-0.61431
  -2  11   9 254.935 14.2604   1-0.17965 0.01755-0.17769 0.75714 0.96750-0.65333
  -2  11   8 24.6404 5.51416   1-0.19332 0.03119-0.14259 0.72206 0.97065-0.69142
  -2  11   7  19.155 8.00718   1-0.20735 0.04521-0.10459 0.68407 0.97256-0.72828
  -2  11   6 7.87498 7.71259   1-0.22166 0.05948-0.06376 0.64326 0.97291-0.76358
  -2  11   5  254.65 14.7982   1-0.23610 0.07390-0.02025 0.59976 0.97136-0.79697
  -2  11   4 413.084 17.4848   1-0.25056 0.08833 0.02572 0.55381 0.96757-0.82813
  -2  11   3 7.91753 7.99792   1-0.26486 0.10261 0.07384 0.50570 0.96123-0.85674
  -2  11   2 12.9396 8.24924   1-0.27885 0.11658 0.12373 0.45582 0.95206-0.88253
  -2  11   1-4.48046 8.53055   1-0.29238 0.13007 0.17494 0.40463 0.93986-0.90528
  -2  11   0  279.28 15.7608   1-0.30527 0.14294 0.22697 0.35262 0.92448-0.92485
  -2  11  -1 19.0992 7.74305   1-0.31739 0.15504 0.27926 0.30034 0.90587-0.94118
  -2  10  -1 12.1227 7.42359   1-0.31906 0.15669 0.25184 0.27506 0.91330-0.94859
  -2  10   0 840.571 22.3666   1-0.30565 0.14331 0.19422 0.33267 0.93180-0.93214
  -2  10   1 13.0885 7.32964   1-0.29134 0.12902 0.13700 0.38988 0.94648-0.91187
  -2  10   2 14.6322 6.97315   1-0.27632 0.11403 0.08086 0.44601 0.95742-0.88786
  -2  10   3 1.01552 7.18088   1-0.26080 0.09854 0.02644 0.50041 0.96483-0.86032
  -2  10   4 310.602 14.7618   1-0.24499 0.08275-0.02570 0.55253 0.96902-0.82957
  -2  10   5 572.061 19.0635   1-0.22909 0.06688-0.07511 0.60192 0.97037-0.79597
  -2  10   6-11.1644 7.89441   1-0.21330 0.05111-0.12145 0.64825 0.96931-0.75996
  -2  10   7 51.8805  5.7581   1-0.19778 0.03561-0.16450 0.69129 0.96628-0.72198
  -2  10   8 18.4091 4.50929   1-0.18267 0.02053-0.20414 0.73091 0.96171-0.68246
  -2  10   9 88.6909 6.52245   1-0.16808 0.00596-0.24035 0.76710 0.95602-0.64182
  -2  10  10 4.19717 7.41963   1-0.15410-0.00799-0.27316 0.79991 0.94956-0.60042
  -2  10  11 12.3409 7.97656   1-0.14078-0.02128-0.30269 0.82942 0.94267-0.55858
  -2  10  12  18.156 7.44273   1-0.12817-0.03386-0.32908 0.85579 0.93562-0.51658
  -2  10  13 179.954  13.652   1-0.11629-0.04573-0.35250 0.87920 0.92864-0.47464
  -2  10  14 122.278 9.16584   1-0.10513-0.05686-0.37312 0.89981 0.92190-0.43296
  -2  10  15 13.8893 7.66241   1-0.09468-0.06728-0.39114 0.91781 0.91556-0.39166
  -2  10  16 13.7527 8.47952   1-0.08494-0.07700-0.40675 0.93340 0.90970-0.35086
  -2  10  17 22.7367 8.24275   1-0.07588-0.08603-0.42011 0.94675 0.90443-0.31064
  -2  10  18 23.6958 10.3343   1-0.06747-0.09442-0.43141 0.95803 0.89977-0.27103
  -2  10  19 21.1771  8.2925   1-0.05968-0.10218-0.44079 0.96740 0.89578-0.23209
  -2  10  20 19.1389 9.93065   1-0.05249-0.10934-0.44840 0.97499 0.89245-0.19382
  -2   9  21 168.728 12.1367   1-0.03137-0.13046-0.50949 0.98338 0.86010-0.12649
  -2   9  20 34.8151  6.9183   1-0.03767-0.12418-0.50476 0.97867 0.86263-0.16397
  -2   9  19 34.6092 6.51028   1-0.04456-0.11732-0.49843 0.97235 0.86597-0.20226
  -2   9  18   30.04 5.60068   1-0.05208-0.10982-0.49036 0.96429 0.87014-0.24138
  -2   9  17 133.526 9.98273   1-0.06028-0.10165-0.48037 0.95432 0.87516-0.28135
  -2   9  16 23.8841 8.89204   1-0.06918-0.09277-0.46830 0.94226 0.88101-0.32215
  -2   9  15 176.362 12.5318   1-0.07883-0.08314-0.45395 0.92793 0.88768-0.36377
  -2   9  14 96.7058  6.9479   1-0.08928-0.07272-0.43710 0.91109 0.89511-0.40614
  -2   9  13 807.838 22.6255   1-0.10055-0.06148-0.41751 0.89151 0.90321-0.44920
  -2   9  12 33.0366  5.0642   1-0.11267-0.04938-0.39493 0.86895 0.91188-0.49281
  -2   9  11 277.409 13.9503   1-0.12566-0.03642-0.36912 0.84315 0.92093-0.53681
  -2   9  10-4.28901   7.787   1-0.13952-0.02258-0.33981 0.81386 0.93015-0.58098
  -2   9   9 19.7433 4.14816   1-0.15424-0.00789-0.30678 0.78084 0.93923-0.62501
  -2   9   8-0.91938 7.26832   1-0.16975 0.00760-0.26982 0.74390 0.94784-0.66856
  -2   9   7 168.008 11.1456   1-0.18600 0.02382-0.22879 0.70288 0.95552-0.71119
  -2   9   6 6.37562 6.24415   1-0.20286 0.04065-0.18364 0.65774 0.96178-0.75240
  -2   9   5 1759.34 30.1212   1-0.22017 0.05794-0.13441 0.60854 0.96606-0.79164
  -2   9   4 665.207 19.1009   1-0.23774 0.07548-0.08131 0.55545 0.96779-0.82831
  -2   9   3 400.412 15.5573   1-0.25532 0.09304-0.02470 0.49885 0.96637-0.86184
  -2   9   2 34.9134 4.63043   1-0.27267 0.11036 0.03491 0.43926 0.96126-0.89168
  -2   9   1 474.983 15.7579   1-0.28950 0.12716 0.09683 0.37735 0.95201-0.91738
  -2   9   0 343.849 14.5021   1-0.30552 0.14316 0.16023 0.31397 0.93830-0.93862
  -2   9  -1 446.221  16.171   1-0.32049 0.15811 0.22421 0.25000 0.91999-0.95525
  -2   8  -1 14.8402 6.88887   1-0.32166 0.15926 0.19630 0.22522 0.92595-0.96119
  -2   8   0 10.3697 5.96919   1-0.30477 0.14240 0.12457 0.29694 0.94396-0.94425
  -2   8   1 18.1144 3.75349   1-0.28663 0.12428 0.05370 0.36779 0.95630-0.92165
  -2   8   2 3.58646 5.97742   1-0.26758 0.10526-0.01507 0.43654 0.96323-0.89363
  -2   8   3 18.5198  6.5167   1-0.24802 0.08572-0.08066 0.50212 0.96525-0.86070
  -2   8   4 3589.90 39.5779   1-0.22831 0.06604-0.14225 0.56369 0.96305-0.82355
  -2   8   5 799.159 19.4378   1-0.20881 0.04656-0.19921 0.62064 0.95740-0.78295
  -2   8   6 4.45283 6.41327   1-0.18980 0.02758-0.25123 0.67265 0.94912-0.73972
  -2   8   7 80.0079 6.41234   1-0.17152 0.00932-0.29818 0.71958 0.93899-0.69464
  -2   8   8 816.777 19.7665   1-0.15413-0.00804-0.34014 0.76152 0.92771-0.64841
  -2   8   9 250.028 11.9669   1-0.13773-0.02442-0.37729 0.79866 0.91587-0.60163
  -2   8  10  8.2101 6.87313   1-0.12238-0.03974-0.40994 0.83129 0.90397-0.55478
  -2   8  11 2.22834 6.71467   1-0.10810-0.05399-0.43841 0.85975 0.89238-0.50823
  -2   8  12 882.282 22.2041   1-0.09488-0.06719-0.46306 0.88438 0.88138-0.46229
  -2   8  13 286.294 14.1692   1-0.08269-0.07935-0.48424 0.90555 0.87118-0.41714
  -2   8  14 178.604 11.9527   1-0.07149-0.09053-0.50230 0.92359 0.86191-0.37292
  -2   8  15 17.1486 8.10062   1-0.06121-0.10078-0.51754 0.93882 0.85365-0.32972
  -2   8  16 216.444 13.9045   1-0.05181-0.11016-0.53025 0.95152 0.84645-0.28757
  -2   8  17 39.2311 5.29397   1-0.04322-0.11873-0.54069 0.96194 0.84032-0.24648
  -2   8  18 51.9461 6.07984   1-0.03539-0.12653-0.54907 0.97031 0.83524-0.20646
  -2   8  19 11.1738 8.73492   1-0.02826-0.13363-0.55561 0.97683 0.83118-0.16745
  -2   8  20 237.903 15.7108   1-0.02179-0.14008-0.56046 0.98167 0.82812-0.12944
  -2   8  21 13.6888 10.6474   1-0.01593-0.14592-0.56379 0.98498 0.82600-0.09237
  -2   8  22 42.2577 7.33465   1-0.01062-0.15119-0.56571 0.98689 0.82477-0.05619
  -2   7  23 8.57853 9.26587   1 0.00935-0.17116-0.61659 0.98505 0.78750 0.01605
  -2   7  22 8.82028 9.99467   1 0.00511-0.16695-0.61727 0.98576 0.78700-0.01840
  -2   7  21 44.0691 6.98686   1 0.00036-0.16222-0.61677 0.98527 0.78740-0.05375
  -2   7  20 49.6661 6.01786   1-0.00495-0.15694-0.61498 0.98349 0.78878-0.09008
  -2   7  19 5.80685 8.49469   1-0.01086-0.15104-0.61177 0.98030 0.79121-0.12746
  -2   7  18 16.5398 8.85564   1-0.01744-0.14449-0.60699 0.97554 0.79477-0.16596
  -2   7  17-0.52481 7.25295   1-0.02474-0.13722-0.60047 0.96903 0.79951-0.20565
  -2   7  16 19.5041 6.53973   1-0.03283-0.12915-0.59199 0.96056 0.80551-0.24660
  -2   7  15-0.95395 7.45061   1-0.04178-0.12022-0.58132 0.94990 0.81283-0.28887
  -2   7  14 193.086 11.5745   1-0.05168-0.11036-0.56816 0.93676 0.82151-0.33250
  -2   7  13 391.545  14.855   1-0.06259-0.09947-0.55219 0.92081 0.83156-0.37750
  -2   7  12 57.5538  5.6451   1-0.07461-0.08747-0.53304 0.90168 0.84298-0.42387
  -2   7  11 4.46976 6.36025   1-0.08782-0.07429-0.51028 0.87893 0.85568-0.47152
  -2   7  10 5.47796 5.53358   1-0.10229-0.05984-0.48345 0.85211 0.86952-0.52031
  -2   7   9 558.534 16.1612   1-0.11809-0.04408-0.45203 0.82071 0.88428-0.57001
  -2   7   8 119.001 8.14684   1-0.13523-0.02696-0.41551 0.78421 0.89958-0.62026
  -2   7   7 25.2227 3.68872   1-0.15371-0.00850-0.37340 0.74211 0.91491-0.67054
  -2   7   6 17.1281 3.49626   1-0.17345 0.01122-0.32527 0.69399 0.92961-0.72019
  -2   7   5 835.946 18.2159   1-0.19431 0.03205-0.27081 0.63955 0.94281-0.76834
  -2   7   4 1287.09 22.2721   1-0.21603 0.05374-0.20998 0.57873 0.95349-0.81397
  -2   7   3-1.42011 5.59098   1-0.23826 0.07595-0.14299 0.51176 0.96052-0.85594
  -2   7   2  41.334 4.13517   1-0.26056 0.09822-0.07048 0.43926 0.96273-0.89310
  -2   7   1 14.9907 5.80221   1-0.28241 0.12004 0.00652 0.36227 0.95906-0.92439
  -2   7   0 797.937 18.0069   1-0.30325 0.14086 0.08658 0.28223 0.94871-0.94898
  -2   7  -1 8.12759 4.95983   1-0.32256 0.16015 0.16799 0.20084 0.93120-0.96642
  -2   6  -1 17.2622 3.25756   1-0.32314 0.16071 0.13911 0.17702 0.93576-0.97096
  -2   6   0 2732.27 29.9774   1-0.30066 0.13826 0.04527 0.27085 0.95242-0.95267
  -2   6   1 14.4835 3.15661   1-0.27629 0.11391-0.04640 0.36250 0.95978-0.92508
  -2   6   2 5.16866 5.41325   1-0.25084 0.08849-0.13340 0.44949 0.95868-0.88903
  -2   6   3  12.927  4.5859   1-0.22513 0.06280-0.21383 0.52990 0.95052-0.84592
  -2   6   4  575.36 14.6426   1-0.19988 0.03758-0.28645 0.60251 0.93701-0.79746
  -2   6   5 1340.16 21.4513   1-0.17567 0.01340-0.35076 0.66681 0.91988-0.74539
  -2   6   6 13.3714 4.76695   1-0.15290-0.00936-0.40681 0.72284 0.90071-0.69127
  -2   6   7 125.553 7.94425   1-0.13178-0.03044-0.45502 0.77104 0.88079-0.63640
  -2   6   8 45.3435 3.94407   1-0.11243-0.04977-0.49609 0.81209 0.86111-0.58177
  -2   6   9 325.241 12.2087   1-0.09483-0.06735-0.53077 0.84676 0.84237-0.52808
  -2   6  10 14.2478 3.36982   1-0.07892-0.08323-0.55986 0.87583 0.82502-0.47578
  -2   6  11 28.8715 3.57446   1-0.06459-0.09754-0.58409 0.90004 0.80933-0.42515
  -2   6  12 2.26705 5.55311   1-0.05172-0.11038-0.60412 0.92005 0.79545-0.37631
  -2   6  13 343.432 13.5123   1-0.04018-0.12189-0.62053 0.93646 0.78339-0.32931
  -2   6  14 287.624 13.4427   1-0.02985-0.13220-0.63384 0.94974 0.77315-0.28411
  -2   6  15 12.6886 7.09568   1-0.02061-0.14142-0.64445 0.96034 0.76464-0.24065
  -2   6  16 77.8682 6.06034   1-0.01234-0.14966-0.65272 0.96860 0.75777-0.19884
  -2   6  17 6.80073 7.83275   1-0.00496-0.15702-0.65896 0.97482 0.75244-0.15856
  -2   6  18 50.0759 5.59038   1 0.00163-0.16358-0.66341 0.97926 0.74854-0.11971
  -2   6  19    0.00 8.29123   1 0.00751-0.16943-0.66627 0.98211 0.74596-0.08218
  -2   6  20 15.4605 8.11814   1 0.01273-0.17463-0.66772 0.98354 0.74459-0.04587
  -2   6  21 34.5961 5.98015   1 0.01737-0.17924-0.66790 0.98370 0.74434-0.01067
  -2   6  22 57.0529 6.63713   1 0.02146-0.18331-0.66692 0.98271 0.74512 0.02351
  -2   6  23-7.44001 9.39637   1 0.02506-0.18689-0.66488 0.98065 0.74682 0.05675
  -2   5  24-0.68166 8.80894   1 0.04361-0.20542-0.70654 0.96961 0.70664 0.13190
  -2   5  23 -7.0779 8.36479   1 0.04114-0.20297-0.71076 0.97384 0.70255 0.10104
  -2   5  22 26.0989 8.81647   1 0.03825-0.20011-0.71412 0.97722 0.69930 0.06935
  -2   5  21 230.591 14.0274   1 0.03490-0.19679-0.71657 0.97968 0.69696 0.03673
  -2   5  20  87.988 6.66097   1 0.03106-0.19297-0.71802 0.98114 0.69565 0.00310
  -2   5  19 38.4361 5.01864   1 0.02666-0.18860-0.71837 0.98151 0.69547-0.03167
  -2   5  18 42.9646 5.00169   1 0.02165-0.18361-0.71749 0.98065 0.69654-0.06769
  -2   5  17 157.815 10.8054   1 0.01595-0.17794-0.71525 0.97842 0.69900-0.10510
  -2   5  16 73.8537 5.57665   1 0.00949-0.17151-0.71144 0.97463 0.70299-0.14403
  -2   5  15 190.253 11.3553   1 0.00217-0.16421-0.70584 0.96904 0.70867-0.18466
  -2   5  14 214.607  11.262   1-0.00613-0.15593-0.69816 0.96137 0.71621-0.22716
  -2   5  13 1316.05  23.258   1-0.01554-0.14655-0.68803 0.95126 0.72580-0.27169
  -2   5  12 58.5642 4.60315   1-0.02620-0.13592-0.67503 0.93828 0.73760-0.31844
  -2   5  11 399.053 12.4702   1-0.03829-0.12385-0.65861 0.92187 0.75177-0.36756
  -2   5  10 16.1249 3.06349   1-0.05199-0.11018-0.63810 0.90138 0.76844-0.41918
  -2   5   9  107.23 7.17207   1-0.06751-0.09468-0.61269 0.87598 0.78766-0.47335
  -2   5   8  43.165 3.54567   1-0.08506-0.07716-0.58143 0.84473 0.80934-0.52998
  -2   5   7 219.352 8.91811   1-0.10483-0.05741-0.54317 0.80649 0.83322-0.58881
  -2   5   6 19.7733 3.06948   1-0.12698-0.03529-0.49670 0.76003 0.85872-0.64926
  -2   5   5 3360.02 30.9445   1-0.15153-0.01076-0.44074 0.70408 0.88485-0.71034
  -2   5   4 1951.58  23.629   1-0.17838 0.01606-0.37415 0.63751 0.91010-0.77054
  -2   5   3 515.487 12.7082   1-0.20715 0.04481-0.29623 0.55961 0.93238-0.82776
  -2   5   2 59.4596 4.84014   1-0.23715 0.07478-0.20704 0.47044 0.94909-0.87942
  -2   5   1 589.371 13.2965   1-0.26737 0.10497-0.10781 0.37122 0.95741-0.92269
  -2   5   0 531.747 12.8298   1-0.29654 0.13412-0.00109 0.26451 0.95481-0.95504
  -2   5  -1 603.809  13.626   1-0.32335 0.16090 0.10936 0.15407 0.93965-0.97483
  -2   4  -1 68.7085 4.75526   1-0.32304 0.16058 0.07820 0.13254 0.94287-0.97803
  -2   4   0  88.103 5.84838   1-0.28998 0.12754-0.05558 0.26631 0.95524-0.95544
  -2   4   1 84.3141 5.58376   1-0.25395 0.09154-0.18242 0.39313 0.94977-0.91503
  -2   4   2 11.6247 2.76771   1-0.21727 0.05489-0.29642 0.50711 0.93001-0.86031
  -2   4   3   49.54 3.65371   1-0.18195 0.01959-0.39441 0.60509 0.90080-0.79616
  -2   4   4 8156.48 43.7465   1-0.14933-0.01300-0.47587 0.68654 0.86686-0.72728
  -2   4   5 2036.14 22.4244   1-0.12008-0.04223-0.54202 0.75268 0.83191-0.65737
  -2   4   6 14.8478 2.75587   1-0.09433-0.06795-0.59495 0.80559 0.79841-0.58892
  -2   4   7 219.178 8.40848   1-0.07194-0.09032-0.63692 0.84754 0.76780-0.52337
  -2   4   8 1614.95 20.8243   1-0.05258-0.10966-0.67000 0.88061 0.74076-0.46137
  -2   4   9 343.591 10.4909   1-0.03587-0.12634-0.69596 0.90655 0.71746-0.40313
  -2   4  10 12.9006 4.40029   1-0.02146-0.14072-0.71623 0.92681 0.69783-0.34854
  -2   4  11 14.2715 5.15284   1-0.00901-0.15315-0.73195 0.94251 0.68161-0.29738
  -2   4  12 1704.89 24.2335   1 0.00176-0.16389-0.74399 0.95454 0.66851-0.24933
  -2   4  13 642.968 15.8445   1 0.01110-0.17320-0.75304 0.96357 0.65821-0.20408
  -2   4  14 338.953 12.8179   1 0.01920-0.18128-0.75962 0.97014 0.65041-0.16133
  -2   4  15 11.1972 6.13294   1 0.02625-0.18830-0.76416 0.97467 0.64483-0.12080
  -2   4  16 542.031 16.0111   1 0.03238-0.19441-0.76697 0.97746 0.64121-0.08223
  -2   4  17 51.3391 5.25799   1 0.03771-0.19971-0.76829 0.97877 0.63933-0.04540
  -2   4  18 64.9424 5.87878   1 0.04233-0.20431-0.76834 0.97880 0.63898-0.01011
  -2   4  19 9.61159 8.35158   1 0.04634-0.20829-0.76726 0.97770 0.64001 0.02381
  -2   4  20  518.85 18.8423   1 0.04979-0.21172-0.76517 0.97560 0.64225 0.05652
  -2   4  21 49.6559 6.19839   1 0.05275-0.21466-0.76217 0.97259 0.64556 0.08815
  -2   4  22 79.2072 6.61583   1 0.05526-0.21714-0.75835 0.96875 0.64985 0.11882
  -2   4  23-10.4593 8.80908   1 0.05737-0.21923-0.75375 0.96414 0.65500 0.14862
  -2   4  24 178.544 14.1029   1 0.05911-0.22094-0.74843 0.95880 0.66092 0.17765
  -2   3  25-2.70751  9.4278   1 0.07519-0.23701-0.78029 0.93795 0.62124 0.25230
  -2   3  24 10.8143 8.22064   1 0.07452-0.23636-0.78714 0.94482 0.61262 0.22597
  -2   3  23 21.4967 8.14377   1 0.07355-0.23542-0.79341 0.95110 0.60459 0.19905
  -2   3  22 16.2368 8.87035   1 0.07227-0.23417-0.79908 0.95679 0.59723 0.17146
  -2   3  21  128.50 9.40165   1 0.07065-0.23257-0.80412 0.96184 0.59062 0.14312
  -2   3  20 46.5057 5.42536   1 0.06865-0.23059-0.80849 0.96622 0.58486 0.11393
  -2   3  19-14.3097 7.73788   1 0.06622-0.22819-0.81214 0.96989 0.58006 0.08378
  -2   3  18 60.8304 5.23029   1 0.06333-0.22533-0.81500 0.97277 0.57635 0.05254
  -2   3  17 46.2068 4.67694   1 0.05992-0.22194-0.81700 0.97478 0.57389 0.02006
  -2   3  16  10.183 5.87915   1 0.05590-0.21795-0.81801 0.97581 0.57285-0.01385
  -2   3  15 40.5864 4.22775   1 0.05119-0.21326-0.81790 0.97571 0.57344-0.04939
  -2   3  14 265.264 10.8173   1 0.04568-0.20778-0.81648 0.97430 0.57593-0.08683
  -2   3  13 970.287 18.3307   1 0.03924-0.20136-0.81349 0.97133 0.58061-0.12646
  -2   3  12 19.0388 3.21849   1 0.03169-0.19383-0.80862 0.96647 0.58784-0.16864
  -2   3  11  67.057 5.01999   1 0.02281-0.18498-0.80140 0.95927 0.59804-0.21379
  -2   3  10  11.868 4.01735   1 0.01234-0.17454-0.79125 0.94914 0.61171-0.26240
  -2   3   9 652.222 13.0117   1-0.00006-0.16216-0.77734 0.93524 0.62941-0.31505
  -2   3   8 25.3872 2.65028   1-0.01482-0.14742-0.75855 0.91646 0.65177-0.37236
  -2   3   7 -4.8979 3.87214   1-0.03249-0.12979-0.73331 0.89124 0.67942-0.43496
  -2   3   6 21.9058 2.62278   1-0.05369-0.10861-0.69949 0.85744 0.71290-0.50339
  -2   3   5 2425.43 22.0959   1-0.07917-0.08315-0.65420 0.81216 0.75240-0.57784
  -2   3   4 1628.73 17.9646   1-0.10967-0.05268-0.59371 0.75168 0.79737-0.65776
  -2   3   3 121.471 5.95911   1-0.14571-0.01666-0.51355 0.67154 0.84573-0.74107
  -2   3   2 89.2744 5.13955   1-0.18717 0.02477-0.40938 0.56738 0.89302-0.82331
  -2   3   1  108.51 5.70876   1-0.23267 0.07025-0.27882 0.43683 0.93170-0.89694
  -2   3   0 3218.61 25.1746   1-0.27909 0.11664-0.12437 0.28240 0.95204-0.95222
  -2   3  -1 100.559 6.03582   1-0.32196 0.15949 0.04448 0.11357 0.94545-0.98058
  -2   2  -1 9.79753 2.59957   1-0.31944 0.15695 0.00540 0.09996 0.94736-0.98247
  -2   2   0 8241.86 36.7801   1-0.25915 0.09668-0.22166 0.32700 0.93998-0.94015
  -2   2   1 11.0555 4.14028   1-0.19601 0.03357-0.41345 0.51878 0.88924-0.85445
  -2   2   2 24.5566 2.41732   1-0.13928-0.02313-0.55693 0.66224 0.81896-0.74922
  -2   2   3 -0.1453 2.84365   1-0.09266-0.06973-0.65728 0.76257 0.74817-0.64348
  -2   2   4 597.015 10.0704   1-0.05584-0.10652-0.72569 0.83097 0.68604-0.54640
  -2   2   5 2376.63 19.8618   1-0.02709-0.13524-0.77225 0.87751 0.63506-0.46048
  -2   2   6 15.9174 2.07288   1-0.00457-0.15774-0.80417 0.90942 0.59472-0.38519
  -2   2   7 153.066  6.1334   1 0.01325-0.17554-0.82623 0.93147 0.56353-0.31905
  -2   2   8 163.058 6.84676   1 0.02752-0.18978-0.84152 0.94674 0.53989-0.26046
  -2   2   9  587.61 11.9293   1 0.03907-0.20131-0.85204 0.95725 0.52238-0.20801
  -2   2  10 19.5351 2.57548   1 0.04851-0.21072-0.85911 0.96431 0.50985-0.16053
  -2   2  11 0.49517 3.99211   1 0.05630-0.21849-0.86362 0.96879 0.50138-0.11710
  -2   2  12 19.3003  3.0061   1 0.06276-0.22492-0.86615 0.97131 0.49621-0.07699
  -2   2  13 584.455  14.212   1 0.06815-0.23028-0.86713 0.97227 0.49379-0.03962
  -2   2  14 417.458  12.959   1 0.07265-0.23476-0.86684 0.97198 0.49364-0.00452
  -2   2  15 3.36737 4.99461   1 0.07640-0.23849-0.86552 0.97063 0.49540 0.02867
  -2   2  16 205.382  10.517   1 0.07953-0.24159-0.86330 0.96840 0.49878 0.06024
  -2   2  17 42.4776 4.30356   1 0.08212-0.24416-0.86029 0.96538 0.50352 0.09044
  -2   2  18 79.9184 5.57119   1 0.08424-0.24625-0.85660 0.96167 0.50945 0.11947
  -2   2  19 8.03914 6.83195   1 0.08595-0.24793-0.85226 0.95732 0.51639 0.14748
  -2   2  20 4.30508 6.78166   1 0.08729-0.24925-0.84734 0.95239 0.52420 0.17461
  -2   2  21 44.2438 5.54185   1 0.08830-0.25023-0.84187 0.94690 0.53279 0.20098
  -2   2  22 81.6881 7.18049   1 0.08901-0.25092-0.83587 0.94088 0.54204 0.22667
  -2   2  23 9.93964 7.69032   1 0.08945-0.25133-0.82935 0.93435 0.55189 0.25177
  -2   2  24-14.9661 9.41596   1 0.08963-0.25149-0.82234 0.92733 0.56227 0.27634
  -2   2  25-12.6203 8.73653   1 0.08958-0.25141-0.81484 0.91980 0.57310 0.30046
  -2   1  25 21.0006 8.40436   1 0.10346-0.26530-0.84585 0.89813 0.52367 0.34991
  -2   1  24 1.84497 8.97548   1 0.10422-0.26610-0.85379 0.90608 0.51047 0.32817
  -2   1  23 13.8309 7.98526   1 0.10481-0.26671-0.86129 0.91360 0.49757 0.30611
  -2   1  22 21.5807 8.21771   1 0.10520-0.26713-0.86837 0.92069 0.48502 0.28372
  -2   1  21 211.353 12.6509   1 0.10540-0.26735-0.87502 0.92736 0.47286 0.26093
  -2   1  20 97.9557 8.13879   1 0.10537-0.26735-0.88125 0.93360 0.46115 0.23769
  -2   1  19 17.5622 6.77342   1 0.10511-0.26711-0.88704 0.93941 0.44996 0.21393
  -2   1  18 69.6809 5.81211   1 0.10460-0.26662-0.89240 0.94477 0.43936 0.18958
  -2   1  17 119.244 9.17721   1 0.10379-0.26584-0.89730 0.94969 0.42945 0.16454
  -2   1  16 72.6402 5.33615   1 0.10267-0.26474-0.90172 0.95413 0.42035 0.13870
  -2   1  15 134.441 8.83191   1 0.10117-0.26328-0.90564 0.95806 0.41220 0.11190
  -2   1  14 320.628 11.2594   1 0.09926-0.26139-0.90901 0.96145 0.40518 0.08397
  -2   1  13 1399.43  21.029   1 0.09685-0.25900-0.91177 0.96422 0.39952 0.05467
  -2   1  12 91.0855 6.42744   1 0.09384-0.25602-0.91382 0.96629 0.39552 0.02373
  -2   1  11 274.871 9.29096   1 0.09012-0.25232-0.91505 0.96753 0.39354-0.00924
  -2   1  10 13.4916 2.39673   1 0.08550-0.24772-0.91525 0.96775 0.39409-0.04475
  -2   1   9 423.637 9.97642   1 0.07974-0.24199-0.91415 0.96666 0.39785-0.08345
  -2   1   8 129.336  5.8041   1 0.07250-0.23478-0.91129 0.96382 0.40572-0.12627
  -2   1   7 91.7277 4.98193   1 0.06328-0.22558-0.90597 0.95851 0.41898-0.17448
  -2   1   6 27.4313 2.13976   1 0.05133-0.21366-0.89699 0.94954 0.43946-0.22990
  -2   1   5 4124.05 24.1222   1 0.03548-0.19783-0.88228 0.93486 0.46976-0.29515
  -2   1   4 3434.00 21.0757   1 0.01386-0.17624-0.85809 0.91068 0.51367-0.37402
  -2   1   3 380.768 7.29199   1-0.01658-0.14582-0.81721 0.86982 0.57644-0.47173
  -2   1   2 127.197 4.85369   1-0.06080-0.10163-0.74542 0.79803 0.66411-0.59435
  -2   1   1 484.913 8.32856   1-0.12568-0.03677-0.61543 0.66806 0.77830-0.74350
  -2   1   0 1354.94 14.1168   1-0.21514 0.05265-0.38658 0.43922 0.89685-0.89699
  -2   1  -1 442.237 8.76438   1-0.31318 0.15068-0.04833 0.10099 0.94826-0.98335
  -2   0  -1 62.9536  4.4028   1-0.28751 0.12499-0.17549 0.17546 0.94144-0.97651
  -2   0   0 717.165 9.18924   1-0.08125-0.08125-0.73453 0.73448 0.67398-0.67409
  -2   0   1 67.0843 3.40789   1 0.01433-0.17680-0.88710 0.88703 0.46174-0.42691
  -2   0   2 23.3797 2.06716   1 0.05699-0.21943-0.93282 0.93275 0.35619-0.28641
  -2   0   3 47.0128 3.21147   1 0.07970-0.24212-0.95017 0.95008 0.30175-0.19702
  -2   0   413948.50 40.4759   1 0.09346-0.25585-0.95761 0.95750 0.27286-0.13318
  -2   0   5 2891.58 19.6643   1 0.10253-0.26490-0.96075 0.96063 0.25815-0.08353
  -2   0   6  24.146 2.01919   1 0.10886-0.27120-0.96167 0.96153 0.25205-0.04247
  -2   0   7 352.738  8.1573   1 0.11343-0.27575-0.96128 0.96113 0.25151-0.00699
  -2   0   8 2511.69 21.7348   1 0.11681-0.27910-0.96001 0.95985 0.25479 0.02469
  -2   0   9 561.428 11.1781   1 0.11934-0.28160-0.95809 0.95791 0.26078 0.05365
  -2   0  10  13.466 2.36076   1 0.12122-0.28346-0.95565 0.95546 0.26876 0.08061
  -2   0  11  49.626 4.17415   1 0.12260-0.28482-0.95276 0.95254 0.27827 0.10605
  -2   0  12 2571.45 26.7124   1 0.12359-0.28578-0.94945 0.94922 0.28894 0.13033
  -2   0  13 660.719 14.9084   1 0.12424-0.28641-0.94576 0.94552 0.30054 0.15367
  -2   0  14 451.179 13.0652   1 0.12461-0.28676-0.94170 0.94145 0.31289 0.17627
  -2   0  15 28.3365 4.05263   1 0.12475-0.28686-0.93729 0.93702 0.32585 0.19827
  -2   0  16 827.799 18.7054   1 0.12466-0.28675-0.93252 0.93223 0.33931 0.21975
  -2   0  17 42.7878 4.96954   1 0.12439-0.28645-0.92739 0.92709 0.35319 0.24082
  -2   0  18 87.8744 7.55621   1 0.12394-0.28598-0.92191 0.92160 0.36742 0.26154
  -2   0  19 15.6937 8.74048   1 0.12332-0.28534-0.91608 0.91575 0.38196 0.28195
  -2   0  20 768.621 21.4022   1 0.12256-0.28455-0.90988 0.90953 0.39675 0.30211
  -2   0  21 46.5228 6.24546   1 0.12164-0.28361-0.90331 0.90295 0.41177 0.32204
  -2   0  22 94.2272 7.21836   1 0.12059-0.28253-0.89637 0.89600 0.42698 0.34178
  -2   0  23-20.6727 8.89613   1 0.11941-0.28132-0.88905 0.88866 0.44236 0.36135
  -2   0  24 208.537 14.6177   1 0.11809-0.27998-0.88134 0.88093 0.45789 0.38077
  -2   0  25 9.15867 9.38941   1 0.11665-0.27851-0.87322 0.87280 0.47355 0.40006
  -2  -1  25 15.7553 8.95304   1 0.12899-0.29087-0.89692 0.84380 0.42336 0.45026
  -2  -1  24 5.54016 8.59602   1 0.13105-0.29296-0.90495 0.85185 0.40523 0.43345
  -2  -1  23-1.15291 7.94586   1 0.13304-0.29497-0.91258 0.85950 0.38704 0.41669
  -2  -1  22 26.9547  9.7336   1 0.13494-0.29689-0.91982 0.86675 0.36880 0.39998
  -2  -1  21 201.394 12.8561   1 0.13677-0.29875-0.92667 0.87362 0.35050 0.38333
  -2  -1  20 90.0767 7.00447   1 0.13852-0.30053-0.93314 0.88010 0.33213 0.36675
  -2  -1  19 27.3879 4.32187   1 0.14021-0.30225-0.93925 0.88622 0.31367 0.35026
  -2  -1  18 65.5821 4.93628   1 0.14184-0.30390-0.94499 0.89198 0.29513 0.33386
  -2  -1  17 111.786 7.43796   1 0.14341-0.30550-0.95037 0.89737 0.27647 0.31757
  -2  -1  16 61.4444 4.95992   1 0.14493-0.30704-0.95539 0.90241 0.25768 0.30141
  -2  -1  15 141.061 8.70246   1 0.14641-0.30854-0.96007 0.90710 0.23874 0.28540
  -2  -1  14 302.904 11.3101   1 0.14785-0.31001-0.96439 0.91144 0.21961 0.26957
  -2  -1  13 1449.57 21.2742   1 0.14927-0.31145-0.96837 0.91543 0.20027 0.25397
  -2  -1  12 102.864 7.02037   1 0.15067-0.31288-0.97199 0.91907 0.18065 0.23864
  -2  -1  11 276.634 9.18315   1 0.15208-0.31431-0.97526 0.92236 0.16069 0.22365
  -2  -1  10 11.8257 3.94713   1 0.15351-0.31577-0.97817 0.92528 0.14030 0.20910
  -2  -1   9 400.483 9.68467   1 0.15500-0.31728-0.98070 0.92782 0.11935 0.19509
  -2  -1   8 141.781 5.83424   1 0.15658-0.31889-0.98283 0.92997 0.09767 0.18183
  -2  -1   7 91.3304 4.82286   1 0.15832-0.32066-0.98453 0.93169 0.07498 0.16957
  -2  -1   6 27.2443  2.3488   1 0.16031-0.32267-0.98574 0.93290 0.05087 0.15873
  -2  -1   5 4140.53  23.818   1 0.16270-0.32509-0.98633 0.93352 0.02466 0.14999
  -2  -1   4 3532.83 20.8358   1 0.16575-0.32816-0.98611 0.93330-0.00485 0.14455
  -2  -1   3 388.922 6.92593   1 0.16993-0.33236-0.98457 0.93179-0.03995 0.14470
  -2  -1   2 127.807 4.29513   1 0.17627-0.33873-0.98050 0.92773-0.08575 0.15555
  -2  -1   1 465.922 7.01032   1 0.18734-0.34983-0.96968 0.91692-0.15603 0.19088
  -2  -1   0 1390.05 11.9041   1 0.21135-0.37386-0.92868 0.87594-0.30402 0.30393
  -2  -1  -1 447.453 8.60071   1 0.23687-0.39941-0.44731 0.39459-0.86204 0.82700
  -1  -1  -1 754.806  8.2317   1 0.10479-0.18608 0.35420-0.40690-0.92937 0.89438
  -1  -1   0 13.2252 1.63174   1 0.28504-0.36630-0.52851 0.47579-0.79916 0.79912
  -1  -1   1 755.715 7.03043   1 0.27751-0.35875-0.83874 0.78600-0.46782 0.50273
  -1  -1   2 493.277 6.04963   1 0.25647-0.33769-0.92054 0.86780-0.29384 0.36370
  -1  -1   3 1215.10 9.97051   1 0.24209-0.32328-0.95066 0.89790-0.19306 0.29787
  -1  -1   4 163.943 4.87853   1 0.23232-0.31348-0.96442 0.91164-0.12509 0.26485
  -1  -1   5 224.004 5.52415   1 0.22528-0.30642-0.97137 0.91858-0.07399 0.24870
  -1  -1   6 308.689 6.82623   1 0.21994-0.30105-0.97488 0.92208-0.03258 0.24224
  -1  -1   7 869.957 11.5638   1 0.21569-0.29677-0.97640 0.92358 0.00278 0.24183
  -1  -1   8-0.64076 3.02247   1 0.21216-0.29322-0.97660 0.92376 0.03413 0.24542
  -1  -1   9 529.682 10.5952   1 0.20913-0.29017-0.97585 0.92300 0.06268 0.25182
  -1  -1  10 49.2113 3.40372   1 0.20645-0.28746-0.97437 0.92151 0.08921 0.26024
  -1  -1  11 152.796 6.83339   1 0.20402-0.28500-0.97229 0.91941 0.11423 0.27017
  -1  -1  12-0.72903 4.55277   1 0.20176-0.28272-0.96967 0.91678 0.13809 0.28126
  -1  -1  13 44.2463 3.76053   1 0.19962-0.28055-0.96658 0.91367 0.16105 0.29325
  -1  -1  14 697.378 15.5722   1 0.19756-0.27847-0.96305 0.91013 0.18328 0.30597
  -1  -1  15 701.497 16.3129   1 0.19556-0.27644-0.95910 0.90616 0.20493 0.31927
  -1  -1  16 59.3921 4.77355   1 0.19358-0.27444-0.95475 0.90179 0.22610 0.33305
  -1  -1  17 73.1202 6.11951   1 0.19161-0.27245-0.95000 0.89703 0.24687 0.34722
  -1  -1  18 100.261  7.2785   1 0.18964-0.27045-0.94486 0.89188 0.26731 0.36174
  -1  -1  19 217.299 12.1877   1 0.18765-0.26843-0.93934 0.88634 0.28746 0.37653
  -1  -1  20  225.09 12.4453   1 0.18563-0.26638-0.93343 0.88042 0.30737 0.39157
  -1  -1  21 30.2727 5.08825   1 0.18357-0.26430-0.92713 0.87410 0.32707 0.40682
  -1  -1  22 51.3327 5.86806   1 0.18146-0.26217-0.92044 0.86739 0.34660 0.42224
  -1  -1  23 24.7466 9.57771   1 0.17930-0.25998-0.91335 0.86029 0.36596 0.43783
  -1  -1  24 17.4412 8.56894   1 0.17708-0.25774-0.90586 0.85278 0.38519 0.45355
  -1  -1  25-14.1276 9.35009   1 0.17480-0.25543-0.89795 0.84486 0.40429 0.46939
  -1   0  25-3.83851 10.6284   1 0.16242-0.24304-0.87541 0.87501 0.45568 0.41798
  -1   0  24  63.261 7.09225   1 0.16408-0.24472-0.88350 0.88312 0.43916 0.39956
  -1   0  23  154.22 10.8161   1 0.16563-0.24630-0.89119 0.89083 0.42270 0.38106
  -1   0  22  303.29  15.406   1 0.16707-0.24776-0.89850 0.89815 0.40633 0.36249
  -1   0  21-5.36201 7.27925   1 0.16840-0.24912-0.90544 0.90510 0.39004 0.34382
  -1   0  20-2.26855 7.38588   1 0.16961-0.25035-0.91200 0.91168 0.37387 0.32505
  -1   0  19 -25.734 9.29072   1 0.17070-0.25147-0.91821 0.91790 0.35781 0.30616
  -1   0  18 1003.84 21.7903   1 0.17168-0.25247-0.92406 0.92377 0.34190 0.28712
  -1   0  17-1.09114 6.51648   1 0.17253-0.25334-0.92957 0.92929 0.32616 0.26792
  -1   0  16 128.536 9.01626   1 0.17324-0.25409-0.93474 0.93448 0.31061 0.24852
  -1   0  15 22.3501 8.22463   1 0.17382-0.25469-0.93958 0.93933 0.29529 0.22888
  -1   0  14 929.834 17.4071   1 0.17425-0.25514-0.94408 0.94385 0.28026 0.20896
  -1   0  13 29.5894 3.38963   1 0.17451-0.25543-0.94826 0.94804 0.26558 0.18870
  -1   0  12 9.53217 6.72338   1 0.17458-0.25552-0.95212 0.95192 0.25133 0.16800
  -1   0  11 1026.76 17.2568   1 0.17443-0.25540-0.95565 0.95546 0.23761 0.14677
  -1   0  10 3700.87 27.8446   1 0.17403-0.25503-0.95886 0.95869 0.22459 0.12484
  -1   0   9 149.368 6.21342   1 0.17332-0.25434-0.96174 0.96158 0.21247 0.10201
  -1   0   8  17.887 2.04672   1 0.17221-0.25325-0.96427 0.96413 0.20158 0.07795
  -1   0   7 42.2461 3.22107   1 0.17057-0.25164-0.96644 0.96631 0.19240 0.05218
  -1   0   6 7954.30 31.2694   1 0.16818-0.24928-0.96816 0.96805 0.18569 0.02394
  -1   0   5 1409.23 12.3291   1 0.16468-0.24581-0.96932 0.96922 0.18277-0.00809
  -1   0   4 15.3712 1.67136   1 0.15937-0.24051-0.96958 0.96950 0.18607-0.04633
  -1   0   3 8.65535 1.31633   1 0.15071-0.23189-0.96807 0.96800 0.20064-0.09585
  -1   0   2 2932.24 12.9134   1 0.13482-0.21601-0.96175 0.96169 0.23882-0.16898
  -1   0   1-0.27886 1.55267   1 0.09800-0.17923-0.93556 0.93552 0.33969-0.30480
  -1   0   0-1.74881 1.77881   1-0.04062-0.04062-0.73634 0.73632 0.67568-0.67574
  -1   0  -1-1.84292  2.1889   1-0.36924 0.28796 0.55287-0.55288 0.74641-0.78142
  -1   1  -1 665.218 8.06282   1-0.32654 0.24528 0.20835-0.15567 0.92159-0.95662
  -1   1   0 15.3182  1.6582   1-0.21916 0.13793-0.24896 0.30163 0.94335-0.94344
  -1   1   1  738.30  7.7866   1-0.09891 0.01771-0.58570 0.63836 0.80467-0.76980
  -1   1   2 458.636 6.12851   1-0.01511-0.06607-0.75622 0.80886 0.65446-0.58464
  -1   1   3 1181.28 10.0567   1 0.03660-0.11776-0.83713 0.88976 0.54614-0.44138
  -1   1   4  165.52 4.68739   1 0.06929-0.15042-0.87775 0.93036 0.47447-0.33476
  -1   1   5 206.075 5.49872   1 0.09107-0.17218-0.89951 0.95210 0.42770-0.25304
  -1   1   6 290.534  6.6978   1 0.10631-0.18739-0.91164 0.96422 0.39740-0.18778
  -1   1   7 870.965  11.592   1 0.11740-0.19846-0.91841 0.97097 0.37821-0.13365
  -1   1   8 3.35017 2.80431   1 0.12572-0.20675-0.92193 0.97448 0.36677-0.08726
  -1   1   9 549.744 10.7073   1 0.13210-0.21311-0.92335 0.97589 0.36090-0.04644
  -1   1  10 52.1239 3.63268   1 0.13707-0.21805-0.92331 0.97583 0.35915-0.00975
  -1   1  11 158.828 6.93726   1 0.14098-0.22193-0.92218 0.97469 0.36053 0.02383
  -1   1  12  7.2348 4.21858   1 0.14406-0.22499-0.92022 0.97271 0.36432 0.05499
  -1   1  13 40.8424 3.38538   1 0.14648-0.22739-0.91756 0.97004 0.37002 0.08424
  -1   1  14 695.417 15.5106   1 0.14837-0.22925-0.91431 0.96677 0.37725 0.11196
  -1   1  15 665.763 15.7523   1 0.14981-0.23067-0.91054 0.96298 0.38572 0.13843
  -1   1  16 62.0066 4.98633   1 0.15088-0.23171-0.90628 0.95872 0.39522 0.16388
  -1   1  17 63.7562 4.85429   1 0.15161-0.23242-0.90158 0.95400 0.40557 0.18848
  -1   1  18 100.477 7.16484   1 0.15206-0.23284-0.89645 0.94885 0.41664 0.21236
  -1   1  19 224.357 11.6369   1 0.15226-0.23301-0.89090 0.94329 0.42832 0.23563
  -1   1  20 212.396  12.584   1 0.15222-0.23294-0.88494 0.93731 0.44052 0.25838
  -1   1  21 23.7232 5.26449   1 0.15196-0.23267-0.87858 0.93094 0.45317 0.28067
  -1   1  22 55.0344 5.94868   1 0.15152-0.23219-0.87181 0.92416 0.46621 0.30258
  -1   1  23 43.1458 6.46626   1 0.15088-0.23154-0.86464 0.91697 0.47959 0.32415
  -1   1  24 12.6098 9.70081   1 0.15008-0.23070-0.85706 0.90937 0.49327 0.34542
  -1   1  25 -2.5646 8.64958   1 0.14910-0.22970-0.84906 0.90136 0.50722 0.36642
  -1   2  25 33.7176 5.88023   1 0.13502-0.21561-0.81890 0.92389 0.55822 0.31540
  -1   2  24 46.4483 6.78743   1 0.13526-0.21587-0.82653 0.93154 0.54679 0.29188
  -1   2  23 136.998  9.9758   1 0.13527-0.21591-0.83369 0.93871 0.53580 0.26792
  -1   2  22 12.2419  8.5327   1 0.13504-0.21570-0.84038 0.94541 0.52530 0.24347
  -1   2  21-12.4245 6.97541   1 0.13455-0.21523-0.84657 0.95163 0.51538 0.21844
  -1   2  20 2.78117 6.00802   1 0.13377-0.21448-0.85227 0.95734 0.50610 0.19278
  -1   2  19-1.72672 6.46078   1 0.13268-0.21342-0.85745 0.96253 0.49756 0.16636
  -1   2  18 54.2283 5.03487   1 0.13123-0.21200-0.86208 0.96718 0.48988 0.13910
  -1   2  17 3.74215 6.12617   1 0.12939-0.21018-0.86612 0.97123 0.48319 0.11084
  -1   2  16 164.315 9.73309   1 0.12710-0.20791-0.86952 0.97464 0.47766 0.08142
  -1   2  15 76.1397 5.71092   1 0.12428-0.20512-0.87219 0.97734 0.47350 0.05063
  -1   2  14 53.4882  4.3521   1 0.12085-0.20172-0.87405 0.97920 0.47096 0.01822
  -1   2  13 29.1304 3.23387   1 0.11669-0.19758-0.87493 0.98011 0.47036-0.01613
  -1   2  12 38.2604 3.33936   1 0.11164-0.19256-0.87465 0.97984 0.47212-0.05283
  -1   2  11  954.30 15.8117   1 0.10551-0.18645-0.87291 0.97811 0.47673-0.09240
  -1   2  10 97.8039 5.58467   1 0.09801-0.17898-0.86929 0.97450 0.48489-0.13550
  -1   2   9 136.358 5.97242   1 0.08879-0.16978-0.86316 0.96839 0.49745-0.18301
  -1   2   8 14.4837 2.07091   1 0.07730-0.15832-0.85359 0.95883 0.51556-0.23608
  -1   2   7 21.3419 2.11779   1 0.06283-0.14387-0.83909 0.94435 0.54073-0.29619
  -1   2   6 28.6114 2.14816   1 0.04431-0.12537-0.81729 0.92257 0.57488-0.36529
  -1   2   5 1341.22 13.5278   1 0.02021-0.10130-0.78433 0.88962 0.62035-0.44571
  -1   2   4 18.5877 2.10921   1-0.01161-0.06951-0.73381 0.83911 0.67956-0.53987
  -1   2   3 36.9149 2.92139   1-0.05391-0.02723-0.65532 0.76064 0.75367-0.64893
  -1   2   2 21.0771 2.31501   1-0.10934 0.02817-0.53355 0.63888 0.83884-0.76905
  -1   2   1-2.73347 3.17837   1-0.17766 0.09647-0.35198 0.45733 0.91903-0.88419
  -1   2   0 4.67275 2.84413   1-0.25078 0.16956-0.10934 0.21471 0.96172-0.96183
  -1   2  -1 4.68572 3.27464   1-0.31244 0.23120 0.15940-0.05402 0.93616-0.97121
  -1   3  -1 111.707 5.56288   1-0.30576 0.22454 0.15428 0.00379 0.93922-0.97430
  -1   3   0 2.04965 3.99874   1-0.26273 0.18153-0.03513 0.19319 0.96406-0.96418
  -1   3   1 127.549 5.47419   1-0.21240 0.13122-0.21611 0.37415 0.95294-0.91812
  -1   3   2 989.098 12.8736   1-0.16098 0.07983-0.37173 0.52976 0.91434-0.84457
  -1   3   3 460.942  9.2237   1-0.11352 0.03239-0.49515 0.65316 0.86151-0.75679
  -1   3   4 144.249  5.7111   1-0.07250-0.00860-0.58816 0.74616 0.80570-0.66603
  -1   3   5 20.0569 2.30024   1-0.03833-0.04275-0.65645 0.81444 0.75365-0.57904
  -1   3   6 121.011  5.6219   1-0.01031-0.07074-0.70609 0.86406 0.70834-0.49877
  -1   3   7 425.446 9.59797   1 0.01256-0.09358-0.74213 0.90008 0.67046-0.42594
  -1   3   8 0.39025 3.39092   1 0.03126-0.11226-0.76832 0.92626 0.63964-0.36018
  -1   3   9  333.41 9.29049   1 0.04664-0.12762-0.78734 0.94527 0.61510-0.30069
  -1   3  10 14.6712 2.68275   1 0.05938-0.14033-0.80108 0.95899 0.59596-0.24659
  -1   3  11 20.3413 2.79422   1 0.06999-0.15092-0.81087 0.96876 0.58139-0.19708
  -1   3  12 1.34169 4.54592   1 0.07889-0.15979-0.81762 0.97550 0.57070-0.15144
  -1   3  13 13.3407 4.90462   1 0.08638-0.16725-0.82201 0.97988 0.56326-0.10905
  -1   3  14 772.804 16.9895   1 0.09271-0.17356-0.82451 0.98236 0.55858-0.06942
  -1   3  15 334.914 12.1129   1 0.09807-0.17889-0.82547 0.98331 0.55623-0.03213
  -1   3  16 49.4822  4.4265   1 0.10261-0.18341-0.82516 0.98298 0.55589 0.00317
  -1   3  17 25.8001 3.95029   1 0.10645-0.18723-0.82375 0.98155 0.55725 0.03675
  -1   3  18 61.0465 5.56337   1 0.10969-0.19044-0.82140 0.97919 0.56009 0.06886
  -1   3  19 107.692 7.79179   1 0.11240-0.19312-0.81821 0.97598 0.56421 0.09969
  -1   3  20  198.52 12.5534   1 0.11464-0.19534-0.81427 0.97203 0.56944 0.12941
  -1   3  21 13.2519 7.09914   1 0.11647-0.19714-0.80964 0.96739 0.57564 0.15816
  -1   3  22 55.9715 5.96039   1 0.11792-0.19857-0.80437 0.96210 0.58269 0.18606
  -1   3  23 29.5434 5.47041   1 0.11904-0.19966-0.79849 0.95621 0.59050 0.21320
  -1   3  24 9.92571 9.07504   1 0.11984-0.20044-0.79204 0.94974 0.59897 0.23968
  -1   3  25 9.25296 8.46398   1 0.12036-0.20093-0.78502 0.94271 0.60804 0.26556
  -1   4  25 20.3197 10.3611   1 0.10534-0.18589-0.74763 0.95802 0.65606 0.21751
  -1   4  24 60.6124 6.85258   1 0.10406-0.18464-0.75381 0.96421 0.64916 0.18947
  -1   4  23  120.90 10.1336   1 0.10244-0.18304-0.75932 0.96973 0.64296 0.16072
  -1   4  22 272.404 15.9983   1 0.10045-0.18108-0.76413 0.97456 0.63756 0.13117
  -1   4  21-7.93035  7.8239   1 0.09805-0.17871-0.76818 0.97862 0.63304 0.10074
  -1   4  20 4.46531  7.3423   1 0.09520-0.17588-0.77142 0.98188 0.62952 0.06931
  -1   4  19  0.4651 7.48495   1 0.09185-0.17255-0.77377 0.98424 0.62713 0.03675
  -1   4  18 980.406 22.4843   1 0.08793-0.16866-0.77513 0.98562 0.62601 0.00292
  -1   4  17-12.6501 6.61774   1 0.08338-0.16414-0.77538 0.98588 0.62633-0.03235
  -1   4  16  111.53 8.90857   1 0.07810-0.15888-0.77434 0.98486 0.62829-0.06925
  -1   4  15  50.571 4.73369   1 0.07199-0.15280-0.77182 0.98235 0.63211-0.10802
  -1   4  14 920.567 19.0381   1 0.06491-0.14574-0.76754 0.97809 0.63805-0.14892
  -1   4  13 35.6456 3.73489   1 0.05670-0.13756-0.76116 0.97172 0.64642-0.19224
  -1   4  12 45.9571 4.11363   1 0.04718-0.12806-0.75222 0.96279 0.65756-0.23832
  -1   4  11 780.529  15.452   1 0.03609-0.11700-0.74012 0.95071 0.67184-0.28755
  -1   4  10 3324.43 30.2245   1 0.02315-0.10408-0.72407 0.93468 0.68965-0.34031
  -1   4   9 83.5845 6.30873   1 0.00801-0.08897-0.70304 0.91366 0.71140-0.39701
  -1   4   8 12.5807 4.69339   1-0.00974-0.07125-0.67567 0.88630 0.73742-0.45798
  -1   4   7  23.075 2.82292   1-0.03055-0.05046-0.64019 0.85084 0.76787-0.52337
  -1   4   6 6438.44 37.7145   1-0.05490-0.02613-0.59439 0.80505 0.80253-0.59298
  -1   4   5 956.714 14.6891   1-0.08320 0.00214-0.53559 0.74627 0.84055-0.66595
  -1   4   4 13.7624  2.4325   1-0.11563 0.03455-0.46094 0.67163 0.88000-0.74035
  -1   4   3 12.8868 4.38346   1-0.15191 0.07080-0.36789 0.57860 0.91744-0.81274
  -1   4   2 3921.25 28.1835   1-0.19097 0.10984-0.25536 0.46608 0.94778-0.87803
  -1   4   1 1.31323  3.9038   1-0.23081 0.14965-0.12505 0.33579 0.96482-0.93002
  -1   4   0 3.19349 3.70503   1-0.26864 0.18746 0.01747 0.19328 0.96288-0.96303
  -1   4  -1 4.40537 3.97644   1-0.30162 0.22041 0.16338 0.04739 0.93902-0.97412
  -1   5  -1  799.66  14.613   1-0.29855 0.21735 0.17883 0.08463 0.93718-0.97230
  -1   5   0 5.33169 3.67261   1-0.27188 0.19071 0.06040 0.20305 0.96021-0.96038
  -1   5   1 761.995 14.0289   1-0.24178 0.16063-0.05650 0.31993 0.96854-0.93376
  -1   5   2 294.096 9.29415   1-0.20975 0.12863-0.16679 0.43021 0.96335-0.89363
  -1   5   3 1024.23 16.5131   1-0.17739 0.09630-0.26666 0.53006 0.94733-0.84265
  -1   5   4 109.729 6.36718   1-0.14608 0.06501-0.35399 0.61738 0.92383-0.78421
  -1   5   5  378.04 10.6325   1-0.11677 0.03573-0.42831 0.69168 0.89617-0.72159
  -1   5   6 105.365 6.44492   1-0.09002 0.00900-0.49029 0.75365 0.86706-0.65753
  -1   5   7  743.58 14.8269   1-0.06601-0.01498-0.54124 0.80459 0.83846-0.59399
  -1   5   8 0.26746 4.20343   1-0.04472-0.03625-0.58272 0.84604 0.81167-0.53225
  -1   5   9 609.398 14.0331   1-0.02597-0.05498-0.61623 0.87954 0.78739-0.47302
  -1   5  10 15.0886 3.11884   1-0.00951-0.07140-0.64315 0.90645 0.76595-0.41663
  -1   5  11 218.252 9.78924   1 0.00490-0.08579-0.66464 0.92792 0.74744-0.36317
  -1   5  12  4.2083 4.76862   1 0.01751-0.09838-0.68165 0.94492 0.73176-0.31255
  -1   5  13 81.3734 6.67977   1 0.02856-0.10940-0.69498 0.95823 0.71877-0.26460
  -1   5  14 516.737 15.4429   1 0.03824-0.11906-0.70524 0.96848 0.70825-0.21914
  -1   5  15 672.996 17.8083   1 0.04673-0.12752-0.71294 0.97616 0.69999-0.17593
  -1   5  16 49.5393   5.267   1 0.05417-0.13494-0.71847 0.98168 0.69377-0.13476
  -1   5  17 104.732 7.82242   1 0.06071-0.14145-0.72215 0.98534 0.68940-0.09544
  -1   5  18 66.9583 5.86088   1 0.06643-0.14715-0.72423 0.98741 0.68668-0.05777
  -1   5  19 228.403 13.6917   1 0.07144-0.15213-0.72493 0.98809 0.68545-0.02159
  -1   5  20 160.703 12.0796   1 0.07582-0.15648-0.72439 0.98754 0.68555 0.01326
  -1   5  21 50.5797 5.97737   1 0.07962-0.16026-0.72275 0.98589 0.68685 0.04691
  -1   5  22  51.135 6.05842   1 0.08291-0.16353-0.72012 0.98324 0.68922 0.07949
  -1   5  23   66.29 6.66078   1 0.08573-0.16632-0.71658 0.97968 0.69256 0.11110
  -1   5  24 19.2362 9.72615   1 0.08813-0.16870-0.71219 0.97528 0.69677 0.14183
  -1   6  24 47.8965 6.80966   1 0.07228-0.15283-0.66758 0.98336 0.74134 0.09724
  -1   6  23 79.4803 7.60949   1 0.06916-0.14973-0.67072 0.98652 0.73879 0.06484
  -1   6  22 4.35027 9.15478   1 0.06557-0.14617-0.67288 0.98870 0.73715 0.03153
  -1   6  21-4.10884 8.23864   1 0.06147-0.14210-0.67398 0.98981 0.73650-0.00277
  -1   6  20 0.55494 7.70945   1 0.05681-0.13746-0.67391 0.98975 0.73694-0.03815
  -1   6  19-8.39258 8.05808   1 0.05154-0.13221-0.67254 0.98840 0.73857-0.07474
  -1   6  18 21.8123  7.7118   1 0.04558-0.12629-0.66973 0.98560 0.74151-0.11262
  -1   6  17 4.68513 6.14448   1 0.03887-0.11960-0.66528 0.98117 0.74588-0.15194
  -1   6  16 87.8513 7.54714   1 0.03132-0.11207-0.65898 0.97488 0.75181-0.19282
  -1   6  15 24.7435 4.76386   1 0.02282-0.10360-0.65054 0.96645 0.75942-0.23538
  -1   6  14  53.819 4.84132   1 0.01327-0.09407-0.63963 0.95556 0.76885-0.27975
  -1   6  13 1.89325 5.85378   1 0.00254-0.08336-0.62585 0.94180 0.78020-0.32606
  -1   6  12 24.5754 3.75302   1-0.00951-0.07134-0.60872 0.92468 0.79358-0.37439
  -1   6  11 570.499 15.2028   1-0.02303-0.05785-0.58765 0.90363 0.80902-0.42478
  -1   6  10 53.9681 4.36508   1-0.03816-0.04274-0.56197 0.87796 0.82649-0.47720
  -1   6   9 101.057 7.63917   1-0.05507-0.02586-0.53089 0.84689 0.84585-0.53150
  -1   6   8 15.4849 5.16373   1-0.07386-0.00709-0.49352 0.80955 0.86676-0.58736
  -1   6   7 8.38668 4.90342   1-0.09462 0.01365-0.44895 0.76499 0.88867-0.64422
  -1   6   6 12.0447 4.97683   1-0.11735 0.03634-0.39627 0.71232 0.91070-0.70120
  -1   6   5 654.166  14.974   1-0.14189 0.06086-0.33470 0.65076 0.93164-0.75708
  -1   6   4 14.9454 3.09338   1-0.16793 0.08688-0.26382 0.57990 0.94984-0.81024
  -1   6   3 25.3109 3.22075   1-0.19495 0.11387-0.18376 0.49986 0.96339-0.85874
  -1   6   2 108.594 7.16637   1-0.22220 0.14109-0.09541 0.41152 0.97021-0.90050
  -1   6   1 1.66016 4.44433   1-0.24876 0.16763-0.00056 0.31669 0.96839-0.93363
  -1   6   0    0.00 4.66671   1-0.27365 0.19249 0.09818 0.21796 0.95656-0.95675
  -1   6  -1-2.52117 4.62851   1-0.29599 0.21481 0.19765 0.11850 0.93420-0.96934
  -1   7  -1 22.5415 3.59865   1-0.29367 0.21250 0.21849 0.15036 0.93028-0.96544
  -1   7   0-2.60777 5.15405   1-0.27448 0.19334 0.13289 0.23594 0.95210-0.95232
  -1   7   1  22.856 3.57539   1-0.25332 0.17221 0.04766 0.32116 0.96600-0.93127
  -1   7   2 245.416 10.6152   1-0.23077 0.14968-0.03513 0.40393 0.97223-0.90254
  -1   7   3 109.034 8.02945   1-0.20743 0.12637-0.11365 0.48244 0.97153-0.86690
  -1   7   4 90.2907 7.11236   1-0.18395 0.10291-0.18650 0.55527 0.96504-0.82546
  -1   7   5 14.9647 3.31058   1-0.16086 0.07985-0.25277 0.62153 0.95406-0.77953
  -1   7   6 131.965 8.68464   1-0.13863 0.05764-0.31205 0.68080 0.93994-0.73047
  -1   7   7  144.79 8.76149   1-0.11755 0.03659-0.36433 0.73306 0.92391-0.67948
  -1   7   8 11.5555 4.96449   1-0.09785 0.01691-0.40989 0.77860 0.90699-0.62761
  -1   7   9  61.285 4.86098   1-0.07960-0.00131-0.44921 0.81791 0.89002-0.57569
  -1   7  10 47.3684 4.33934   1-0.06285-0.01804-0.48286 0.85155 0.87361-0.52433
  -1   7  11 10.5204 6.36684   1-0.04756-0.03330-0.51145 0.88012 0.85819-0.47397
  -1   7  12 8.88627 5.47906   1-0.03366-0.04718-0.53555 0.90421 0.84404-0.42487
  -1   7  13 2.51924 6.25598   1-0.02106-0.05975-0.55572 0.92436 0.83133-0.37721
  -1   7  14 378.317 14.4197   1-0.00967-0.07112-0.57244 0.94106 0.82013-0.33106
  -1   7  15  136.13 8.67943   1 0.00061-0.08137-0.58614 0.95475 0.81046-0.28644
  -1   7  16  24.289 4.92978   1 0.00987-0.09061-0.59720 0.96580 0.80229-0.24332
  -1   7  17-3.03895 6.79528   1 0.01821-0.09892-0.60594 0.97452 0.79557-0.20165
  -1   7  18 46.6603 5.41108   1 0.02570-0.10639-0.61263 0.98119 0.79023-0.16136
  -1   7  19 42.0209 5.75102   1 0.03243-0.11309-0.61750 0.98605 0.78618-0.12237
  -1   7  20 122.652 8.52488   1 0.03846-0.11909-0.62074 0.98928 0.78335-0.08459
  -1   7  21 17.4965 8.19517   1 0.04385-0.12446-0.62253 0.99105 0.78165-0.04794
  -1   7  22 11.1999 9.24694   1 0.04866-0.12924-0.62300 0.99150 0.78100-0.01234
  -1   7  23 14.5902 8.76075   1 0.05293-0.13349-0.62226 0.99075 0.78131 0.02230
  -1   8  22 153.249 10.8743   1 0.03237-0.11293-0.57104 0.99224 0.82054-0.05191
  -1   8  21 5.31757  8.8182   1 0.02696-0.10756-0.56906 0.99027 0.82211-0.08842
  -1   8  20 16.4404 7.15392   1 0.02097-0.10159-0.56563 0.98686 0.82464-0.12590
  -1   8  19-11.4337 9.41927   1 0.01433-0.09498-0.56062 0.98186 0.82820-0.16441
  -1   8  18 495.634 19.0219   1 0.00700-0.08768-0.55385 0.97512 0.83282-0.20398
  -1   8  17 6.58129 7.35811   1-0.00107-0.07962-0.54515 0.96643 0.83857-0.24468
  -1   8  16  51.154 5.80236   1-0.00996-0.07076-0.53428 0.95557 0.84547-0.28652
  -1   8  15  26.081 5.26229   1-0.01973-0.06102-0.52100 0.94230 0.85354-0.32954
  -1   8  14 402.562 15.8745   1-0.03043-0.05034-0.50501 0.92633 0.86277-0.37373
  -1   8  13 31.3543 4.57093   1-0.04215-0.03865-0.48599 0.90733 0.87313-0.41903
  -1   8  12  10.253 8.01168   1-0.05493-0.02589-0.46359 0.88494 0.88451-0.46536
  -1   8  11  404.21 15.2881   1-0.06883-0.01201-0.43742 0.85878 0.89677-0.51257
  -1   8  10 1250.39 24.5265   1-0.08389 0.00302-0.40707 0.82845 0.90966-0.56041
  -1   8   9 37.9911 4.60388   1-0.10012 0.01922-0.37214 0.79353 0.92286-0.60856
  -1   8   8 4.35939 5.72936   1-0.11749 0.03656-0.33224 0.75365 0.93592-0.65656
  -1   8   7 33.2188 4.43192   1-0.13592 0.05497-0.28707 0.70850 0.94825-0.70385
  -1   8   6 2186.26 30.4068   1-0.15528 0.07430-0.23643 0.65787 0.95916-0.74971
  -1   8   5 499.208 15.5036   1-0.17536 0.09436-0.18028 0.60174 0.96782-0.79331
  -1   8   4 -1.1571 5.62912   1-0.19588 0.11486-0.11884 0.54031 0.97332-0.83376
  -1   8   3 1.90213 5.17435   1-0.21649 0.13544-0.05260 0.47408 0.97474-0.87013
  -1   8   2 1532.01   25.30   1-0.23678 0.15570 0.01766 0.40384 0.97122-0.90156
  -1   8   1 5.99881 5.85652   1-0.25630 0.17520 0.09085 0.33066 0.96209-0.92738
  -1   8   0 8.26155 5.25736   1-0.27464 0.19352 0.16565 0.25588 0.94689-0.94713
  -1   8  -1 3.39609 5.66015   1-0.29142 0.21027 0.24061 0.18093 0.92550-0.96069
  -1   9  -1 621.107 18.2539   1-0.28918 0.20805 0.26361 0.21062 0.91992-0.95512
  -1   9   0 1.70965  6.1642   1-0.27430 0.19319 0.19707 0.27716 0.94094-0.94120
  -1   9   1 587.775 17.5652   1-0.25815 0.17707 0.13058 0.34363 0.95699-0.92230
  -1   9   2 206.664 12.0359   1-0.24100 0.15994 0.06519 0.40900 0.96813-0.89849
  -1   9   3 747.633 19.2457   1-0.22313 0.14210 0.00189 0.47228 0.97462-0.87004
  -1   9   4 42.9376 4.96626   1-0.20488 0.12387-0.05848 0.53265 0.97692-0.83738
  -1   9   5 322.183 14.0898   1-0.18653 0.10555-0.11527 0.58942 0.97558-0.80110
  -1   9   6 12.3173 7.51706   1-0.16838 0.08742-0.16800 0.64213 0.97126-0.76183
  -1   9   7 652.443 18.8314   1-0.15066 0.06972-0.21638 0.69050 0.96461-0.72022
  -1   9   8 21.2205 4.74153   1-0.13355 0.05264-0.26032 0.73443 0.95627-0.67693
  -1   9   9 523.384 16.8096   1-0.11720 0.03632-0.29985 0.77394 0.94681-0.63253
  -1   9  10    0.00 7.74678   1-0.10171 0.02086-0.33511 0.80918 0.93675-0.58752
  -1   9  11 207.658 12.7744   1-0.08713 0.00630-0.36631 0.84037 0.92650-0.54233
  -1   9  12-2.93139 6.87472   1-0.07349-0.00731-0.39373 0.86777 0.91641-0.49728
  -1   9  13 131.418 9.19127   1-0.06079-0.01999-0.41763 0.89166 0.90672-0.45265
  -1   9  14  300.42 14.9492   1-0.04901-0.03174-0.43831 0.91233 0.89764-0.40862
  -1   9  15 422.039 17.9046   1-0.03812-0.04261-0.45606 0.93006 0.88931-0.36533
  -1   9  16 19.2571 9.57842   1-0.02808-0.05263-0.47113 0.94511 0.88180-0.32288
  -1   9  17 99.8507 8.21645   1-0.01884-0.06184-0.48376 0.95773 0.87519-0.28132
  -1   9  18 25.5541 5.80253   1-0.01037-0.07029-0.49420 0.96815 0.86949-0.24067
  -1   9  19 166.841 11.8055   1-0.00261-0.07802-0.50262 0.97656 0.86471-0.20094
  -1   9  20 73.6787 7.24819   1 0.00449-0.08509-0.50922 0.98315 0.86084-0.16212
  -1   9  21 35.4673 7.18367   1 0.01095-0.09153-0.51415 0.98806 0.85785-0.12419
  -1   9  22 37.1657 6.54793   1 0.01684-0.09739-0.51755 0.99144 0.85572-0.08710
  -1  10  21-18.7855  9.7105   1-0.00407-0.07650-0.45835 0.98495 0.88896-0.15531
  -1  10  20    0.00 9.33064   1-0.01089-0.06970-0.45209 0.97871 0.89209-0.19339
  -1  10  19-12.4143 9.25311   1-0.01831-0.06231-0.44413 0.97076 0.89596-0.23221
  -1  10  18  21.147 10.5321   1-0.02635-0.05429-0.43430 0.96094 0.90055-0.27176
  -1  10  17 11.4023 7.91196   1-0.03506-0.04560-0.42245 0.94911 0.90587-0.31202
  -1  10  16 47.8531 6.12368   1-0.04447-0.03622-0.40841 0.93509 0.91186-0.35296
  -1  10  15 19.3618 4.84291   1-0.05461-0.02611-0.39199 0.91868 0.91848-0.39453
  -1  10  14 9.01717 6.99377   1-0.06549-0.01525-0.37299 0.89969 0.92564-0.43664
  -1  10  13  12.547 7.65674   1-0.07715-0.00362-0.35120 0.87792 0.93322-0.47917
  -1  10  12 3.71271 7.92036   1-0.08958 0.00879-0.32641 0.85315 0.94106-0.52195
  -1  10  11 239.324 13.2894   1-0.10278 0.02197-0.29843 0.82518 0.94894-0.56479
  -1  10  10 28.6873 4.89047   1-0.11674 0.03590-0.26705 0.79382 0.95662-0.60742
  -1  10   9 43.2096 5.18867   1-0.13140 0.05053-0.23214 0.75892 0.96378-0.64952
  -1  10   8-0.49359 7.82001   1-0.14669 0.06580-0.19358 0.72038 0.97004-0.69073
  -1  10   7    0.00 6.90882   1-0.16251 0.08159-0.15134 0.67816 0.97498-0.73062
  -1  10   6 86.7086 6.27363   1-0.17873 0.09779-0.10549 0.63231 0.97815-0.76874
  -1  10   5 284.898 13.8347   1-0.19519 0.11422-0.05618 0.58302 0.97904-0.80458
  -1  10   4 4.88386 6.83742   1-0.21168 0.13069-0.00370 0.53056 0.97718-0.83767
  -1  10   3  3.3797 7.67964   1-0.22800 0.14698 0.05151 0.47536 0.97211-0.86754
  -1  10   2 14.8666 6.55801   1-0.24390 0.16285 0.10890 0.41798 0.96344-0.89382
  -1  10   1  9.5527 6.11671   1-0.25915 0.17808 0.16783 0.35908 0.95087-0.91621
  -1  10   0-2.86347 6.40289   1-0.27355 0.19245 0.22753 0.29938 0.93425-0.93453
  -1  10  -1-4.79317 7.17374   1-0.28688 0.20576 0.28724 0.23969 0.91353-0.94876
  -1  11  -1-7.50044 7.50044   1-0.28449 0.20338 0.31133 0.26829 0.90635-0.94161
  -1  11   0-4.27198 7.58952   1-0.27243 0.19135 0.25730 0.32231 0.92681-0.92711
  -1  11   1-2.13712 7.77923   1-0.25948 0.17843 0.20324 0.37635 0.94383-0.90919
  -1  11   2 107.053 8.89344   1-0.24578 0.16475 0.14976 0.42982 0.95743-0.88784
  -1  11   3-6.48644 7.48988   1-0.23150 0.15050 0.09742 0.48215 0.96773-0.86319
  -1  11   4 49.9709 5.83492   1-0.21681 0.13583 0.04675 0.53280 0.97491-0.83542
  -1  11   5 19.0138  9.0088   1-0.20189 0.12094-0.00179 0.58132 0.97926-0.80482
  -1  11   6 22.2838 9.01303   1-0.18692 0.10599-0.04782 0.62734 0.98110-0.77171
  -1  11   7 16.1642 4.82537   1-0.17205 0.09115-0.09109 0.67059 0.98079-0.73645
  -1  11   8 8.21562 7.40926   1-0.15743 0.07655-0.13138 0.71087 0.97870-0.69941
  -1  11   9 4.96352 7.33725   1-0.14317 0.06232-0.16860 0.74808 0.97521-0.66097
  -1  11  10 20.6128 7.97653   1-0.12937 0.04854-0.20272 0.78218 0.97065-0.62147
  -1  11  11-1.13544 9.08354   1-0.11611 0.03531-0.23377 0.81322 0.96536-0.58123
  -1  11  12 1.74168 7.45748   1-0.10344 0.02266-0.26182 0.84125 0.95960-0.54052
  -1  11  13  20.825 8.84532   1-0.09140 0.01065-0.28699 0.86640 0.95363-0.49960
  -1  11  14 207.353 13.6909   1-0.08000-0.00072-0.30940 0.88881 0.94764-0.45866
  -1  11  15 26.4892 9.77071   1-0.06927-0.01143-0.32922 0.90861 0.94180-0.41788
  -1  11  16 20.1871 7.84144   1-0.05918-0.02149-0.34660 0.92597 0.93626-0.37738
  -1  11  17 8.07814 9.03162   1-0.04974-0.03091-0.36169 0.94104 0.93110-0.33727
  -1  11  18 9.77749 9.42183   1-0.04093-0.03969-0.37464 0.95398 0.92640-0.29763
  -1  11  19 26.8848 10.5547   1-0.03272-0.04787-0.38560 0.96493 0.92223-0.25851
  -1  12  18 153.706 12.3359   1-0.05413-0.02648-0.31558 0.94762 0.94745-0.31870
  -1  12  17  0.7234 9.23578   1-0.06293-0.01770-0.30182 0.93387 0.95137-0.35757
  -1  12  16  19.655 9.52191   1-0.07230-0.00836-0.28601 0.91807 0.95557-0.39672
  -1  12  15-0.68196 10.1381   1-0.08222 0.00154-0.26802 0.90011 0.95996-0.43605
  -1  12  14 123.079 8.96953   1-0.09271 0.01200-0.24776 0.87985 0.96442-0.47546
  -1  12  13 3.24039 8.37501   1-0.10375 0.02302-0.22510 0.85721 0.96882-0.51482
  -1  12  12-2.53695 8.83389   1-0.11533 0.03457-0.19994 0.83206 0.97301-0.55395
  -1  12  11 161.032 12.1995   1-0.12741 0.04662-0.17220 0.80434 0.97678-0.59266
  -1  12  10  286.66 16.0897   1-0.13995 0.05914-0.14182 0.77398 0.97991-0.63075
  -1  12   9 25.5202  8.6786   1-0.15290 0.07207-0.10878 0.74095 0.98218-0.66796
  -1  12   8    0.00 8.37913   1-0.16618 0.08532-0.07310 0.70529 0.98330-0.70403
  -1  12   7-4.82938  9.5449   1-0.17971 0.09882-0.03484 0.66704 0.98299-0.73867
  -1  12   6 459.262  19.233   1-0.19337 0.11246 0.00587 0.62635 0.98097-0.77160
  -1  12   5 175.319 12.9916   1-0.20705 0.12611 0.04883 0.58340 0.97694-0.80252
  -1  12   4 14.5294 8.25646   1-0.22061 0.13965 0.09381 0.53844 0.97063-0.83117
  -1  12   3-1.20323 8.55053   1-0.23393 0.15294 0.14046 0.49180 0.96182-0.85730
  -1  12   2 393.842  18.021   1-0.24685 0.16584 0.18842 0.44385 0.95029-0.88071
  -1  12   1 11.2875 7.99253   1-0.25925 0.17821 0.23727 0.39502 0.93591-0.90128
  -1  12   0-12.4696 8.78726   1-0.27099 0.18993 0.28654 0.34576 0.91860-0.91893
  -1  12  -1 8.32956 7.47863   1-0.28197 0.20088 0.33577 0.29655 0.89837-0.93365
  -1  13  -1 283.994 17.1174   1-0.27930 0.19823 0.36047 0.32454 0.88958-0.92488
  -1  13   0 6.56605  8.7602   1-0.26925 0.18820 0.31537 0.36963 0.90961-0.90996
  -1  13   1 263.546 16.8716   1-0.25854 0.17751 0.27021 0.41477 0.92712-0.89252
  -1  13   2 68.0922 7.08181   1-0.24724 0.16625 0.22538 0.45958 0.94208-0.87254
  -1  13   3 322.957 17.7565   1-0.23547 0.15450 0.18124 0.50371 0.95457-0.85007
  -1  13   4    0.00 10.9779   1-0.22333 0.14239 0.13814 0.54679 0.96467-0.82523
  -1  13   5 176.788 14.0358   1-0.21094 0.13001 0.09640 0.58852 0.97254-0.79814
  -1  13   6  24.549 10.0404   1-0.19839 0.11750 0.05628 0.62863 0.97833-0.76899
  -1  13   7 327.623 18.0655   1-0.18581 0.10494 0.01803 0.66687 0.98228-0.73798
  -1  13   8-11.9644 9.49368   1-0.17329 0.09244-0.01819 0.70307 0.98459-0.70535
  -1  13   9 246.026 14.9236   1-0.16092 0.08010-0.05223 0.73710 0.98549-0.67130
  -1  13  10 16.1004 8.21617   1-0.14878 0.06799-0.08402 0.76887 0.98523-0.63609
  -1  13  11 129.562 9.56907   1-0.13695 0.05618-0.11349 0.79833 0.98401-0.59992
  -1  13  12 5.52383 9.46736   1-0.12547 0.04473-0.14065 0.82547 0.98205-0.56301
  -1  13  13 84.2272 7.55345   1-0.11440 0.03368-0.16550 0.85031 0.97954-0.52556
  -1  13  14  109.36 8.46904   1-0.10377 0.02308-0.18811 0.87290 0.97666-0.48773
  -1  13  15 185.172 12.8364   1-0.09360 0.01293-0.20851 0.89329 0.97356-0.44967
  -1  13  16 9.07449 10.6408   1-0.08391 0.00326-0.22681 0.91157 0.97036-0.41153
  -1  14  14-5.44292  10.576   1-0.11334 0.03266-0.13042 0.86790 0.98494-0.49603
  -1  14  13 3.05155 9.28091   1-0.12353 0.04283-0.10811 0.84561 0.98639-0.53243
  -1  14  12 18.7432 9.21282   1-0.13408 0.05336-0.08377 0.82129 0.98736-0.56835
  -1  14  11 87.8435 8.56099   1-0.14496 0.06420-0.05739 0.79492 0.98769-0.60363
  -1  14  10 33.3838 6.65204   1-0.15610 0.07532-0.02896 0.76651 0.98722-0.63810
  -1  14   9 13.1204   9.615   1-0.16747 0.08666 0.00146 0.73609 0.98575-0.67159
  -1  14   8 4.36718 10.5478   1-0.17900 0.09817 0.03384 0.70374 0.98312-0.70390
  -1  14   7-0.72859 10.3808   1-0.19061 0.10975 0.06805 0.66953 0.97913-0.73486
  -1  14   6 48.6375 7.64476   1-0.20223 0.12135 0.10399 0.63361 0.97360-0.76428
  -1  14   5 107.649 8.94592   1-0.21378 0.13287 0.14147 0.59615 0.96636-0.79199
  -1  14   4 5.85405 9.54094   1-0.22516 0.14422 0.18029 0.55734 0.95724-0.81782
  -1  14   3 10.2347 9.36204   1-0.23628 0.15532 0.22022 0.51743 0.94612-0.84165
  -1  14   2 15.9812  9.3592   1-0.24706 0.16607 0.26099 0.47668 0.93288-0.86336
  -1  14   1-5.06766 10.0052   1-0.25740 0.17639 0.30231 0.43537 0.91746-0.88288
  -1  14   0-9.39285 8.64017   1-0.26723 0.18619 0.34388 0.39381 0.89982-0.90019
  -1  14  -1 2.16977 8.21465   1-0.27647 0.19541 0.38539 0.35231 0.87996-0.91528
  -1  15  -1 -1.5852 10.0256   1-0.27346 0.19242 0.41048 0.37992 0.86949-0.90483
  -1  15   0-3.96013 10.1119   1-0.26492 0.18391 0.37212 0.41826 0.88919-0.88958
  -1  15   1-3.17403 10.1618   1-0.25587 0.17488 0.33371 0.45666 0.90693-0.87238
  -1  15   2 41.7504 6.88727   1-0.24636 0.16539 0.29549 0.49486 0.92271-0.85320
  -1  15   3-5.60905 11.5842   1-0.23645 0.15550 0.25772 0.53262 0.93654-0.83209
  -1  15   4-2.39376 10.6156   1-0.22621 0.14529 0.22064 0.56968 0.94849-0.80909
  -1  15   5 21.4847 8.60711   1-0.21572 0.13483 0.18448 0.60583 0.95862-0.78427
  -1  15   6 2.38681  9.2441   1-0.20506 0.12420 0.14943 0.64086 0.96705-0.75775
  -1  15   7  11.138 9.20939   1-0.19430 0.11346 0.11569 0.67459 0.97390-0.72965
  -1  15   8 7.93797 9.85077   1-0.18351 0.10269 0.08340 0.70687 0.97930-0.70010
  -1  15   9-4.76474 9.91859   1-0.17276 0.09197 0.05269 0.73757 0.98340-0.66926
  -1  15  10-8.76099 10.1684   1-0.16211 0.08134 0.02365 0.76658 0.98636-0.63727
  -1  15  11-1.60234 10.8676   1-0.15162 0.07088-0.00363 0.79385 0.98832-0.60428
  -1  15  12-2.43596 10.2388   1-0.14133 0.06062-0.02911 0.81932 0.98944-0.57045
  -1  16   9  11.204 10.7989   1-0.17694 0.09617 0.10176 0.74119 0.97877-0.66465
  -1  16   8 14.6586 10.3112   1-0.18699 0.10619 0.13084 0.71212 0.97341-0.69424
  -1  16   7 14.6879 10.5464   1-0.19703 0.11621 0.16129 0.68169 0.96682-0.72259
  -1  16   6 115.708 9.71424   1-0.20702 0.12617 0.19298 0.65001 0.95887-0.74959
  -1  16   5 52.1911  8.2592   1-0.21690 0.13602 0.22578 0.61723 0.94946-0.77513
  -1  16   4 -0.8666 10.5782   1-0.22659 0.14569 0.25952 0.58350 0.93849-0.79911
  -1  16   3    0.00 10.6699   1-0.23604 0.15512 0.29402 0.54901 0.92588-0.82145
  -1  16   2 95.0107 8.83873   1-0.24519 0.16424 0.32910 0.51395 0.91156-0.84208
  -1  16   1-6.06546 11.9752   1-0.25398 0.17300 0.36455 0.47851 0.89551-0.86098
  -1  16   0 5.19003 10.3801   1-0.26235 0.18135 0.40016 0.44292 0.87770-0.87811
  -1  16  -1 7.79033 10.9147   1-0.27025 0.18923 0.43571 0.40738 0.85813-0.89350
  -1  17  -1 94.1798 9.57489   1-0.26684 0.18583 0.46106 0.43473 0.84587-0.88126
  -1  17   0 3.76519 12.1277   1-0.25950 0.17852 0.42802 0.46775 0.86530-0.86574
  -1  17   1  90.507 9.32925   1-0.25174 0.17078 0.39494 0.50082 0.88316-0.84865
  -1  17   2 5.67785 12.9059   1-0.24360 0.16267 0.36198 0.53377 0.89944-0.82998
  -1  17   3 100.211 9.82395   1-0.23513 0.15422 0.32932 0.56640 0.91414-0.80973
   0  17   4-4.70918 13.0844   1-0.19034 0.19070 0.31362 0.58212 0.92999-0.79057
   0  17   3 142.857 12.3352   1-0.19918 0.19951 0.34675 0.54900 0.91625-0.81179
   0  17   2-4.70801 12.0215   1-0.20769 0.20801 0.38030 0.51547 0.90090-0.83139
   0  17   1 161.808 12.6111   1-0.21584 0.21613 0.41408 0.48170 0.88392-0.84935
   0  17   0-24.3486 14.2641   1-0.22358 0.22384 0.44790 0.44790 0.86529-0.86567
   0  17  -1 142.407 10.8136   1-0.23086 0.23110 0.48156 0.41425 0.84505-0.88038
   0  16  -1 27.5375 10.6096   1-0.23460 0.23483 0.45782 0.38530 0.85713-0.89244
   0  16   0 649.293 27.0453   1-0.22677 0.22702 0.42155 0.42155 0.87762-0.87797
   0  16   1 12.0621 10.4105   1-0.21843 0.21870 0.38511 0.45798 0.89630-0.86171
   0  16   2-0.86519  10.561   1-0.20962 0.20992 0.34871 0.49436 0.91316-0.84362
   0  16   3-25.2486 11.3184   1-0.20042 0.20074 0.31260 0.53046 0.92820-0.82372
   0  16   4-4.35189 10.4807   1-0.19087 0.19121 0.27698 0.56607 0.94146-0.80202
   0  16   5 19.9541 9.92977   1-0.18104 0.18141 0.24207 0.60096 0.95297-0.77859
   0  16   6 24.2697 9.88276   1-0.17099 0.17139 0.20807 0.63495 0.96283-0.75349
   0  16   7  6.9431 11.3159   1-0.16080 0.16122 0.17515 0.66785 0.97112-0.72684
   0  16   8 114.537 9.65608   1-0.15053 0.15097 0.14348 0.69951 0.97796-0.69873
   0  16   9-9.53473 11.6615   1-0.14024 0.14071 0.11318 0.72979 0.98347-0.66929
   0  15  12 11.3736 8.74982   1-0.10381 0.10435-0.02128 0.81151 0.99430-0.57525
   0  15  11 19.2967 9.84728   1-0.11442 0.11493 0.00540 0.78485 0.99333-0.60923
   0  15  10 12.0031 9.50195   1-0.12523 0.12571 0.03394 0.75632 0.99144-0.64229
   0  15   9 224.335 16.5741   1-0.13619 0.13664 0.06430 0.72598 0.98847-0.67426
   0  15   8 1.59697  10.411   1-0.14723 0.14766 0.09638 0.69391 0.98424-0.70499
   0  15   7 11.9762 9.87583   1-0.15829 0.15870 0.13007 0.66024 0.97861-0.73431
   0  15   6 4.78966 9.17149   1-0.16930 0.16968 0.16522 0.62510 0.97142-0.76206
   0  15   5 142.695 11.8581   1-0.18017 0.18053 0.20165 0.58868 0.96252-0.78811
   0  15   4 9.61363 9.20434   1-0.19082 0.19116 0.23917 0.55118 0.95179-0.81233
   0  15   3-7.16938 10.7762   1-0.20118 0.20149 0.27754 0.51283 0.93913-0.83462
   0  15   2 7.92058 10.0188   1-0.21117 0.21145 0.31651 0.47387 0.92448-0.85492
   0  15   1-10.2491 10.8958   1-0.22070 0.22096 0.35582 0.43457 0.90778-0.87317
   0  15   0-14.1627 11.7233   1-0.22973 0.22996 0.39520 0.39520 0.88904-0.88938
   0  15  -1-12.6002 9.89886   1-0.23818 0.23839 0.43438 0.35604 0.86827-0.90356
   0  14  -1-5.74381 10.7936   1-0.24161 0.24180 0.41132 0.32641 0.87850-0.91377
   0  14   0 872.173 28.5281   1-0.23246 0.23268 0.36886 0.36886 0.89960-0.89991
   0  14   1-3.59365 9.98493   1-0.22266 0.22290 0.32616 0.41154 0.91839-0.88376
   0  14   2-10.1021 9.29686   1-0.21229 0.21256 0.28356 0.45412 0.93487-0.86528
   0  14   3-3.63128 8.56242   1-0.20142 0.20171 0.24138 0.49629 0.94903-0.84450
   0  14   4 75.9418 7.36539   1-0.19014 0.19046 0.19995 0.53771 0.96095-0.82146
   0  14   5-7.32349  9.7157   1-0.17855 0.17889 0.15955 0.57809 0.97070-0.79627
   0  14   6 25.5712 10.0972   1-0.16675 0.16712 0.12045 0.61717 0.97844-0.76906
   0  14   7 2.92275 9.41425   1-0.15483 0.15523 0.08290 0.65471 0.98431-0.73998
   0  14   8 37.4676 6.85228   1-0.14289 0.14331 0.04709 0.69051 0.98849-0.70921
   0  14   9-25.6321 11.0824   1-0.13102 0.13146 0.01316 0.72442 0.99119-0.67697
   0  14  10 5.88074 10.3958   1-0.11928 0.11975-0.01875 0.75631 0.99261-0.64343
   0  14  11-6.65926 9.84396   1-0.10777 0.10826-0.04857 0.78613 0.99293-0.60881
   0  14  12 27.7354 9.91634   1-0.09652 0.09704-0.07627 0.81380 0.99237-0.57330
   0  14  13 19.8279 9.94323   1-0.08561 0.08615-0.10181 0.83934 0.99110-0.53707
   0  14  14 9.32631 10.2519   1-0.07506 0.07563-0.12523 0.86274 0.98929-0.50031
   0  14  15 11.8982  10.002   1-0.06491 0.06550-0.14654 0.88404 0.98709-0.46317
   0  13  17 133.684 10.9256   1-0.03519 0.03581-0.24130 0.92607 0.96989-0.37605
   0  13  16 3.01678 10.3959   1-0.04471 0.04532-0.22423 0.90901 0.97358-0.41469
   0  13  15 36.0056 12.3614   1-0.05476 0.05534-0.20501 0.88981 0.97728-0.45334
   0  13  14-0.71843 9.77178   1-0.06530 0.06586-0.18356 0.86837 0.98087-0.49188
   0  13  13 12.6619  10.481   1-0.07633 0.07686-0.15979 0.84461 0.98421-0.53017
   0  13  12 6.89845 8.22045   1-0.08782 0.08832-0.13363 0.81848 0.98713-0.56803
   0  13  11 92.0312 8.02126   1-0.09972 0.10020-0.10505 0.78991 0.98943-0.60528
   0  13  10-3.36515  9.0547   1-0.11198 0.11244-0.07403 0.75890 0.99090-0.64170
   0  13   9 1151.29 30.6153   1-0.12455 0.12498-0.04059 0.72548 0.99131-0.67706
   0  13   8 4.00671 9.53786   1-0.13734 0.13774-0.00479 0.68969 0.99042-0.71112
   0  13   7 223.127  14.938   1-0.15026 0.15063 0.03326 0.65166 0.98796-0.74361
   0  13   6 12.6421 8.64984   1-0.16320 0.16356 0.07339 0.61154 0.98371-0.77430
   0  13   5    0.00 8.94808   1-0.17607 0.17639 0.11539 0.56955 0.97741-0.80296
   0  13   4 2.66597 8.10822   1-0.18873 0.18903 0.15900 0.52597 0.96886-0.82936
   0  13   3 360.101 17.3995   1-0.20106 0.20134 0.20388 0.48110 0.95788-0.85333
   0  13   2 21.6078 8.56235   1-0.21296 0.21321 0.24969 0.43530 0.94434-0.87474
   0  13   1 386.096 18.4005   1-0.22430 0.22452 0.29603 0.38897 0.92816-0.89350
   0  13   0-3.90704 11.9362   1-0.23498 0.23518 0.34251 0.34251 0.90931-0.90960
   0  13  -1  368.33  18.702   1-0.24491 0.24509 0.38871 0.29632 0.88784-0.92308
   0  12  -1  18.857 8.20772   1-0.24812 0.24828 0.36668 0.26566 0.89628-0.93150
   0  12   0 3191.80 46.1256   1-0.23728 0.23747 0.31616 0.31616 0.91822-0.91849
   0  12   1 16.4887  9.1986   1-0.22558 0.22579 0.26532 0.36699 0.93711-0.90243
   0  12   2 2.36602 7.89168   1-0.21311 0.21335 0.21466 0.41763 0.95289-0.88326
   0  12   3 2.38567 7.82192   1-0.20003 0.20029 0.16470 0.46758 0.96562-0.86105
   0  12   4 24.6858 9.53889   1-0.18646 0.18674 0.11591 0.51636 0.97541-0.83588
   0  12   5 9.06234 8.03777   1-0.17256 0.17287 0.06874 0.56352 0.98244-0.80797
   0  12   6 19.9044 9.51777   1-0.15848 0.15881 0.02355 0.60869 0.98696-0.77753
   0  12   7 5.44062 7.62263   1-0.14436 0.14473-0.01934 0.65157 0.98924-0.74487
   0  12   8 656.781 22.6146   1-0.13036 0.13074-0.05971 0.69192 0.98960-0.71028
   0  12   9 12.7978 7.82813   1-0.11657 0.11698-0.09738 0.72957 0.98836-0.67409
   0  12  10 13.5068 9.22965   1-0.10311 0.10355-0.13227 0.76445 0.98582-0.63660
   0  12  11-3.10372 7.92514   1-0.09006 0.09053-0.16434 0.79651 0.98229-0.59812
   0  12  12 328.527 16.7356   1-0.07749 0.07798-0.19362 0.82577 0.97804-0.55892
   0  12  13 14.2267 8.02495   1-0.06545 0.06597-0.22015 0.85228 0.97332-0.51925
   0  12  14 45.0119  6.0262   1-0.05397 0.05451-0.24402 0.87614 0.96833-0.47932
   0  12  15-5.43692 9.21876   1-0.04308 0.04364-0.26535 0.89746 0.96327-0.43931
   0  12  16 249.737 17.0923   1-0.03278 0.03337-0.28426 0.91635 0.95829-0.39937
   0  12  17 5.76706 9.06136   1-0.02307 0.02369-0.30087 0.93294 0.95350-0.35964
   0  12  18 107.374  9.0167   1-0.01396 0.01460-0.31531 0.94737 0.94901-0.32020
   0  11  19 11.5597 8.78939   1 0.00815-0.00750-0.38673 0.96608 0.92233-0.25854
   0  11  18 0.69423 9.64456   1-0.00033 0.00095-0.37525 0.95461 0.92708-0.29825
   0  11  17 32.4405 6.09604   1-0.00945 0.01005-0.36167 0.94105 0.93241-0.33852
   0  11  16 13.6159 8.32857   1-0.01924 0.01982-0.34583 0.92522 0.93824-0.37930
   0  11  15 8.79117 8.18735   1-0.02972 0.03027-0.32755 0.90697 0.94449-0.42050
   0  11  14 6.69874 7.72704   1-0.04089 0.04142-0.30668 0.88610 0.95104-0.46200
   0  11  13 76.1491 6.24492   1-0.05277 0.05326-0.28303 0.86247 0.95775-0.50366
   0  11  12 1.15754 6.69975   1-0.06533 0.06580-0.25643 0.83589 0.96442-0.54528
   0  11  11-7.92584 8.04624   1-0.07855 0.07900-0.22675 0.80622 0.97082-0.58663
   0  11  10  6.1345 7.33516   1-0.09240 0.09282-0.19386 0.77335 0.97669-0.62745
   0  11   9 787.233 23.0641   1-0.10680 0.10719-0.15769 0.73719 0.98169-0.66740
   0  11   8 11.5315 8.01416   1-0.12166 0.12203-0.11822 0.69774 0.98547-0.70613
   0  11   7 5.46338 8.32157   1-0.13688 0.13723-0.07551 0.65504 0.98764-0.74325
   0  11   6 1.08808 8.35766   1-0.15232 0.15264-0.02969 0.60924 0.98779-0.77834
   0  11   5 363.021 15.6137   1-0.16780 0.16810 0.01898 0.56058 0.98551-0.81101
   0  11   4 5.40947 7.21713   1-0.18315 0.18342 0.07016 0.50941 0.98041-0.84086
   0  11   3 21.0011 5.15205   1-0.19818 0.19842 0.12341 0.45618 0.97216-0.86756
   0  11   2-5.84697 7.38442   1-0.21268 0.21290 0.17818 0.40143 0.96050-0.89085
   0  11   1 15.3364 7.19302   1-0.22647 0.22667 0.23386 0.34576 0.94525-0.91054
   0  11   0-5.28514 8.81209   1-0.23939 0.23956 0.28982 0.28982 0.92634-0.92659
   0  11  -1 14.8333 8.67255   1-0.25128 0.25142 0.34538 0.23427 0.90384-0.93903
   0  10  -1 3.31002 6.77034   1-0.25442 0.25455 0.32503 0.20192 0.91049-0.94566
   0  10   0 2049.95 32.6982   1-0.24129 0.24145 0.26347 0.26347 0.93370-0.93392
   0  10   1 9.90912 6.78892   1-0.22693 0.22711 0.20143 0.32549 0.95259-0.91786
   0  10   2 2.37259  6.6602   1-0.21154 0.21174 0.13979 0.38712 0.96710-0.89743
   0  10   3 7.64359 6.58497   1-0.19533 0.19556 0.07939 0.44750 0.97734-0.87272
   0  10   4 517.152 18.0454   1-0.17856 0.17882 0.02102 0.50586 0.98356-0.84399
   0  10   5 2.43582 7.24222   1-0.16150 0.16178-0.03466 0.56153 0.98616-0.81164
   0  10   6 58.5588 5.49329   1-0.14439 0.14469-0.08712 0.61397 0.98561-0.77615
   0  10   7 8.83996 6.91051   1-0.12746 0.12779-0.13597 0.66280 0.98245-0.73803
   0  10   8 49.6096 5.25536   1-0.11090 0.11125-0.18098 0.70780 0.97722-0.69785
   0  10   9 0.99578 7.14607   1-0.09487 0.09526-0.22206 0.74887 0.97044-0.65612
   0  10  10 16.1184 9.01047   1-0.07951 0.07991-0.25922 0.78601 0.96260-0.61333
   0  10  11-1.02941 7.09465   1-0.06488 0.06531-0.29256 0.81933 0.95413-0.56991
   0  10  12-2.64025 7.44905   1-0.05105 0.05151-0.32224 0.84900 0.94539-0.52622
   0  10  13 3.80133 7.18384   1-0.03805 0.03853-0.34847 0.87522 0.93667-0.48256
   0  10  14 72.4151 6.06157   1-0.02588 0.02639-0.37147 0.89820 0.92823-0.43916
   0  10  15-10.4399 8.28395   1-0.01454 0.01507-0.39148 0.91820 0.92023-0.39622
   0  10  16 41.5861 5.67322   1-0.00401 0.00456-0.40874 0.93544 0.91281-0.35386
   0  10  17 3.73996 9.03285   1 0.00575-0.00517-0.42346 0.95014 0.90608-0.31217
   0  10  18 206.768 15.6051   1 0.01477-0.01416-0.43585 0.96252 0.90009-0.27124
   0  10  19 4.07233 8.95296   1 0.02308-0.02245-0.44611 0.97277 0.89488-0.23108
   0  10  20 11.9053 5.51107   1 0.03072-0.03006-0.45443 0.98107 0.89047-0.19171
   0  10  21-2.21957 9.84318   1 0.03773-0.03704-0.46094 0.98757 0.88685-0.15314
   0   9  22  2.9116 9.71142   1 0.05929-0.05859-0.52092 0.99484 0.85180-0.08312
   0   9  21 77.5037 7.68332   1 0.05327-0.05261-0.51741 0.99135 0.85432-0.12060
   0   9  20 2.65312 8.99716   1 0.04665-0.04600-0.51232 0.98627 0.85777-0.15900
   0   9  19 51.0453 6.26713   1 0.03936-0.03874-0.50548 0.97944 0.86218-0.19835
   0   9  18-10.9455 9.06022   1 0.03136-0.03077-0.49673 0.97071 0.86757-0.23869
   0   9  17 272.008 15.4214   1 0.02260-0.02204-0.48586 0.95985 0.87396-0.28003
   0   9  16 6.12933 7.45498   1 0.01303-0.01249-0.47266 0.94667 0.88136-0.32238
   0   9  15 79.2953 6.31401   1 0.00260-0.00208-0.45686 0.93089 0.88973-0.36570
   0   9  14 3.61022 6.70468   1-0.00876 0.00925-0.43821 0.91224 0.89901-0.40993
   0   9  13 17.4996 4.68902   1-0.02107 0.02154-0.41638 0.89043 0.90911-0.45498
   0   9  12-4.32895 7.01987   1-0.03438 0.03482-0.39107 0.86514 0.91986-0.50068
   0   9  11 183.922 12.0831   1-0.04871 0.04912-0.36196 0.83604 0.93105-0.54681
   0   9  10-0.45427 7.77581   1-0.06405 0.06444-0.32871 0.80280 0.94236-0.59307
   0   9   9 3027.45 38.5991   1-0.08036 0.08073-0.29104 0.76515 0.95340-0.63906
   0   9   8 5.29299 7.00197   1-0.09759 0.09793-0.24872 0.72285 0.96369-0.68430
   0   9   7 449.433 15.6319   1-0.11560 0.11591-0.20162 0.67576 0.97263-0.72819
   0   9   6-9.12763 6.69134   1-0.13422 0.13451-0.14973 0.62388 0.97955-0.77006
   0   9   5 24.2425 4.43509   1-0.15323 0.15350-0.09323 0.56740 0.98372-0.80917
   0   9   4 3.43111 6.67194   1-0.17234 0.17257-0.03251 0.50669 0.98439-0.84480
   0   9   3 725.088 19.3702   1-0.19121 0.19143 0.03181 0.44239 0.98088-0.87623
   0   9   2-5.03065 6.49454   1-0.20951 0.20970 0.09890 0.37532 0.97259-0.90290
   0   9   1 842.614 20.0511   1-0.22688 0.22704 0.16771 0.30652 0.95913-0.92438
   0   9   0-18.3521 8.70915   1-0.24301 0.24314 0.23712 0.23712 0.94030-0.94050
   0   9  -1 860.245 20.7438   1-0.25762 0.25774 0.30594 0.16832 0.91619-0.95134
   0   8  -1 17.2113 6.33218   1-0.26097 0.26107 0.28858 0.13298 0.92087-0.95599
   0   8   010278.80 63.2105   1-0.24453 0.24465 0.21078 0.21078 0.94617-0.94635
   0   8   1 6.57847 6.20224   1-0.22619 0.22634 0.13222 0.28932 0.96484-0.93007
   0   8   2 8.43308 5.22404   1-0.20633 0.20651 0.05458 0.36694 0.97678-0.90706
   0   8   3 9.63834 5.69489   1-0.18542 0.18562-0.02055 0.44206 0.98232-0.87765
   0   8   4 118.224  8.7365   1-0.16394 0.16416-0.09179 0.51329 0.98212-0.84250
   0   8   5 12.1943   5.225   1-0.14238 0.14263-0.15810 0.57958 0.97707-0.80251
   0   8   6 110.096 8.60348   1-0.12117 0.12145-0.21879 0.64025 0.96823-0.75872
   0   8   7-3.09552 5.73926   1-0.10067 0.10097-0.27351 0.69496 0.95664-0.71217
   0   8   8 1714.23 27.2539   1-0.08112 0.08145-0.32224 0.74367 0.94326-0.66385
   0   8   9 13.1126 6.19411   1-0.06272 0.06307-0.36515 0.78656 0.92895-0.61459
   0   8  10 47.2779 4.79464   1-0.04555 0.04592-0.40258 0.82398 0.91439-0.56508
   0   8  11 2.95738 6.22355   1-0.02965 0.03005-0.43497 0.85636 0.90012-0.51587
   0   8  12 898.532 21.6324   1-0.01502 0.01544-0.46277 0.88414 0.88654-0.46733
   0   8  13 2.27726 7.12896   1-0.00161 0.00206-0.48646 0.90781 0.87391-0.41975
   0   8  14 106.258  8.1797   1 0.01064-0.01016-0.50647 0.92781 0.86242-0.37331
   0   8  15 5.39928  7.2969   1 0.02179-0.02129-0.52321 0.94454 0.85216-0.32810
   0   8  16 786.454 21.6948   1 0.03192-0.03140-0.53706 0.95837 0.84318-0.28418
   0   8  17 4.82595 7.60219   1 0.04111-0.04056-0.54834 0.96964 0.83550-0.24155
   0   8  18  319.59 15.8566   1 0.04943-0.04886-0.55733 0.97862 0.82908-0.20018
   0   8  19 10.0074 8.13555   1 0.05695-0.05635-0.56429 0.98556 0.82388-0.16003
   0   8  20 148.422 10.6876   1 0.06374-0.06311-0.56942 0.99068 0.81985-0.12105
   0   8  21-14.3064 9.33344   1 0.06985-0.06920-0.57291 0.99415 0.81692-0.08317
   0   8  22-3.41875 9.19891   1 0.07534-0.07467-0.57491 0.99613 0.81503-0.04633
   0   7  23-1.35773 9.79079   1 0.09648-0.09579-0.62639 0.99491 0.77382 0.02984
   0   7  22-23.8152 9.95066   1 0.09219-0.09153-0.62723 0.99577 0.77367-0.00495
   0   7  21 5.49388 7.40108   1 0.08735-0.08671-0.62685 0.99539 0.77454-0.04077
   0   7  20 3.47294 7.76574   1 0.08189-0.08128-0.62511 0.99367 0.77653-0.07771
   0   7  19 3.29274 6.72126   1 0.07577-0.07518-0.62187 0.99045 0.77975-0.11587
   0   7  18 1.04047 7.13308   1 0.06890-0.06834-0.61696 0.98555 0.78427-0.15535
   0   7  17 79.1303 6.19924   1 0.06122-0.06069-0.61015 0.97875 0.79021-0.19624
   0   7  16 7.99701  6.2937   1 0.05265-0.05214-0.60119 0.96981 0.79766-0.23863
   0   7  15 0.89546 6.61069   1 0.04307-0.04259-0.58977 0.95840 0.80670-0.28262
   0   7  14 8.54128 5.46909   1 0.03240-0.03194-0.57553 0.94418 0.81740-0.32827
   0   7  13 128.705 9.75156   1 0.02052-0.02009-0.55805 0.92671 0.82980-0.37562
   0   7  12-2.36579 6.33335   1 0.00732-0.00691-0.53683 0.90551 0.84389-0.42466
   0   7  11 7.22752 5.83136   1-0.00732 0.00771-0.51129 0.87999 0.85959-0.47531
   0   7  10 3.30452 5.72358   1-0.02350 0.02386-0.48081 0.84952 0.87670-0.52737
   0   7   9 2085.39 28.5942   1-0.04130 0.04163-0.44470 0.81343 0.89489-0.58051
   0   7   8-4.12999 5.65522   1-0.06074 0.06105-0.40226 0.77100 0.91364-0.63421
   0   7   7 26.2549 3.66655   1-0.08179 0.08208-0.35283 0.72158 0.93221-0.68772
   0   7   6-7.69913  5.3872   1-0.10432 0.10457-0.29588 0.66465 0.94957-0.74003
   0   7   5 1004.97 19.4669   1-0.12804 0.12828-0.23116 0.59995 0.96447-0.78988
   0   7   4 1.31711 5.20633   1-0.15256 0.15277-0.15882 0.52762 0.97541-0.83577
   0   7   3  100.93 7.48324   1-0.17730 0.17749-0.07952 0.44833 0.98085-0.87616
   0   7   2 -3.4819 5.32498   1-0.20159 0.20175 0.00545 0.36338 0.97931-0.90957
   0   7   1 105.181 7.30437   1-0.22467 0.22481 0.09420 0.27465 0.96966-0.93487
   0   7   0-5.66813 5.87431   1-0.24586 0.24597 0.18443 0.18443 0.95133-0.95148
   0   7  -1 91.7012 6.18569   1-0.26460 0.26468 0.27368 0.09519 0.92438-0.95948
   0   6  -1 5.09532 4.46332   1-0.26872 0.26879 0.26244 0.05374 0.92645-0.96153
   0   6   0 4864.58  37.199   1-0.24702 0.24711 0.15808 0.15808 0.95577-0.95591
   0   6   1 1.06565 4.69066   1-0.22199 0.22211 0.05239 0.26376 0.97345-0.93864
   0   6   2 -1.8809 4.59939   1-0.19455 0.19469-0.05076 0.36690 0.97946-0.90970
   0   6   3-2.74602 4.95807   1-0.16582 0.16598-0.14789 0.46401 0.97495-0.87024
   0   6   4 1321.60 20.2474   1-0.13693 0.13713-0.23642 0.55252 0.96197-0.82230
   0   6   5 0.28356 4.82037   1-0.10888 0.10910-0.31486 0.63095 0.94294-0.76833
   0   6   6 151.604 7.61656   1-0.08237 0.08261-0.38282 0.69890 0.92026-0.71070
   0   6   7 6.15369 4.21601   1-0.05785 0.05811-0.44065 0.75671 0.89596-0.65146
   0   6   8 212.945 9.10669   1-0.03551 0.03580-0.48921 0.80526 0.87163-0.59217
   0   6   9-5.61998   4.897   1-0.01539 0.01571-0.52957 0.84560 0.84834-0.53394
   0   6  10 100.108 7.32132   1 0.00260-0.00226-0.56285 0.87886 0.82680-0.47744
   0   6  11 9.42228 4.85321   1 0.01861-0.01824-0.59009 0.90609 0.80738-0.42308
   0   6  12  16.879 5.64829   1 0.03281-0.03241-0.61223 0.92822 0.79028-0.37102
   0   6  13  11.418 5.03676   1 0.04539-0.04497-0.63007 0.94604 0.77550-0.32130
   0   6  14 129.993  9.4493   1 0.05652-0.05608-0.64430 0.96025 0.76298-0.27383
   0   6  15 1.63628 5.72699   1 0.06638-0.06591-0.65545 0.97139 0.75262-0.22852
   0   6  16 34.5253 4.65772   1 0.07509-0.07460-0.66400 0.97993 0.74427-0.18522
   0   6  17 8.20559 6.51107   1 0.08280-0.08228-0.67032 0.98623 0.73776-0.14376
   0   6  18  410.71 16.0721   1 0.08961-0.08907-0.67471 0.99061 0.73295-0.10401
   0   6  19 2.04367 7.36853   1 0.09563-0.09505-0.67742 0.99330 0.72969-0.06579
   0   6  20 3.24478 7.72412   1 0.10093-0.10033-0.67865 0.99452 0.72783-0.02898
   0   6  21-5.15044 8.35201   1 0.10559-0.10496-0.67857 0.99442 0.72724 0.00655
   0   6  22 7.87953 8.28855   1 0.10967-0.10902-0.67731 0.99314 0.72782 0.04092
   0   6  23 0.64198 8.34566   1 0.11322-0.11255-0.67498 0.99080 0.72944 0.07425
   0   6  24 8.15417 8.64881   1 0.11630-0.11560-0.67166 0.98747 0.73201 0.10663
   0   5  24  10.355 9.06065   1 0.13259-0.13191-0.71614 0.97926 0.68560 0.15306
   0   5  23 82.7005 7.20801   1 0.13029-0.12963-0.72074 0.98387 0.68122 0.12250
   0   5  22-10.9106  7.9362   1 0.12755-0.12692-0.72450 0.98764 0.67773 0.09103
   0   5  21 113.104 9.43435   1 0.12434-0.12374-0.72736 0.99052 0.67526 0.05856
   0   5  20 9.14445 7.67101   1 0.12061-0.12003-0.72924 0.99241 0.67391 0.02496
   0   5  19 52.7643 5.21455   1 0.11629-0.11573-0.73001 0.99320 0.67382-0.00991
   0   5  18-0.89928  7.0236   1 0.11131-0.11078-0.72956 0.99276 0.67515-0.04619
   0   5  17 371.688 14.3334   1 0.10558-0.10508-0.72770 0.99092 0.67807-0.08405
   0   5  16 1.19252 5.80144   1 0.09901-0.09853-0.72421 0.98745 0.68278-0.12371
   0   5  15 114.732 9.16179   1 0.09148-0.09102-0.71883 0.98208 0.68948-0.16536
   0   5  14 0.70438 5.20007   1 0.08282-0.08239-0.71120 0.97446 0.69843-0.20926
   0   5  13 11.6196 5.32217   1 0.07289-0.07248-0.70087 0.96415 0.70988-0.25566
   0   5  12 2.50503 4.93115   1 0.06146-0.06108-0.68728 0.95057 0.72411-0.30483
   0   5  11 343.368 11.4672   1 0.04830-0.04795-0.66970 0.93301 0.74136-0.35704
   0   5  10-6.50123 5.58928   1 0.03314-0.03281-0.64723 0.91055 0.76187-0.41249
   0   5   9 6112.63 41.9596   1 0.01568-0.01537-0.61870 0.88203 0.78574-0.47132
   0   5   8 3.36128 4.53033   1-0.00441 0.00469-0.58270 0.84605 0.81292-0.53344
   0   5   7 697.396 14.0664   1-0.02743 0.02768-0.53755 0.80091 0.84300-0.59847
   0   5   6 -0.2436 4.53787   1-0.05357 0.05380-0.48136 0.74474 0.87506-0.66548
   0   5   5 144.299 7.10348   1-0.08286 0.08306-0.41224 0.67563 0.90743-0.73280
   0   5   4-0.23412 4.08891   1-0.11498 0.11516-0.32866 0.59207 0.93749-0.79781
   0   5   3 1177.36 17.2119   1-0.14913 0.14928-0.23014 0.49356 0.96166-0.85693
   0   5   2 2.00626 4.06787   1-0.18393 0.18405-0.11789 0.38133 0.97577-0.90598
   0   5   1 1405.94 18.4895   1-0.21753 0.21764 0.00459 0.25887 0.97588-0.94105
   0   5   0-12.3147 4.65452   1-0.24799 0.24807 0.13173 0.13173 0.95952-0.95963
   0   5  -1 1456.21 18.7569   1-0.27370 0.27375 0.25697 0.00651 0.92652-0.96158
   0   4  -1 9.38363 3.89912   1-0.28018 0.28021 0.26140-0.05061 0.92334-0.95837
   0   4   025102.20  67.152   1-0.24879 0.24885 0.10539 0.10539 0.96257-0.96266
   0   4   1 6.80445 4.11032   1-0.21005 0.21013-0.05358 0.26434 0.97610-0.94124
   0   4   2 2.86505 3.89031   1-0.16715 0.16727-0.20299 0.41374 0.96478-0.89497
   0   4   3 0.37222 4.03474   1-0.12388 0.12402-0.33350 0.54423 0.93464-0.82988
   0   4   4 225.187 7.78203   1-0.08326 0.08342-0.44108 0.65179 0.89374-0.75403
   0   4   5 3.88994 3.41341   1-0.04701 0.04720-0.52629 0.73699 0.84920-0.67455
   0   4   6 178.376 6.90208   1-0.01567 0.01588-0.59216 0.80285 0.80591-0.59631
   0   4   7 -0.6246 3.76492   1 0.01096-0.01073-0.64244 0.85311 0.76654-0.52198
   0   4   8 2784.34 25.4981   1 0.03341-0.03314-0.68057 0.89123 0.73222-0.45272
   0   4   9 4.62976 3.98266   1 0.05228-0.05199-0.70941 0.92005 0.70318-0.38873
   0   4  10  74.695 4.99538   1 0.06817-0.06786-0.73113 0.94176 0.67916-0.32976
   0   4  11-2.89158 4.32739   1 0.08159-0.08125-0.74740 0.95802 0.65969-0.27534
   0   4  12 1745.61 23.3113   1 0.09296-0.09260-0.75945 0.97004 0.64425-0.22496
   0   4  13 8.14731 4.70385   1 0.10264-0.10225-0.76816 0.97875 0.63234-0.17809
   0   4  14 252.104 10.3002   1 0.11090-0.11048-0.77423 0.98480 0.62348-0.13428
   0   4  15-13.1852 6.34126   1 0.11796-0.11752-0.77815 0.98871 0.61727-0.09312
   0   4  16 1723.07 26.7023   1 0.12401-0.12354-0.78031 0.99085 0.61335-0.05426
   0   4  17-5.95932 6.84674   1 0.12919-0.12870-0.78098 0.99150 0.61143-0.01738
   0   4  18 528.944 17.0441   1 0.13363-0.13312-0.78038 0.99089 0.61123 0.01776
   0   4  19    0.00  6.3839   1 0.13742-0.13688-0.77869 0.98919 0.61255 0.05139
   0   4  20 322.537 14.7212   1 0.14063-0.14007-0.77603 0.98651 0.61519 0.08370
   0   4  21  2.0655 6.77219   1 0.14334-0.14275-0.77251 0.98297 0.61900 0.11484
   0   4  22 3.30019 8.19528   1 0.14559-0.14498-0.76819 0.97864 0.62383 0.14496
   0   4  23 9.36343 7.40244   1 0.14744-0.14680-0.76314 0.97358 0.62957 0.17417
   0   4  24 204.357 13.8758   1 0.14892-0.14825-0.75741 0.96783 0.63611 0.20257
   0   4  25-7.95677 9.60872   1 0.15005-0.14936-0.75103 0.96143 0.64337 0.23026
   0   3  25 156.565 11.4032   1 0.16539-0.16471-0.78785 0.94556 0.59364 0.28002
   0   3  24-10.3191 8.56291   1 0.16504-0.16439-0.79504 0.95277 0.58406 0.25465
   0   3  23 21.6126 9.78517   1 0.16442-0.16380-0.80170 0.95944 0.57505 0.22870
   0   3  22 1.06449 7.18037   1 0.16350-0.16290-0.80781 0.96556 0.56671 0.20210
   0   3  21 53.7408 5.36301   1 0.16225-0.16167-0.81334 0.97111 0.55911 0.17475
   0   3  20-8.84602 7.10676   1 0.16063-0.16008-0.81825 0.97604 0.55235 0.14656
   0   3  19  1.7401 6.36386   1 0.15861-0.15808-0.82251 0.98031 0.54658 0.11739
   0   3  18 -5.6821 6.33981   1 0.15613-0.15563-0.82606 0.98388 0.54192 0.08710
   0   3  17 246.117 11.3606   1 0.15312-0.15265-0.82882 0.98665 0.53855 0.05551
   0   3  16 2.46081 5.38909   1 0.14952-0.14907-0.83067 0.98852 0.53670 0.02241
   0   3  15 10.4497 4.25772   1 0.14520-0.14478-0.83149 0.98935 0.53662-0.01245
   0   3  14-2.42341 4.73185   1 0.14006-0.13966-0.83108 0.98895 0.53862-0.04941
   0   3  13 81.6854 5.45291   1 0.13392-0.13355-0.82917 0.98706 0.54310-0.08884
   0   3  12-2.32986 4.13387   1 0.12658-0.12623-0.82541 0.98331 0.55055-0.13123
   0   3  11 6.44013 4.31324   1 0.11775-0.11743-0.81929 0.97720 0.56155-0.17718
   0   3  10-6.81165 3.94904   1 0.10709-0.10679-0.81007 0.96801 0.57684-0.22742
   0   3   9 5051.87 32.8384   1 0.09409-0.09382-0.79672 0.95467 0.59735-0.28287
   0   3   8 2.96536 3.44742   1 0.07813-0.07788-0.77769 0.93566 0.62413-0.34460
   0   3   7 106.259 5.41427   1 0.05834-0.05811-0.75070 0.90867 0.65841-0.41383
   0   3   6 1.27743 3.08802   1 0.03360-0.03341-0.71232 0.87031 0.70137-0.49174
   0   3   5 1516.40 15.6319   1 0.00257-0.00239-0.65757 0.81557 0.75367-0.57900
   0   3   4 5.04706 2.16674   1-0.03620 0.03635-0.57944 0.73746 0.81444-0.67471
   0   3   3 569.903 9.79715   1-0.08358 0.08370-0.46936 0.62739 0.87920-0.77442
   0   3   2 1.64103 3.81927   1-0.13856 0.13865-0.31997 0.47802 0.93729-0.86746
   0   3   1  586.35  9.6085   1-0.19654 0.19661-0.13189 0.28996 0.97151-0.93662
   0   3   0 8.29757 2.45883   1-0.24941 0.24945 0.07904 0.07904 0.96495-0.96502
   0   3  -1 617.273 9.67383   1-0.28945 0.28947 0.28487-0.12677 0.91346-0.94848
   0   2  -1-5.41324 2.80412   1-0.30420 0.30421 0.35193-0.24652 0.88481-0.91981
   0   2   0 3762.22 18.2002   1-0.24985 0.24988 0.05269 0.05269 0.96664-0.96669
   0   2   1 3.79497 2.59566   1-0.16796 0.16802-0.25712 0.36249 0.95167-0.91677
   0   2   2 3.51139 2.75217   1-0.08381 0.08389-0.49708 0.60243 0.86382-0.79396
   0   2   3 3.30602  2.8148   1-0.01585 0.01596-0.65072 0.75606 0.75942-0.65462
   0   2   4 4841.50 22.8724   1 0.03373-0.03360-0.74250 0.84783 0.66933-0.52958
   0   2   5 2.20605  2.9027   1 0.06919-0.06903-0.79730 0.90262 0.59996-0.42526
   0   2   6 275.675 6.76682   1 0.09488-0.09470-0.83079 0.93609 0.54882-0.33917
   0   2   7 1.90071 2.70782   1 0.11392-0.11371-0.85171 0.95699 0.51188-0.26728
   0   2   8 169.409 6.29083   1 0.12836-0.12813-0.86491 0.97018 0.48563-0.20608
   0   2   9-7.09157 3.46442   1 0.13955-0.13929-0.87316 0.97841 0.46743-0.15294
   0   2  10 167.486 6.86211   1 0.14836-0.14808-0.87806 0.98330 0.45537-0.10592
   0   2  11 0.66471 3.57957   1 0.15539-0.15508-0.88061 0.98584 0.44803-0.06363
   0   2  12  21.937 2.87946   1 0.16105-0.16072-0.88144 0.98665 0.44439-0.02505
   0   2  13-3.97139 3.97139   1 0.16564-0.16528-0.88094 0.98613 0.44369 0.01060
   0   2  14 255.539 9.67154   1 0.16937-0.16899-0.87939 0.98457 0.44536 0.04388
   0   2  15-1.87467  4.7178   1 0.17239-0.17198-0.87697 0.98213 0.44896 0.07522
   0   2  16 5.74387 5.41654   1 0.17483-0.17439-0.87380 0.97896 0.45416 0.10498
   0   2  17-6.19528 6.13064   1 0.17676-0.17630-0.86999 0.97513 0.46069 0.13340
   0   2  18 602.016 17.6313   1 0.17827-0.17779-0.86560 0.97072 0.46833 0.16070
   0   2  19 -11.807 6.87738   1 0.17941-0.17890-0.86066 0.96577 0.47693 0.18706
   0   2  20 58.5429  5.1552   1 0.18021-0.17968-0.85522 0.96031 0.48633 0.21260
   0   2  21 -0.4861 7.32378   1 0.18072-0.18016-0.84929 0.95436 0.49644 0.23744
   0   2  22  3.6446 6.88766   1 0.18096-0.18038-0.84289 0.94795 0.50715 0.26168
   0   2  23-5.56831 7.51207   1 0.18096-0.18035-0.83603 0.94108 0.51839 0.28539
   0   2  24 1.78456  8.9228   1 0.18073-0.18009-0.82872 0.93375 0.53009 0.30864
   0   2  25-0.63473 9.04347   1 0.18028-0.17962-0.82095 0.92596 0.54219 0.33148
   0   1  25 221.946 14.5157   1 0.19452-0.19388-0.85015 0.90247 0.48970 0.38400
   0   1  24  1.1772 7.94068   1 0.19572-0.19510-0.85820 0.91054 0.47493 0.36382
   0   1  23 75.9308 6.56959   1 0.19677-0.19618-0.86585 0.91821 0.46038 0.34342
   0   1  22-5.65392 7.77811   1 0.19767-0.19710-0.87311 0.92547 0.44606 0.32279
   0   1  21   80.87 7.26795   1 0.19840-0.19785-0.87997 0.93235 0.43201 0.30189
   0   1  20-2.23252 7.10209   1 0.19896-0.19844-0.88645 0.93885 0.41828 0.28068
   0   1  19 23.7401 4.65138   1 0.19933-0.19884-0.89254 0.94496 0.40491 0.25910
   0   1  18 -1.1551 7.33587   1 0.19950-0.19903-0.89826 0.95069 0.39197 0.23709
   0   1  17 333.941 12.5347   1 0.19946-0.19901-0.90359 0.95603 0.37952 0.21459
   0   1  16 3.29026 5.44635   1 0.19917-0.19875-0.90854 0.96099 0.36767 0.19149
   0   1  15 51.6555 3.86123   1 0.19860-0.19821-0.91308 0.96556 0.35652 0.16769
   0   1  14 3.06849 4.41945   1 0.19771-0.19734-0.91722 0.96971 0.34624 0.14302
   0   1  13 49.4703 3.71148   1 0.19645-0.19610-0.92092 0.97342 0.33701 0.11730
   0   1  12 0.23319 3.83873   1 0.19473-0.19441-0.92413 0.97665 0.32909 0.09027
   0   1  11 193.285 7.23961   1 0.19245-0.19216-0.92681 0.97934 0.32284 0.06157
   0   1  10-10.4764 3.63909   1 0.18946-0.18920-0.92884 0.98139 0.31874 0.03073
   0   1   9 6851.24 35.0153   1 0.18555-0.18531-0.93006 0.98262 0.31747-0.00295
   0   1   8 7.68129 2.93986   1 0.18039-0.18017-0.93020 0.98277 0.32005-0.04048
   0   1   7 490.472 8.69522   1 0.17346-0.17327-0.92874 0.98133 0.32802-0.08340
   0   1   6-1.58525 2.52179   1 0.16390-0.16373-0.92476 0.97736 0.34383-0.13416
   0   1   5 1022.08 10.2841   1 0.15019-0.15005-0.91632 0.96894 0.37161-0.19689
   0   1   4-0.79115  2.2957   1 0.12940-0.12928-0.89905 0.95168 0.41869-0.27892
   0   1   3 1112.33 8.66531   1 0.09533-0.09524-0.86172 0.91437 0.49873-0.39390
   0   1   2 8.18152 1.12783   1 0.03380-0.03373-0.77113 0.82379 0.63612-0.56625
   0   0   2 4.07873 0.74156   1 0.23067-0.23062-0.97236 0.97233 0.03495 0.03495
   0   0   3 2.84467 1.80184   1 0.23050-0.23043-0.97162 0.97158 0.05242 0.05242
   0   0   4 1556.33 10.8352   1 0.23027-0.23017-0.97059 0.97053 0.06990 0.06990
   0   0   5 -1.9861 2.85196   1 0.22996-0.22984-0.96925 0.96918 0.08737 0.08737
   0   0   6 262.152 5.96786   1 0.22959-0.22943-0.96762 0.96753 0.10485 0.10485
   0   0   7-4.60788 2.89057   1 0.22914-0.22896-0.96568 0.96558 0.12232 0.12232
   0   0   8 5195.84 28.3608   1 0.22862-0.22841-0.96344 0.96332 0.13980 0.13980
   0   0   9-61.9054 6.70084   1 0.22802-0.22780-0.96090 0.96076 0.15727 0.15727
   0   0  10 136.218 6.25695   1 0.22736-0.22710-0.95804 0.95789 0.17474 0.17474
   0   0  11-6.27548  4.0019   1 0.22662-0.22634-0.95488 0.95471 0.19222 0.19222
   0   0  12 3076.37 27.6538   1 0.22580-0.22550-0.95140 0.95122 0.20969 0.20969
   0   0  13-47.0627 8.27071   1 0.22491-0.22458-0.94760 0.94740 0.22717 0.22717
   0   0  14 233.221 9.31391   1 0.22395-0.22359-0.94348 0.94327 0.24464 0.24464
   0   0  15-17.2814 6.01035   1 0.22290-0.22252-0.93903 0.93881 0.26212 0.26212
   0   0  16 2671.98 31.1188   1 0.22178-0.22138-0.93426 0.93402 0.27959 0.27959
   0   0  17-39.1694 10.5991   1 0.22058-0.22015-0.92914 0.92889 0.29707 0.29707
   0   0  18 687.075   18.13   1 0.21930-0.21884-0.92369 0.92342 0.31454 0.31454
   0   0  19-20.6857 8.14925   1 0.21793-0.21745-0.91789 0.91761 0.33201 0.33201
   0   0  20  521.67 17.1726   1 0.21648-0.21598-0.91173 0.91144 0.34949 0.34949
   0   0  21-10.0224 8.30757   1 0.21495-0.21442-0.90522 0.90491 0.36696 0.36696
   0   0  22-13.8298 8.17937   1 0.21332-0.21277-0.89833 0.89801 0.38444 0.38444
   0   0  23-14.2715 8.02975   1 0.21161-0.21103-0.89107 0.89073 0.40191 0.40191
   0   0  24  236.70 15.1007   1 0.20981-0.20920-0.88342 0.88306 0.41939 0.41939
   0   0  25-9.41244 10.0203   1 0.20791-0.20728-0.87537 0.87500 0.43686 0.43686
   0  -1  25 199.702 15.1849   1 0.22027-0.21965-0.89667 0.84361 0.38439 0.48935
   0  -1  24 16.5252 7.03287   1 0.22279-0.22220-0.90442 0.85137 0.36425 0.47455
   0  -1  23 69.6679 6.32942   1 0.22526-0.22469-0.91173 0.85870 0.34389 0.45995
   0  -1  22-14.9998 7.92905   1 0.22768-0.22714-0.91862 0.86560 0.32331 0.44559
   0  -1  21 80.7687 6.07359   1 0.23008-0.22956-0.92509 0.87209 0.30246 0.43149
   0  -1  20-10.3597 6.72623   1 0.23246-0.23197-0.93114 0.87815 0.28130 0.41770
   0  -1  19 17.1886 7.17615   1 0.23482-0.23436-0.93677 0.88379 0.25979 0.40426
   0  -1  18 0.38943 6.33936   1 0.23719-0.23676-0.94197 0.88900 0.23787 0.39124
   0  -1  17 386.884 13.1022   1 0.23959-0.23917-0.94673 0.89378 0.21546 0.37869
   0  -1  16 3.33775 5.27744   1 0.24202-0.24163-0.95103 0.89810 0.19248 0.36673
   0  -1  15 49.0527 3.95163   1 0.24452-0.24416-0.95487 0.90195 0.16881 0.35545
   0  -1  14-1.41732 4.05858   1 0.24712-0.24678-0.95820 0.90529 0.14431 0.34500
   0  -1  13 45.0669 3.84177   1 0.24984-0.24953-0.96097 0.90808 0.11879 0.33557
   0  -1  12 1.42167 4.06276   1 0.25275-0.25246-0.96313 0.91026 0.09201 0.32740
   0  -1  11 199.751 7.55625   1 0.25590-0.25563-0.96457 0.91171 0.06364 0.32082
   0  -1  10-1.93838 3.71845   1 0.25937-0.25913-0.96515 0.91231 0.03322 0.31629
   0  -1   9 7008.74 35.8045   1 0.26328-0.26307-0.96464 0.91181 0.00010 0.31446
   0  -1   8-3.84669 3.19438   1 0.26779-0.26760-0.96268 0.90987-0.03665 0.31626
   0  -1   7 516.406 8.88738   1 0.27311-0.27295-0.95865 0.90585-0.07847 0.32313
   0  -1   6 -1.5124 2.68587   1 0.27958-0.27944-0.95144 0.89866-0.12760 0.33731
   0  -1   5 1034.42 10.6004   1 0.28764-0.28753-0.93894 0.88617-0.18780 0.36256
   0  -1   4-3.69731 2.44424   1 0.29794-0.29786-0.91661 0.86386-0.26565 0.40547
   0  -1   3 1079.05 8.75052   1 0.31106-0.31100-0.87363 0.82089-0.37338 0.47825
   0  -1   2 6.37304 1.18085   1 0.32572-0.32569-0.78020 0.72747-0.53333 0.60325
   1  -1  -1 721.359 7.61363   1 0.09891-0.01771 0.58570-0.63836-0.80467 0.76980
   1  -1   0 12.3597 1.67655   1 0.21916-0.13793 0.24896-0.30163-0.94335 0.94344
   1  -1   1 641.946 7.76435   1 0.32654-0.24528-0.20835 0.15567-0.92159 0.95662
   1  -1   2 384.905 6.38853   1 0.36783-0.28655-0.55610 0.50340-0.74470 0.81468
   1  -1   3 1044.84 10.1475   1 0.36864-0.28733-0.74083 0.68811-0.56078 0.66570
   1  -1   4 145.637 4.77707   1 0.35858-0.27725-0.83369 0.78097-0.41914 0.55902
   1  -1   5 201.859 5.54136   1 0.34762-0.26626-0.88328 0.83053-0.31370 0.48852
   1  -1   6 283.633 6.73929   1 0.33796-0.25657-0.91167 0.85891-0.23276 0.44253
   1  -1   7 818.231 11.4702   1 0.32981-0.24840-0.92877 0.87599-0.16802 0.41274
   1  -1   8 4.24305  2.7791   1 0.32294-0.24150-0.93933 0.88654-0.11423 0.39391
   1  -1   9 518.001 10.2614   1 0.31708-0.23562-0.94581 0.89301-0.06810 0.38272
   1  -1  10 53.9662 3.89815   1 0.31200-0.23051-0.94958 0.89676-0.02747 0.37703
   1  -1  11 137.206 6.71193   1 0.30751-0.22600-0.95142 0.89858 0.00910 0.37542
   1  -1  12 6.33779 4.10794   1 0.30348-0.22195-0.95182 0.89898 0.04257 0.37690
   1  -1  13 39.3084 3.49597   1 0.29981-0.21825-0.95111 0.89825 0.07364 0.38077
   1  -1  14 695.281 15.2398   1 0.29641-0.21482-0.94949 0.89661 0.10283 0.38654
   1  -1  15 660.941 15.6165   1 0.29322-0.21160-0.94710 0.89420 0.13050 0.39382
   1  -1  16 69.4633 4.65171   1 0.29018-0.20855-0.94403 0.89112 0.15693 0.40233
   1  -1  17 62.4482 4.87074   1 0.28727-0.20561-0.94037 0.88744 0.18235 0.41186
   1  -1  18 89.3842 7.27606   1 0.28445-0.20276-0.93614 0.88321 0.20692 0.42224
   1  -1  19  204.35  12.733   1 0.28168-0.19997-0.93141 0.87845 0.23078 0.43333
   1  -1  20 209.337 12.4463   1 0.27896-0.19722-0.92618 0.87321 0.25403 0.44503
   1  -1  21   33.55 5.00353   1 0.27626-0.19450-0.92047 0.86749 0.27676 0.45725
   1  -1  22 45.7025 5.68074   1 0.27356-0.19177-0.91430 0.86130 0.29905 0.46991
   1  -1  23 51.4996 5.74048   1 0.27086-0.18904-0.90767 0.85466 0.32095 0.48296
   1  -1  24 14.2686 8.49151   1 0.26813-0.18629-0.90058 0.84756 0.34251 0.49635
   1  -1  25-6.96936 8.93771   1 0.26537-0.18351-0.89304 0.84000 0.36377 0.51003
   1   0  25  13.218 10.5136   1 0.25309-0.17121-0.87307 0.87272 0.41716 0.45662
   1   0  24 62.4816 6.71454   1 0.25524-0.17338-0.88104 0.88071 0.39866 0.44018
   1   0  23 136.317 10.6809   1 0.25731-0.17548-0.88861 0.88830 0.38007 0.42381
   1   0  22 286.671 15.2428   1 0.25931-0.17751-0.89578 0.89548 0.36139 0.40755
   1   0  21-6.26092 7.25618   1 0.26125-0.17947-0.90257 0.90228 0.34260 0.39139
   1   0  20-5.83908 6.76728   1 0.26313-0.18138-0.90897 0.90870 0.32368 0.37535
   1   0  19-14.6344 7.94439   1 0.26496-0.18323-0.91499 0.91474 0.30462 0.35946
   1   0  18 975.876 21.3773   1 0.26674-0.18504-0.92065 0.92040 0.28539 0.34374
   1   0  17 7.92883 6.22149   1 0.26849-0.18681-0.92593 0.92570 0.26596 0.32823
   1   0  16  111.40 8.51654   1 0.27021-0.18856-0.93084 0.93063 0.24629 0.31295
   1   0  15 57.6141 4.60296   1 0.27192-0.19030-0.93539 0.93519 0.22633 0.29796
   1   0  14 865.943 16.8838   1 0.27364-0.19204-0.93956 0.93938 0.20601 0.28334
   1   0  13 30.7716 3.28323   1 0.27538-0.19380-0.94336 0.94319 0.18525 0.26915
   1   0  12 35.9651 3.50196   1 0.27717-0.19562-0.94676 0.94660 0.16393 0.25552
   1   0  11 1041.77 16.0321   1 0.27904-0.19752-0.94975 0.94961 0.14189 0.24261
   1   0  10 3506.31  27.065   1 0.28106-0.19956-0.95229 0.95216 0.11891 0.23064
   1   0   9 148.797 6.05761   1 0.28329-0.20181-0.95433 0.95422 0.09465 0.21995
   1   0   8 14.9166 2.09525   1 0.28584-0.20439-0.95578 0.95569 0.06860 0.21105
   1   0   7 50.3073 3.77149   1 0.28888-0.20746-0.95647 0.95639 0.03993 0.20477
   1   0   6 7328.16 30.0617   1 0.29272-0.21132-0.95609 0.95603 0.00723 0.20252
   1   0   5 1308.43  11.916   1 0.29787-0.21649-0.95396 0.95391-0.03218 0.20698
   1   0   4 14.0268 1.71223   1 0.30539-0.22404-0.94838 0.94834-0.08393 0.22378
   1   0   3 6.97309  1.3816   1 0.31770-0.23637-0.93401 0.93399-0.16223 0.26713
   1   0   2 2498.15 12.3399   1 0.34098-0.25968-0.88572 0.88571-0.31412 0.38407
   1   0   1-1.11653 2.11092   1 0.36924-0.28796-0.55287 0.55288-0.74641 0.78142
   1   0   0 0.25663 1.82117   1 0.04062 0.04062 0.73634-0.73632-0.67568 0.67574
   1   0  -1  0.6493 1.51283   1-0.09800 0.17923 0.93556-0.93552-0.33969 0.30480
   1   1  -1 747.926 7.03423   1-0.27751 0.35875 0.83874-0.78600 0.46782-0.50273
   1   1   0 11.4354 1.61534   1-0.28504 0.36630 0.52851-0.47579 0.79916-0.79912
   1   1   1 730.902 8.12228   1-0.10479 0.18608-0.35420 0.40690 0.92937-0.89438
   1   1   2 444.015 5.91748   1 0.09048-0.00917-0.79690 0.84959 0.59767-0.52773
   1   1   3 1141.19 9.57318   1 0.16405-0.08271-0.89323 0.94591 0.41899-0.31411
   1   1   4 157.795 4.61004   1 0.19651-0.11515-0.92110 0.97376 0.33647-0.19664
   1   1   5 211.594 5.33092   1 0.21401-0.13262-0.93116 0.98381 0.29554-0.12076
   1   1   6 286.656 6.56298   1 0.22470-0.14328-0.93488 0.98751 0.27512-0.06539
   1   1   7 845.031  11.299   1 0.23176-0.15032-0.93576 0.98837 0.26611-0.02144
   1   1   8 0.31518 2.92291   1 0.23666-0.15520-0.93511 0.98771 0.26407 0.01555
   1   1   9 540.125  10.471   1 0.24016-0.15867-0.93351 0.98609 0.26657 0.04801
   1   1  10 44.7536  3.2677   1 0.24270-0.16118-0.93123 0.98380 0.27218 0.07734
   1   1  11 146.567 6.75123   1 0.24453-0.16299-0.92842 0.98098 0.28003 0.10444
   1   1  12 12.7341  2.4949   1 0.24583-0.16427-0.92517 0.97771 0.28953 0.12989
   1   1  13 37.6945 3.29452   1 0.24671-0.16512-0.92150 0.97403 0.30028 0.15409
   1   1  14 694.329 15.2003   1 0.24725-0.16563-0.91746 0.96997 0.31201 0.17731
   1   1  15  663.30 16.0772   1 0.24750-0.16586-0.91305 0.96555 0.32452 0.19975
   1   1  16 47.6681 5.31537   1 0.24750-0.16584-0.90829 0.96077 0.33764 0.22157
   1   1  17 60.6396 4.88094   1 0.24729-0.16560-0.90317 0.95563 0.35128 0.24289
   1   1  18 91.2052 7.20276   1 0.24689-0.16517-0.89769 0.95014 0.36534 0.26378
   1   1  19 209.007 12.1374   1 0.24631-0.16456-0.89186 0.94430 0.37975 0.28431
   1   1  20 214.738 12.4384   1 0.24556-0.16380-0.88567 0.93809 0.39446 0.30455
   1   1  21 16.4958 5.25419   1 0.24467-0.16287-0.87911 0.93152 0.40942 0.32454
   1   1  22 40.5459 6.07988   1 0.24363-0.16181-0.87218 0.92457 0.42460 0.34431
   1   1  23 44.9647 6.46683   1 0.24245-0.16060-0.86487 0.91724 0.43997 0.36389
   1   1  24 16.0654  9.0434   1 0.24113-0.15926-0.85717 0.90953 0.45551 0.38330
   1   1  25 0.63529 9.09584   1 0.23969-0.15779-0.84907 0.90142 0.47118 0.40257
   1   2  25 28.1738  9.8367   1 0.22534-0.14343-0.82094 0.92598 0.52508 0.34866
   1   2  24 43.2513 6.86391   1 0.22601-0.14413-0.82884 0.93390 0.51221 0.32658
   1   2  23 136.562 10.3428   1 0.22649-0.14463-0.83631 0.94138 0.49970 0.30414
   1   2  22 23.1636 8.29047   1 0.22676-0.14492-0.84334 0.94842 0.48760 0.28129
   1   2  21 4.42592 6.54256   1 0.22680-0.14499-0.84994 0.95503 0.47598 0.25796
   1   2  20 -13.761 7.10615   1 0.22659-0.14481-0.85609 0.96121 0.46491 0.23408
   1   2  19 2.13582 7.00599   1 0.22611-0.14436-0.86180 0.96693 0.45447 0.20957
   1   2  18 48.6058 5.07302   1 0.22534-0.14360-0.86704 0.97218 0.44478 0.18431
   1   2  17-7.75511 5.82731   1 0.22421-0.14251-0.87179 0.97695 0.43596 0.15818
   1   2  16 159.011 9.20828   1 0.22270-0.14102-0.87602 0.98119 0.42819 0.13101
   1   2  15  67.902  5.4713   1 0.22073-0.13907-0.87967 0.98486 0.42166 0.10259
   1   2  14 64.4556  5.1529   1 0.21821-0.13658-0.88268 0.98788 0.41664 0.07265
   1   2  13 33.8771 3.27242   1 0.21503-0.13342-0.88494 0.99016 0.41349 0.04086
   1   2  12 35.5403 3.17875   1 0.21104-0.12946-0.88629 0.99152 0.41266 0.00674
   1   2  11 886.903 14.9176   1 0.20602-0.12446-0.88649 0.99174 0.41475-0.03030
   1   2  10 93.9947 5.49291   1 0.19967-0.11814-0.88519 0.99045 0.42061-0.07111
   1   2   9 131.797 6.12967   1 0.19154-0.11004-0.88178 0.98706 0.43141-0.11686
   1   2   8  6.4352 3.37847   1 0.18097-0.09949-0.87530 0.98060 0.44883-0.16922
   1   2   7 21.4423 2.20683   1 0.16693-0.08548-0.86405 0.96936 0.47532-0.23066
   1   2   6 26.7827 2.14394   1 0.14774-0.06631-0.84491 0.95024 0.51449-0.30478
   1   2   5 1271.91 12.9942   1 0.12060-0.03920-0.81187 0.91721 0.57163-0.39687
   1   2   4  21.988 2.14181   1 0.08082 0.00056-0.75270 0.85805 0.65373-0.51392
   1   2   3 35.0272 3.05703   1 0.02102 0.06033-0.64242 0.74778 0.76635-0.66149
   1   2   2 21.0142 2.41908   1-0.06608 0.14741-0.43691 0.54229 0.89722-0.82731
   1   2   1 2.58267 3.10985   1-0.17111 0.25241-0.10316 0.20856 0.97976-0.94480
   1   2   0-1.75971 3.28108   1-0.25238 0.33366 0.27861-0.17319 0.92633-0.92631
   1   2  -1 2.74382 2.96242   1-0.28543 0.36668 0.56615-0.46073 0.77280-0.80773
   1   3  -1 120.078 5.81527   1-0.26999 0.35126 0.43265-0.27453 0.85977-0.89472
   1   3   0 0.88788 4.16454   1-0.23763 0.31893 0.22208-0.06397 0.94535-0.94535
   1   3   1 114.384 5.83141   1-0.18574 0.26705-0.01790 0.17600 0.98231-0.94737
   1   3   2 1031.93 13.3827   1-0.12138 0.20272-0.24729 0.40537 0.96134-0.89145
   1   3   3 463.744  9.5575   1-0.05694 0.13831-0.43283 0.59089 0.89983-0.79499
   1   3   4 162.669 6.04416   1-0.00116 0.08255-0.56657 0.72461 0.82426-0.68447
   1   3   5 25.0174 2.31434   1 0.04353 0.03789-0.65759 0.81562 0.75242-0.57768
   1   3   6 130.547 5.50031   1 0.07825 0.00320-0.71846 0.87648 0.69149-0.48181
   1   3   7 407.944 9.12203   1 0.10509-0.02362-0.75926 0.91726 0.64261-0.39798
   1   3   8 2.48633 3.25135   1 0.12599-0.04449-0.78682 0.94481 0.60456-0.32498
   1   3   9 325.444 9.19464   1 0.14245-0.06093-0.80554 0.96351 0.57555-0.26101
   1   3  10 10.9696 2.59976   1 0.15559-0.07404-0.81821 0.97616 0.55387-0.20438
   1   3  11  20.828 2.75626   1 0.16619-0.08462-0.82660 0.98454 0.53809-0.15366
   1   3  12 8.17085  4.0918   1 0.17482-0.09323-0.83190 0.98983 0.52706-0.10768
   1   3  13 16.0717 2.94818   1 0.18191-0.10029-0.83489 0.99280 0.51989-0.06557
   1   3  14 771.401 16.6054   1 0.18776-0.10611-0.83608 0.99398 0.51587-0.02660
   1   3  15  339.64 11.7225   1 0.19260-0.11093-0.83586 0.99374 0.51445 0.00978
   1   3  16 53.2919 4.47433   1 0.19662-0.11492-0.83448 0.99234 0.51518 0.04400
   1   3  17  12.247 6.71672   1 0.19993-0.11821-0.83212 0.98997 0.51771 0.07641
   1   3  18 52.3756 4.84561   1 0.20265-0.12090-0.82892 0.98676 0.52177 0.10730
   1   3  19 107.252 7.66395   1 0.20486-0.12308-0.82498 0.98280 0.52713 0.13689
   1   3  20 200.267 11.8558   1 0.20662-0.12482-0.82037 0.97818 0.53360 0.16537
   1   3  21 17.5833 6.60781   1 0.20799-0.12616-0.81515 0.97294 0.54103 0.19288
   1   3  22 60.1756 5.48765   1 0.20900-0.12715-0.80934 0.96712 0.54929 0.21957
   1   3  23   26.40  8.8539   1 0.20970-0.12782-0.80299 0.96076 0.55828 0.24553
   1   3  24 11.6321 10.1894   1 0.21011-0.12821-0.79611 0.95386 0.56790 0.27086
   1   3  25 19.5682  8.1469   1 0.21025-0.12832-0.78872 0.94645 0.57809 0.29563
   1   4  25 23.3936 8.94243   1 0.19464-0.11270-0.75257 0.96299 0.62949 0.24421
   1   4  24 51.7701 6.55338   1 0.19367-0.11176-0.75918 0.96962 0.62179 0.21695
   1   4  23 117.314 7.64508   1 0.19237-0.11048-0.76516 0.97562 0.61482 0.18897
   1   4  22 294.073 15.1547   1 0.19069-0.10883-0.77048 0.98096 0.60866 0.16018
   1   4  21-2.08461 7.47995   1 0.18861-0.10677-0.77510 0.98559 0.60342 0.13047
   1   4  20-0.97804 6.63334   1 0.18608-0.10427-0.77895 0.98946 0.59923 0.09972
   1   4  19-0.45835 8.00487   1 0.18305-0.10126-0.78197 0.99249 0.59623 0.06777
   1   4  18  895.29 21.9182   1 0.17943-0.09767-0.78404 0.99458 0.59460 0.03445
   1   4  17 -6.0272  6.3405   1 0.17516-0.09342-0.78505 0.99560 0.59454-0.00044
   1   4  16 103.047 7.50911   1 0.17012-0.08841-0.78482 0.99538 0.59631-0.03715
   1   4  15 53.8655 4.73398   1 0.16419-0.08250-0.78313 0.99370 0.60018-0.07598
   1   4  14 885.005 18.4512   1 0.15720-0.07554-0.77966 0.99026 0.60653-0.11728
   1   4  13 39.2348 3.73102   1 0.14895-0.06731-0.77403 0.98464 0.61576-0.16145
   1   4  12 42.3009 3.85527   1 0.13918-0.05757-0.76568 0.97630 0.62836-0.20901
   1   4  11 728.199 15.2186   1 0.12757-0.04598-0.75385 0.96448 0.64492-0.26051
   1   4  10 3236.34 29.4969   1 0.11369-0.03213-0.73749 0.94814 0.66608-0.31662
   1   4   9 86.9825  6.4168   1 0.09703-0.01549-0.71516 0.92582 0.69254-0.37803
   1   4   8 18.8312 2.64689   1 0.07693 0.00458-0.68483 0.89551 0.72496-0.44540
   1   4   7 21.8734 2.95851   1 0.05263 0.02886-0.64373 0.85443 0.76374-0.51913
   1   4   6 6357.92 37.3468   1 0.02330 0.05816-0.58815 0.79887 0.80867-0.59901
   1   4   5 987.654 15.1332   1-0.01174 0.09317-0.51350 0.72423 0.85822-0.68351
   1   4   4 9.22273 4.03183   1-0.05267 0.13408-0.41485 0.62559 0.90851-0.76874
   1   4   3 12.6696 4.28028   1-0.09847 0.17986-0.28867 0.49942 0.95241-0.84760
   1   4   2 3998.05  28.539   1-0.14633 0.22769-0.13587 0.34664 0.97982-0.90995
   1   4   1 8.17013 3.98102   1-0.19166 0.27300 0.03524 0.17555 0.98067-0.94575
   1   4   0  1.1345 3.90263   1-0.22966 0.31097 0.20960 0.00120 0.95016-0.95019
   1   4  -1 3.61772 4.14981   1-0.25742 0.33870 0.37108-0.16026 0.89184-0.92681
   1   5  -1 847.727 14.8226   1-0.24810 0.32940 0.34324-0.07973 0.90554-0.94054
   1   5   0 0.93012 4.24964   1-0.22443 0.30576 0.21350 0.05000 0.95055-0.95060
   1   5   1 824.815 14.8689   1-0.19452 0.27587 0.07689 0.18659 0.97770-0.94281
   1   5   2 307.075 9.76679   1-0.15983 0.24121-0.05857 0.32203 0.98532-0.91547
   1   5   3 1034.76 16.6042   1-0.12264 0.20404-0.18507 0.44852 0.97504-0.87025
   1   5   4  102.39 6.59784   1-0.08539 0.16681-0.29699 0.56042 0.95113-0.81139
   1   5   5 390.221 10.9325   1-0.05002 0.13148-0.39178 0.65520 0.91883-0.74414
   1   5   6 92.4844 6.82157   1-0.01777 0.09925-0.46954 0.73294 0.88292-0.67328
   1   5   7 761.287 14.9275   1 0.01086 0.07064-0.53195 0.79534 0.84694-0.60235
   1   5   8 5.34074 4.40409   1 0.03585 0.04568-0.58135 0.84473 0.81313-0.53359
   1   5   9  581.14 13.7924   1 0.05744 0.02411-0.62013 0.88349 0.78268-0.46820
   1   5  10 11.2572 5.26732   1 0.07602 0.00556-0.65039 0.91373 0.75610-0.40667
   1   5  11 197.552  9.3299   1 0.09197-0.01037-0.67386 0.93719 0.73344-0.34905
   1   5  12 0.63569 4.82035   1 0.10568-0.02405-0.69195 0.95526 0.71451-0.29518
   1   5  13  88.572 6.21007   1 0.11748-0.03583-0.70572 0.96903 0.69903-0.24475
   1   5  14 501.952 14.9326   1 0.12765-0.04597-0.71603 0.97932 0.68666-0.19742
   1   5  15 658.449 17.2686   1 0.13643-0.05473-0.72351 0.98678 0.67706-0.15288
   1   5  16 44.1326 4.58147   1 0.14403-0.06230-0.72867 0.99192 0.66992-0.11079
   1   5  17 115.423 7.96023   1 0.15060-0.06885-0.73188 0.99512 0.66496-0.07088
   1   5  18 76.7143 5.61039   1 0.15629-0.07451-0.73345 0.99667 0.66191-0.03288
   1   5  19 221.603 13.0694   1 0.16120-0.07940-0.73360 0.99681 0.66056 0.00341
   1   5  20 151.539 9.45847   1 0.16544-0.08361-0.73253 0.99572 0.66071 0.03822
   1   5  21 29.9288 9.98945   1 0.16907-0.08721-0.73036 0.99355 0.66218 0.07169
   1   5  22 47.1571 6.25421   1 0.17217-0.09029-0.72723 0.99039 0.66483 0.10399
   1   5  23 55.1938 6.86418   1 0.17479-0.09288-0.72320 0.98636 0.66853 0.13524
   1   5  24-1.95112  9.7556   1 0.17697-0.09504-0.71836 0.98150 0.67316 0.16556
   1   6  24 27.9996 10.6893   1 0.16025-0.07830-0.67410 0.98993 0.72141 0.11729
   1   6  23 76.9346 7.81364   1 0.15724-0.07532-0.67762 0.99347 0.71876 0.08499
   1   6  22 10.3639 8.81351   1 0.15375-0.07185-0.68017 0.99603 0.71711 0.05169
   1   6  21-1.15173 7.14626   1 0.14971-0.06784-0.68164 0.99752 0.71656 0.01729
   1   6  20 9.25572 6.90836   1 0.14508-0.06323-0.68193 0.99782 0.71724-0.01834
   1   6  19-3.08803  7.4583   1 0.13977-0.05795-0.68089 0.99679 0.71928-0.05532
   1   6  18 28.4105 4.79819   1 0.13373-0.05193-0.67834 0.99426 0.72282-0.09382
   1   6  17 7.81779 6.64826   1 0.12684-0.04507-0.67407 0.99001 0.72804-0.13398
   1   6  16 88.2484 6.63425   1 0.11900-0.03725-0.66780 0.98375 0.73510-0.17599
   1   6  15 40.0298 4.60787   1 0.11008-0.02836-0.65920 0.97517 0.74419-0.22004
   1   6  14 48.5459 4.81423   1 0.09993-0.01824-0.64785 0.96383 0.75551-0.26630
   1   6  13 6.72737 5.86192   1 0.08839-0.00672-0.63322 0.94921 0.76922-0.31496
   1   6  12  14.609 3.85914   1 0.07526 0.00638-0.61467 0.93068 0.78548-0.36617
   1   6  11  573.24 15.2407   1 0.06033 0.02129-0.59142 0.90744 0.80439-0.42003
   1   6  10 51.4356 4.63381   1 0.04338 0.03821-0.56250 0.87854 0.82592-0.47651
   1   6   9 93.9542 6.13976   1 0.02419 0.05738-0.52680 0.84285 0.84988-0.53542
   1   6   8 12.8112 5.56333   1 0.00259 0.07896-0.48305 0.79912 0.87580-0.59628
   1   6   7 6.72073 4.88781   1-0.02153 0.10304-0.42990 0.74598 0.90279-0.65823
   1   6   6 14.7816 5.82612   1-0.04809 0.12958-0.36607 0.68217 0.92947-0.71985
   1   6   5 669.354 15.4051   1-0.07680 0.15827-0.29065 0.60676 0.95382-0.77915
   1   6   4 13.5732 5.24525   1-0.10704 0.18849-0.20340 0.51953 0.97324-0.83352
   1   6   3 15.4822 5.34844   1-0.13784 0.21926-0.10525 0.42140 0.98480-0.88002
   1   6   2 112.557 7.57151   1-0.16792 0.24931 0.00149 0.31467 0.98568-0.91586
   1   6   1 5.58735 4.80642   1-0.19588 0.27725 0.11315 0.20302 0.97388-0.93901
   1   6   0-5.84042 4.69512   1-0.22049 0.30184 0.22521 0.09098 0.94876-0.94884
   1   6  -1    0.00 4.79326   1-0.24092 0.32224 0.33313-0.01692 0.91124-0.94627
   1   7  -1 24.5772 3.55624   1-0.23509 0.31642 0.33333 0.03557 0.91269-0.94774
   1   7   0    0.00 4.98256   1-0.21722 0.29857 0.24125 0.12763 0.94557-0.94566
   1   7   1  23.578 3.63007   1-0.19635 0.27773 0.14645 0.22241 0.96932-0.93447
   1   7   2 260.763 10.5072   1-0.17300 0.25440 0.05176 0.31709 0.98341-0.91361
   1   7   3 123.611 8.19525   1-0.14792 0.22935-0.04001 0.40885 0.98810-0.88335
   1   7   4 79.5054 6.10376   1-0.12195 0.20341-0.12638 0.49520 0.98443-0.84473
   1   7   5 6.23751 5.09289   1-0.09594 0.17743-0.20553 0.57434 0.97396-0.79931
   1   7   6 148.897 9.04619   1-0.07061 0.15212-0.27641 0.64520 0.95852-0.74892
   1   7   7 125.356 8.76779   1-0.04650 0.12803-0.33866 0.70744 0.93987-0.69533
   1   7   8-2.14028 5.38625   1-0.02397 0.10552-0.39248 0.76124 0.91960-0.64011
   1   7   9 55.5926 4.61184   1-0.00320 0.08478-0.43843 0.80718 0.89894-0.58450
   1   7  10 42.3986 4.38605   1 0.01574 0.06587-0.47727 0.84600 0.87883-0.52944
   1   7  11-3.11024 5.84464   1 0.03288 0.04875-0.50982 0.87853 0.85989-0.47555
   1   7  12 6.83038 5.72458   1 0.04832 0.03334-0.53688 0.90558 0.84253-0.42324
   1   7  13  4.5854 6.44442   1 0.06216 0.01952-0.55921 0.92789 0.82697-0.37273
   1   7  14 360.337 14.8889   1 0.07456 0.00715-0.57746 0.94613 0.81329-0.32411
   1   7  15 139.715 10.5606   1 0.08563-0.00389-0.59221 0.96087 0.80152-0.27738
   1   7  16 39.6117 4.74958   1 0.09551-0.01375-0.60395 0.97260 0.79158-0.23250
   1   7  17-5.50128 6.61593   1 0.10432-0.02253-0.61309 0.98172 0.78340-0.18937
   1   7  18 34.8719 5.67584   1 0.11217-0.03036-0.61998 0.98859 0.77688-0.14790
   1   7  19 49.5537 5.69189   1 0.11915-0.03731-0.62489 0.99349 0.77189-0.10796
   1   7  20 117.159 8.35575   1 0.12535-0.04349-0.62807 0.99666 0.76832-0.06944
   1   7  21 11.0589 7.21738   1 0.13085-0.04897-0.62971 0.99828 0.76606-0.03223
   1   7  22 18.7786 9.62634   1 0.13572-0.05380-0.62997 0.99853 0.76500 0.00378
   1   7  23 10.2385 9.53148   1 0.14000-0.05806-0.62899 0.99753 0.76504 0.03869
   1   8  22 123.514 8.71843   1 0.11831-0.03639-0.57732 0.99857 0.80821-0.03945
   1   8  21-3.93494 9.22826   1 0.11275-0.03085-0.57535 0.99661 0.81040-0.07660
   1   8  20-6.24024 8.82505   1 0.10653-0.02466-0.57184 0.99312 0.81372-0.11486
   1   8  19 2.97305 8.83951   1 0.09961-0.01776-0.56663 0.98792 0.81822-0.15431
   1   8  18  475.18 19.1431   1 0.09190-0.01007-0.55952 0.98083 0.82399-0.19503
   1   8  17 4.33916 7.43695   1 0.08334-0.00154-0.55026 0.97159 0.83110-0.23709
   1   8  16 41.4971 5.66704   1 0.07385 0.00793-0.53859 0.95993 0.83959-0.28053
   1   8  15 32.4734 4.83502   1 0.06334 0.01841-0.52419 0.94554 0.84950-0.32539
   1   8  14 422.875  16.423   1 0.05173 0.02999-0.50667 0.92804 0.86083-0.37166
   1   8  13 23.6097 4.92906   1 0.03893 0.04277-0.48563 0.90701 0.87353-0.41931
   1   8  12 15.2218 7.49144   1 0.02486 0.05682-0.46058 0.88198 0.88748-0.46821
   1   8  11 419.986  14.911   1 0.00944 0.07221-0.43103 0.85244 0.90248-0.51816
   1   8  10 1246.77 24.6188   1-0.00736 0.08898-0.39642 0.81785 0.91820-0.56884
   1   8   9  36.425 4.61752   1-0.02555 0.10715-0.35623 0.77767 0.93418-0.61977
   1   8   8 6.07281 6.31105   1-0.04508 0.12665-0.30998 0.73143 0.94978-0.67031
   1   8   7 31.9974 4.74537   1-0.06582 0.14737-0.25730 0.67877 0.96415-0.71963
   1   8   6 2171.49 30.9297   1-0.08754 0.16906-0.19805 0.61953 0.97630-0.76673
   1   8   5 483.791 15.4067   1-0.10992 0.19142-0.13236 0.55386 0.98507-0.81045
   1   8   4  5.8363 5.98991   1-0.13251 0.21398-0.06075 0.48226 0.98925-0.84958
   1   8   3 3.44175 5.88722   1-0.15480 0.23625 0.01582 0.40571 0.98770-0.88297
   1   8   2 1643.39 26.4717   1-0.17622 0.25764 0.09596 0.32559 0.97949-0.90971
   1   8   1 7.69072 3.59077   1-0.19620 0.27760 0.17796 0.24360 0.96405-0.92922
   1   8   0 7.88672 5.40335   1-0.21429 0.29566 0.25993 0.16165 0.94127-0.94139
   1   8  -1 4.51567 5.97367   1-0.23011 0.31146 0.34001 0.08158 0.91150-0.94657
   1   9  -1 642.716 18.0502   1-0.22568 0.30704 0.35101 0.12327 0.90843-0.94352
   1   9   0-1.71113 6.89783   1-0.21152 0.29290 0.28034 0.19393 0.93602-0.93616
   1   9   1 636.317 18.1411   1-0.19560 0.27701 0.20829 0.26596 0.95807-0.92326
   1   9   2 229.447 11.9834   1-0.17816 0.25960 0.13615 0.33809 0.97434-0.90459
   1   9   3 741.305 20.0919   1-0.15955 0.24101 0.06526 0.40897 0.98488-0.88018
   1   9   4  41.047 5.24672   1-0.14012 0.22161-0.00316 0.47737 0.99003-0.85038
   1   9   5 309.348 13.8167   1-0.12028 0.20179-0.06806 0.54225 0.99035-0.81575
   1   9   6 18.0072 7.03203   1-0.10041 0.18195-0.12862 0.60280 0.98658-0.77703
   1   9   7 612.444 18.4198   1-0.08086 0.16242-0.18433 0.65849 0.97956-0.73506
   1   9   8 16.8808 6.53234   1-0.06189 0.14348-0.23489 0.70904 0.97011-0.69066
   1   9   9 528.213 17.2159   1-0.04374 0.12535-0.28025 0.75439 0.95902-0.64462
   1   9  10 4.19628 6.89992   1-0.02654 0.10818-0.32054 0.79466 0.94698-0.59764
   1   9  11 237.191 12.8139   1-0.01040 0.09206-0.35600 0.83011 0.93457-0.55028
   1   9  12 8.36459 6.90604   1 0.00466 0.07703-0.38695 0.86104 0.92225-0.50301
   1   9  13 124.842 8.98314   1 0.01861 0.06311-0.41375 0.88783 0.91039-0.45619
   1   9  14 264.522 15.1781   1 0.03148 0.05026-0.43677 0.91084 0.89922-0.41008
   1   9  15 423.013 17.4919   1 0.04332 0.03845-0.45638 0.93042 0.88895-0.36486
   1   9  16 10.7766 8.80511   1 0.05416 0.02763-0.47290 0.94694 0.87968-0.32064
   1   9  17 96.7145  8.5051   1 0.06407 0.01774-0.48667 0.96068 0.87148-0.27749
   1   9  18 8.60656 9.68116   1 0.07311 0.00873-0.49795 0.97195 0.86437-0.23543
   1   9  19 189.216 14.4993   1 0.08134 0.00052-0.50700 0.98099 0.85836-0.19447
   1   9  20 75.8095 7.62866   1 0.08882-0.00693-0.51405 0.98802 0.85342-0.15458
   1   9  21 18.2113  11.928   1 0.09559-0.01368-0.51927 0.99323 0.84952-0.11573
   1   9  22 20.5462 10.5829   1 0.10172-0.01978-0.52285 0.99679 0.84661-0.07788
   1  10  21 2.24989 9.45669   1 0.07952 0.00241-0.46214 0.98879 0.88348-0.14972
   1  10  20 10.0604 8.85949   1 0.07233 0.00958-0.45539 0.98206 0.88758-0.18877
   1  10  19 -8.9513 9.36546   1 0.06447 0.01741-0.44676 0.97344 0.89255-0.22869
   1  10  18 19.1385 10.0737   1 0.05590 0.02596-0.43608 0.96277 0.89839-0.26947
   1  10  17 6.33972 9.14328   1 0.04658 0.03526-0.42314 0.94986 0.90507-0.31111
   1  10  16 38.4131 6.48719   1 0.03646 0.04535-0.40774 0.93447 0.91256-0.35355
   1  10  15 25.2866  5.3317   1 0.02551 0.05627-0.38964 0.91638 0.92080-0.39673
   1  10  14 3.42861 8.04081   1 0.01369 0.06806-0.36858 0.89533 0.92966-0.44054
   1  10  13-7.76561 8.11436   1 0.00099 0.08074-0.34430 0.87107 0.93901-0.48484
   1  10  12 15.1201 8.22511   1-0.01261 0.09431-0.31654 0.84332 0.94862-0.52940
   1  10  11 210.279 13.2595   1-0.02709 0.10877-0.28505 0.81185 0.95823-0.57396
   1  10  10 17.2058 5.17417   1-0.04242 0.12407-0.24960 0.77641 0.96750-0.61817
   1  10   9 34.0823 5.54732   1-0.05853 0.14016-0.21003 0.73686 0.97599-0.66162
   1  10   8 7.14608 7.10953   1-0.07531 0.15692-0.16624 0.69308 0.98323-0.70380
   1  10   7 3.03991 8.04287   1-0.09262 0.17420-0.11824 0.64510 0.98864-0.74416
   1  10   6  73.633 7.00644   1-0.11027 0.19183-0.06620 0.59308 0.99164-0.78212
   1  10   5 272.028  14.106   1-0.12803 0.20955-0.01043 0.53732 0.99163-0.81705
   1  10   4-1.48513 7.01849   1-0.14562 0.22712 0.04859 0.47831 0.98802-0.84839
   1  10   3  5.3861  7.2791   1-0.16277 0.24425 0.11020 0.41672 0.98032-0.87564
   1  10   2 9.23342 6.85544   1-0.17919 0.26064 0.17357 0.35336 0.96817-0.89844
   1  10   1 11.5952 7.19851   1-0.19461 0.27604 0.23781 0.28913 0.95136-0.91658
   1  10   0 14.9629 6.70554   1-0.20880 0.29020 0.30195 0.22501 0.92988-0.93004
   1  10  -1-4.34433 7.43112   1-0.22158 0.30295 0.36504 0.16194 0.90390-0.93901
   1  11  -1 5.40061 8.01039   1-0.21768 0.29907 0.38126 0.19841 0.89813-0.93326
   1  11   0 1.07976  7.7488   1-0.20607 0.28749 0.32442 0.25524 0.92289-0.92307
   1  11   1 8.10543 7.66094   1-0.19330 0.27474 0.26676 0.31288 0.94391-0.90915
   1  11   2 124.531   8.658   1-0.17950 0.26097 0.20899 0.37063 0.96107-0.89136
   1  11   3  9.3152 7.92167   1-0.16486 0.24635 0.15184 0.42777 0.97437-0.86971
   1  11   4 46.2313 5.65258   1-0.14956 0.23107 0.09601 0.48359 0.98393-0.84432
   1  11   5   14.57 9.03591   1-0.13381 0.21536 0.04212 0.53747 0.98999-0.81544
   1  11   6 38.8384 5.49449   1-0.11785 0.19941-0.00929 0.58886 0.99291-0.78340
   1  11   7-0.56277 8.36617   1-0.10186 0.18345-0.05778 0.63733 0.99307-0.74862
   1  11   8-12.4652 7.89184   1-0.08604 0.16766-0.10305 0.68259 0.99093-0.71153
   1  11   9-2.84519 7.52767   1-0.07055 0.15220-0.14490 0.72442 0.98694-0.67259
   1  11  10  17.204 8.77233   1-0.05553 0.13720-0.18325 0.76276 0.98154-0.63224
   1  11  11  15.646 8.33727   1-0.04108 0.12278-0.21809 0.79758 0.97513-0.59088
   1  11  12 5.32484 7.46042   1-0.02728 0.10900-0.24950 0.82898 0.96808-0.54888
   1  11  13  10.296 8.62917   1-0.01419 0.09593-0.27759 0.85706 0.96070-0.50655
   1  11  14 185.135 13.1496   1-0.00182 0.08359-0.30254 0.88198 0.95326-0.46417
   1  11  15  35.557 6.20823   1 0.00980 0.07199-0.32451 0.90394 0.94598-0.42193
   1  11  16  8.5785 9.58538   1 0.02068 0.06114-0.34370 0.92312 0.93901-0.38002
   1  11  17 -5.4536 8.78308   1 0.03083 0.05101-0.36030 0.93971 0.93250-0.33855
   1  11  18 16.2138 10.4798   1 0.04027 0.04160-0.37451 0.95390 0.92653-0.29764
   1  11  19 12.4575 10.4407   1 0.04903 0.03287-0.38650 0.96587 0.92118-0.25734
   1  12  18 167.267 12.4841   1 0.02621 0.05568-0.31368 0.94577 0.94931-0.32044
   1  12  17 -7.3306 10.6735   1 0.01679 0.06508-0.29856 0.93066 0.95438-0.36046
   1  12  16 23.4899 11.0961   1 0.00673 0.07510-0.28114 0.91325 0.95977-0.40079
   1  12  15-14.5323 11.0506   1-0.00395 0.08576-0.26129 0.89342 0.96536-0.44134
   1  12  14 110.398 9.41078   1-0.01526 0.09705-0.23886 0.87100 0.97103-0.48195
   1  12  13    0.00  8.5574   1-0.02719 0.10895-0.21372 0.84588 0.97659-0.52246
   1  12  12-9.70298 9.95836   1-0.03971 0.12144-0.18575 0.81793 0.98185-0.56267
   1  12  11 138.389 10.6719   1-0.05278 0.13449-0.15487 0.78706 0.98655-0.60233
   1  12  10 284.557 16.1479   1-0.06634 0.14802-0.12102 0.75322 0.99044-0.64116
   1  12   9 11.9175 10.2106   1-0.08031 0.16197-0.08419 0.71641 0.99319-0.67886
   1  12   8 13.7496 8.19654   1-0.09460 0.17624-0.04444 0.67667 0.99447-0.71509
   1  12   7 5.59708   9.574   1-0.10909 0.19070-0.00188 0.63413 0.99395-0.74952
   1  12   6 505.153 20.0474   1-0.12363 0.20522 0.04327 0.58900 0.99127-0.78179
   1  12   5  162.01 11.0794   1-0.13809 0.21964 0.09072 0.54155 0.98611-0.81158
   1  12   4 17.2065 8.73394   1-0.15228 0.23381 0.14012 0.49217 0.97818-0.83859
   1  12   3 8.51379 8.60023   1-0.16605 0.24756 0.19102 0.44128 0.96723-0.86259
   1  12   2 418.029 18.1267   1-0.17924 0.26072 0.24292 0.38940 0.95310-0.88341
   1  12   1 6.00691 8.40969   1-0.19169 0.27314 0.29527 0.33706 0.93570-0.90096
   1  12   0-12.5943 9.11508   1-0.20327 0.28470 0.34753 0.28483 0.91506-0.91527
   1  12  -1 7.80605  7.5238   1-0.21388 0.29529 0.39913 0.23324 0.89125-0.92641
   1  13  -1 294.612 17.4298   1-0.21012 0.29154 0.41824 0.26682 0.88334-0.91852
   1  13   0 -0.6628  8.7179   1-0.20037 0.28182 0.37112 0.31393 0.90638-0.90662
   1  13   1 268.381 17.9241   1-0.18979 0.27127 0.32346 0.36157 0.92672-0.89200
   1  13   2  48.279 7.22158   1-0.17848 0.25997 0.27571 0.40930 0.94426-0.87460
   1  13   3 407.689 19.9582   1-0.16652 0.24804 0.22831 0.45669 0.95901-0.85440
   1  13   4 19.0024  10.337   1-0.15403 0.23558 0.18168 0.50331 0.97102-0.83146
   1  13   5 163.864 11.7412   1-0.14115 0.22272 0.13623 0.54874 0.98040-0.80589
   1  13   6 1.36884 9.82334   1-0.12800 0.20960 0.09232 0.59263 0.98733-0.77787
   1  13   7 355.904 18.3396   1-0.11471 0.19633 0.05028 0.63466 0.99202-0.74761
   1  13   8  2.7463 9.61206   1-0.10141 0.18306 0.01035 0.67457 0.99471-0.71535
   1  13   9 242.985  16.506   1-0.08821 0.16988-0.02726 0.71217 0.99568-0.68137
   1  13  10-2.07382 9.35138   1-0.07521 0.15691-0.06242 0.74732 0.99519-0.64593
   1  13  11 132.983 9.96873   1-0.06251 0.14424-0.09505 0.77993 0.99350-0.60930
   1  13  12 5.63734 9.50647   1-0.05018 0.13193-0.12511 0.80997 0.99089-0.57174
   1  13  13 70.6531  8.1133   1-0.03827 0.12005-0.15260 0.83746 0.98758-0.53348
   1  13  14 92.6109 8.51425   1-0.02684 0.10864-0.17758 0.86242 0.98380-0.49475
   1  13  15 191.649 13.6681   1-0.01592 0.09774-0.20010 0.88493 0.97972-0.45572
   1  13  16 11.5095 10.7148   1-0.00552 0.08737-0.22026 0.90507 0.97551-0.41656
   1  14  14 10.3016 10.3016   1-0.03676 0.11858-0.11863 0.85616 0.99228-0.50325
   1  14  13 7.78113 9.65613   1-0.04767 0.12946-0.09408 0.83163 0.99443-0.54035
   1  14  12  9.1844 9.74153   1-0.05895 0.14072-0.06729 0.80486 0.99598-0.57685
   1  14  11 90.7405 7.93122   1-0.07056 0.15230-0.03826 0.77583 0.99674-0.61256
   1  14  10 29.2746 7.43555   1-0.08245 0.16416-0.00699 0.74458 0.99651-0.64728
   1  14   9 17.3081 10.2355   1-0.09454 0.17623 0.02644 0.71117 0.99509-0.68080
   1  14   8 15.0323 9.26649   1-0.10675 0.18842 0.06194 0.67568 0.99225-0.71291
   1  14   7-12.7501 10.5802   1-0.11900 0.20064 0.09937 0.63826 0.98778-0.74339
   1  14   6 75.6628 7.50022   1-0.13119 0.21281 0.13856 0.59909 0.98147-0.77203
   1  14   5 106.248 8.68695   1-0.14322 0.22481 0.17926 0.55841 0.97313-0.79864
   1  14   4    0.00 9.13272   1-0.15498 0.23655 0.22121 0.51647 0.96262-0.82308
   1  14   3 8.12705 8.45621   1-0.16637 0.24791 0.26411 0.47359 0.94979-0.84520
   1  14   2 26.4285 9.16923   1-0.17728 0.25880 0.30762 0.43009 0.93457-0.86493
   1  14   1-10.2313 9.58441   1-0.18764 0.26912 0.35140 0.38633 0.91692-0.88223
   1  14   0 2.18798  9.1965   1-0.19734 0.27880 0.39509 0.34265 0.89686-0.89711
   1  14  -1 6.57011  8.6684   1-0.20633 0.28777 0.43835 0.29941 0.87444-0.90964
   1  15  -1-1.60015 10.4929   1-0.20248 0.28393 0.45923 0.33122 0.86456-0.89979
   1  15   0 4.79645 9.79071   1-0.19416 0.27564 0.41936 0.37107 0.88647-0.88674
   1  15   1-5.60661 10.3505   1-0.18521 0.26672 0.37913 0.41129 0.90630-0.87163
   1  15   2 39.2678 7.28302   1-0.17570 0.25723 0.33882 0.45158 0.92401-0.85439
   1  15   3 4.85845 11.2201   1-0.16569 0.24724 0.29872 0.49167 0.93959-0.83502
   1  15   4 23.8402 6.88918   1-0.15525 0.23683 0.25911 0.53126 0.95305-0.81353
   1  15   5-3.27837 11.0569   1-0.14446 0.22607 0.22028 0.57008 0.96447-0.79000
   1  15   6 18.8305 10.3883   1-0.13341 0.21504 0.18248 0.60787 0.97394-0.76452
   1  15   7 18.8297 10.5797   1-0.12219 0.20384 0.14593 0.64440 0.98156-0.73720
   1  15   8 16.3948 9.48916   1-0.11087 0.19255 0.11084 0.67947 0.98750-0.70819
   1  15   9-1.63939 10.1721   1-0.09955 0.18125 0.07738 0.71291 0.99191-0.67765
   1  15  10-3.28333 11.0736   1-0.08829 0.17002 0.04569 0.74460 0.99496-0.64575
   1  15  11-3.29582  10.931   1-0.07717 0.15892 0.01586 0.77441 0.99683-0.61267
   1  15  12 10.7783 10.3886   1-0.06625 0.14803-0.01204 0.80229 0.99769-0.57858
   1  16   9  0.8893 10.9278   1-0.10342 0.18514 0.12598 0.71701 0.98649-0.67225
   1  16   8 6.23445 11.3709   1-0.11394 0.19564 0.15749 0.68552 0.98077-0.70148
   1  16   7 -2.6662  11.416   1-0.12442 0.20609 0.19037 0.65265 0.97362-0.72927
   1  16   6 116.513 9.75407   1-0.13479 0.21644 0.22449 0.61854 0.96491-0.75551
   1  16   5 52.6477 8.65523   1-0.14498 0.22660 0.25967 0.58338 0.95453-0.78008
   1  16   4 20.4903 11.7177   1-0.15491 0.23651 0.29570 0.54737 0.94238-0.80289
   1  16   3 7.95713 11.1484   1-0.16453 0.24610 0.33237 0.51071 0.92841-0.82386
   1  16   2 118.138 11.0145   1-0.17375 0.25530 0.36945 0.47365 0.91256-0.84296
   1  16   1-9.62107 11.7671   1-0.18253 0.26405 0.40670 0.43641 0.89481-0.86016
   1  16   0 8.73032 10.6209   1-0.19080 0.27230 0.44388 0.39925 0.87518-0.87548
   1  16  -1 10.4772  10.905   1-0.19852 0.27999 0.48075 0.36239 0.85371-0.88896
   1  17  -1 83.0918 9.73239   1-0.19444 0.27592 0.50278 0.39305 0.84187-0.87714
   1  17   0 6.65007 11.6739   1-0.18725 0.26876 0.46859 0.42723 0.86298-0.86330
   1  17   1 78.0371  9.3322   1-0.17958 0.26112 0.43414 0.46167 0.88243-0.84780
   1  17   2 35.3477 12.8528   1-0.17146 0.25302 0.39962 0.49617 0.90019-0.83061
   1  17   3 123.397 10.3364   1-0.16293 0.24451 0.36524 0.53053 0.91625-0.81173
   2  16  -1 15.0792 10.3822   1-0.16196 0.32468 0.50435 0.33881 0.84781-0.88300
   2  16   0-7.13038 12.4782   1-0.15440 0.31714 0.46702 0.37613 0.87033-0.87057
   2  16   1    0.00 11.9788   1-0.14624 0.30901 0.42923 0.41391 0.89097-0.85626
   2  16   2 5.37963 10.7593   1-0.13754 0.30033 0.39123 0.45189 0.90968-0.84002
   2  16   3 3.60977  11.199   1-0.12834 0.29115 0.35328 0.48983 0.92642-0.82181
   2  16   4 226.806 16.8934   1-0.11870 0.28154 0.31562 0.52747 0.94120-0.80164
   2  16   5  90.191 10.1206   1-0.10869 0.27156 0.27853 0.56455 0.95405-0.77955
   2  16   6 2.74396 12.5744   1-0.09839 0.26129 0.24222 0.60084 0.96504-0.75559
   2  16   7 -1.8294 12.2036   1-0.08787 0.25079 0.20692 0.63612 0.97425-0.72984
   2  16   8 42.1497  14.313   1-0.07721 0.24015 0.17284 0.67019 0.98179-0.70244
   2  15  11-2.54606  11.291   1-0.03986 0.20286 0.02775 0.76254 0.99878-0.61456
   2  15  10-11.0062 10.9409   1-0.05128 0.21426 0.05888 0.73143 0.99688-0.64761
   2  15   9 105.316 8.81109   1-0.06282 0.22578 0.09193 0.69839 0.99370-0.67937
   2  15   8-8.45086 10.6226   1-0.07441 0.23734 0.12678 0.66356 0.98903-0.70965
   2  15   7 17.7436 12.5039   1-0.08596 0.24886 0.16326 0.62709 0.98270-0.73827
   2  15   6 19.4402 9.22033   1-0.09737 0.26025 0.20119 0.58918 0.97454-0.76506
   2  15   5 55.3752  8.0755   1-0.10857 0.27142 0.24033 0.55005 0.96441-0.78989
   2  15   4 110.935  9.6265   1-0.11945 0.28227 0.28043 0.50997 0.95220-0.81262
   2  15   3-14.0874 11.3319   1-0.12993 0.29273 0.32119 0.46922 0.93782-0.83319
   2  15   2 6.58512 9.94603   1-0.13992 0.30270 0.36233 0.42810 0.92122-0.85154
   2  15   1-9.83279 11.3539   1-0.14936 0.31211 0.40352 0.38692 0.90240-0.86767
   2  15   0 82.1151  8.3215   1-0.15817 0.32089 0.44447 0.34598 0.88139-0.88161
   2  15  -1 22.9151 8.42589   1-0.16630 0.32900 0.48488 0.30560 0.85827-0.89344
   2  14  -1 8.23457 10.0156   1-0.17058 0.33327 0.46632 0.27146 0.86767-0.90281
   2  14   0 167.555 11.6524   1-0.16181 0.32452 0.42244 0.31532 0.89151-0.89171
   2  14   1 1.49913 9.59918   1-0.15226 0.31500 0.37791 0.35984 0.91295-0.87819
   2  14   2 13.2575 5.78007   1-0.14200 0.30476 0.33308 0.40466 0.93189-0.86219
   2  14   3 6.06378 10.2256   1-0.13109 0.29388 0.28833 0.44939 0.94829-0.84364
   2  14   4 177.046 11.5921   1-0.11964 0.28246 0.24404 0.49367 0.96216-0.82256
   2  14   5 171.763 12.8538   1-0.10776 0.27059 0.20058 0.53711 0.97356-0.79902
   2  14   6-6.22019 10.7174   1-0.09554 0.25840 0.15829 0.57939 0.98262-0.77312
   2  14   7 13.9674 10.4107   1-0.08310 0.24599 0.11747 0.62019 0.98948-0.74503
   2  14   8 0.77661 9.54314   1-0.07056 0.23348 0.07840 0.65924 0.99434-0.71494
   2  14   9 22.5872 13.0562   1-0.05802 0.22096 0.04129 0.69634 0.99740-0.68306
   2  14  10 4.67805 9.54903   1-0.04559 0.20855 0.00631 0.73131 0.99890-0.64961
   2  14  11 12.5249 10.7903   1-0.03334 0.19633-0.02643 0.76403 0.99908-0.61484
   2  14  12 26.4747 6.77443   1-0.02136 0.18437-0.05685 0.79443 0.99816-0.57897
   2  14  13 61.6087  7.9804   1-0.00971 0.17275-0.08491 0.82248 0.99637-0.54223
   2  14  14 48.3851 7.49703   1 0.00155 0.16152-0.11062 0.84817 0.99391-0.50482
   2  13  16 19.6072 11.7119   1 0.03368 0.12942-0.21491 0.89974 0.97617-0.41716
   2  13  15 79.4523 8.53999   1 0.02292 0.14015-0.19379 0.87863 0.98087-0.45681
   2  13  14  33.367 7.49101   1 0.01161 0.15144-0.17016 0.85502 0.98543-0.49632
   2  13  13 328.939 20.1441   1-0.00023 0.16325-0.14394 0.82881 0.98965-0.53549
   2  13  12 13.7862 10.9802   1-0.01256 0.17555-0.11505 0.79994 0.99332-0.57411
   2  13  11 107.229 9.91983   1-0.02532 0.18830-0.08346 0.76837 0.99621-0.61194
   2  13  10-17.1788 10.3727   1-0.03846 0.20141-0.04917 0.73409 0.99804-0.64873
   2  13   9-12.8522 10.7813   1-0.05188 0.21480-0.01223 0.69716 0.99855-0.68418
   2  13   8 13.5129 10.6205   1-0.06548 0.22838 0.02725 0.65770 0.99742-0.71800
   2  13   7 85.2049 8.05325   1-0.07915 0.24202 0.06911 0.61586 0.99438-0.74991
   2  13   6 12.0894  9.3536   1-0.09275 0.25560 0.11309 0.57189 0.98913-0.77961
   2  13   5 692.382 24.8587   1-0.10616 0.26898 0.15890 0.52609 0.98142-0.80685
   2  13   4 316.879 18.1472   1-0.11921 0.28201 0.20617 0.47884 0.97104-0.83142
   2  13   3 236.337 15.7885   1-0.13179 0.29456 0.25449 0.43054 0.95784-0.85317
   2  13   2 11.6679 10.0638   1-0.14375 0.30649 0.30339 0.38165 0.94172-0.87199
   2  13   1 240.528 16.2854   1-0.15497 0.31769 0.35240 0.33265 0.92265-0.88787
   2  13   0 68.7233  7.5576   1-0.16537 0.32806 0.40106 0.28401 0.90069-0.90086
   2  13  -1 254.466 16.5568   1-0.17485 0.33752 0.44890 0.23618 0.87596-0.91109
   2  12  -1 18.5632  8.0202   1-0.17916 0.34182 0.43292 0.19947 0.88311-0.91821
   2  12   0 14.2384 8.94965   1-0.16887 0.33155 0.38049 0.25189 0.90893-0.90908
   2  12   1 27.5552 5.48953   1-0.15751 0.32021 0.32704 0.30532 0.93152-0.89673
   2  12   2 10.7177 5.43227   1-0.14516 0.30789 0.27315 0.35920 0.95072-0.88098
   2  12   3 8.78993 9.01137   1-0.13195 0.29471 0.21942 0.41291 0.96647-0.86177
   2  12   4 1092.16 29.1259   1-0.11805 0.28083 0.16645 0.46586 0.97880-0.83915
   2  12   5 267.585 16.8191   1-0.10362 0.26642 0.11483 0.51747 0.98784-0.81325
   2  12   6 7.12563 9.88799   1-0.08883 0.25166 0.06506 0.56722 0.99383-0.78428
   2  12   7 20.7102  10.192   1-0.07388 0.23673 0.01759 0.61468 0.99705-0.75256
   2  12   8 258.361 16.3966   1-0.05892 0.22181-0.02724 0.65949 0.99786-0.71842
   2  12   9 65.7462 7.20192   1-0.04413 0.20704-0.06917 0.70141 0.99663-0.68224
   2  12  10 1.96427 9.28277   1-0.02964 0.19257-0.10803 0.74026 0.99373-0.64439
   2  12  11 9.23177 8.59768   1-0.01555 0.17851-0.14376 0.77597 0.98954-0.60525
   2  12  12 271.898 17.5813   1-0.00197 0.16495-0.17632 0.80852 0.98440-0.56517
   2  12  13 132.088 9.44065   1 0.01104 0.15197-0.20579 0.83797 0.97863-0.52444
   2  12  14 71.0148 8.00149   1 0.02343 0.13961-0.23224 0.86441 0.97249-0.48336
   2  12  15 4.25727 9.98418   1 0.03517 0.12789-0.25581 0.88796 0.96622-0.44214
   2  12  16 70.5111 7.73087   1 0.04624 0.11685-0.27664 0.90877 0.96001-0.40098
   2  12  17  7.4926  10.806   1 0.05664 0.10647-0.29487 0.92700 0.95402-0.36004
   2  12  18 9.25804 11.0193   1 0.06638 0.09675-0.31069 0.94280 0.94836-0.31944
   2  11  19-11.2011 10.5869   1 0.08991 0.07324-0.38491 0.96431 0.91878-0.25488
   2  11  18 20.1692 10.3887   1 0.08088 0.08224-0.37242 0.95184 0.92474-0.29579
   2  11  17 17.4371 8.90488   1 0.07112 0.09198-0.35759 0.93702 0.93136-0.33736
   2  11  16-7.43649 9.67948   1 0.06060 0.10247-0.34021 0.91965 0.93858-0.37952
   2  11  15 -5.2488  9.1854   1 0.04931 0.11374-0.32007 0.89953 0.94628-0.42217
   0   0   0    0.00    0.00   1
;
_shelx_hkl_checksum     91261
_shelx_res_file
;
    shelxl.res created by SHELXL-2014/7
TITL shelxt_a.res in Pnma
CELL  0.71073   8.7477  13.4879  20.3363   90.000   90.000   90.000
ZERR     4.00   0.0010   0.0020   0.0030    0.000    0.000    0.000
LATT   1
SYMM  1/2 - X, - Y, 1/2 + Z
SYMM  - X, 1/2 + Y, - Z
SYMM  1/2 + X, 1/2 - Y, 1/2 - Z
SFAC  C    H    I    N    PB   O
UNIT  32   104  24   16   4    4
DFIX OW  HW1  0.85 0.02
DFIX OW HW2  0.85 0.02
DANG  HW1 HW2 1.35 0.02
ACTA
HTAB
BOND   $H
L.S.  10
WGHT    0.035800    1.658900
EXTI    0.000038
FVAR       0.12573
PB    5    0.707821    0.250000    0.371285    10.50000    0.02243    0.03643 =
         0.02840    0.00000    0.00002    0.00000
I1    3    0.745581    0.487199    0.375112    11.00000    0.02871    0.03861 =
         0.03878    0.00076   -0.00106    0.00188
I2    3    0.943064    0.250000    0.483237    10.50000    0.03218    0.04077 =
         0.03724    0.00000   -0.00786    0.00000
I3    3    0.416579    0.250000    0.462466    10.50000    0.02962    0.04977 =
         0.04349    0.00000    0.00882    0.00000
I4    3    0.950810    0.250000    0.251070    10.50000    0.03532    0.04198 =
         0.04910    0.00000    0.01797    0.00000
I5    3    0.541903    0.750000    0.192545    10.50000    0.05246    0.03924 =
         0.05503    0.00000    0.01138    0.00000
N1    4    0.340129    0.597850    0.368469    11.00000    0.02981    0.04170 =
         0.05763    0.00166   -0.00914   -0.00658
AFIX  23
H1N   2    0.267265    0.643298    0.363535    11.00000   -1.20000
H2N   2    0.430086    0.628667    0.367987    11.00000   -1.20000
AFIX   0
N2    4    0.161131    0.423156    0.378442    11.00000    0.04447    0.03173 =
         0.04576    0.00592   -0.00798   -0.00904
AFIX  23
H3N   2    0.069086    0.395066    0.379185    11.00000   -1.20000
H4N   2    0.230543    0.375365    0.382811    11.00000   -1.20000
AFIX   0
C1    1    0.332913    0.525744    0.313058    11.00000    0.03947    0.05115 =
         0.02526    0.00494   -0.00138   -0.00246
AFIX  23
H1A   2    0.345454    0.560433    0.271626    11.00000   -1.20000
H1B   2    0.415142    0.477900    0.317191    11.00000   -1.20000
AFIX   0
C2    1    0.183637    0.473714    0.313845    11.00000    0.03142    0.03464 =
         0.03957   -0.00548   -0.00417    0.00238
AFIX  23
H2A   2    0.180503    0.425162    0.278684    11.00000   -1.20000
H2B   2    0.101851    0.521040    0.306622    11.00000   -1.20000
AFIX   0
C3    1    0.319854    0.546868    0.431962    11.00000    0.03451    0.04644 =
         0.04292   -0.01467    0.00073    0.00013
AFIX  23
H3A   2    0.403979    0.501196    0.438893    11.00000   -1.20000
H3B   2    0.321391    0.595261    0.467239    11.00000   -1.20000
AFIX   0
C4    1    0.174368    0.491922    0.433737    11.00000    0.02941    0.06685 =
         0.04124   -0.01223    0.00769   -0.00854
AFIX  23
H4A   2    0.167651    0.455171    0.474635    11.00000   -1.20000
H4B   2    0.090003    0.538553    0.432459    11.00000   -1.20000
AFIX   0
OW    6    0.430115    0.250000    0.636865    10.50000    0.04638    0.03802 =
         0.06785    0.00000   -0.00279    0.00000
HW1   2    0.392759    0.250000    0.675730    10.50000   10.08000
HW2   2    0.351545    0.250000    0.611805    10.50000   10.05935
HKLF 4
REM  shelxt_a.res in Pnma
REM R1 =  0.0372 for    1941 Fo > 4sig(Fo)  and  0.0663 for all    2729 data
REM    105 parameters refined using      3 restraints
END
WGHT      0.0358      1.6589
REM Instructions for potential hydrogen bonds
EQIV $1 x-1/2, y, -z+1/2
HTAB N1 I5_$1
EQIV $2 -x+1, -y+1, -z+1
HTAB N1 OW_$2
EQIV $3 x-1, y, z
HTAB N2 I1_$3
HTAB N2 I2_$3
HTAB N2 I3
HTAB C1 I1_$1
HTAB C1 I1
HTAB C2 I1_$1
HTAB C2 I4_$3
HTAB C2 I5_$1
HTAB C3 I1
HTAB C3 I2_$2
HTAB C4 I1_$2
HTAB C4 I1_$3
HTAB OW I5_$2
HTAB OW I3
REM Highest difference peak  1.996,  deepest hole -1.278,  1-sigma level  0.217
Q1    1   0.2157  0.2500  0.6144  10.50000  0.05    2.00
Q2    1   0.7169  0.1811  0.3708  11.00000  0.05    1.88
Q3    1   0.7497  0.5505  0.3710  11.00000  0.05    1.24
Q4    1   0.8970  0.2500  0.2194  10.50000  0.05    1.23
Q5    1   0.9406  0.1764  0.4832  11.00000  0.05    1.12
Q6    1   0.7646  0.2500  0.3971  10.50000  0.05    1.07
Q7    1   0.9567  0.1792  0.2534  11.00000  0.05    1.02
Q8    1   0.7445  0.4218  0.3769  11.00000  0.05    1.01
Q9    1   0.7758  0.2500  0.3372  10.50000  0.05    1.00
Q10   1   0.4253  0.1818  0.4658  11.00000  0.05    0.97
Q11   1   0.4564  0.2500  0.7253  10.50000  0.05    0.91
Q12   1   0.4818  0.2500  0.5007  10.50000  0.05    0.91
Q13   1   0.9659  0.2500  0.5769  10.50000  0.05    0.89
Q14   1   0.6982  0.7500  0.2439  10.50000  0.05    0.80
Q15   1   1.0203  0.2500  0.5004  10.50000  0.05    0.77
Q16   1   0.5242  0.8211  0.1907  11.00000  0.05    0.76
Q17   1   0.0855  0.2500  0.3721  10.50000  0.05    0.74
Q18   1   0.6417  0.2500  0.4005  10.50000  0.05    0.74
Q19   1   0.6032  0.7500  0.2066  10.50000  0.05    0.74
Q20   1   0.3498  0.7500  0.3714  10.50000  0.05    0.70
;
_shelx_res_checksum     43925
