# Supplementary material for: Crystal structure of a new hybrid compound based on an iodido­plumbate(II) anionic motif
Source: Acta Crystallogr E Crystallogr Commun. 2016 Jan 1;72(Pt 1):56–9. doi: 10.1107/S2056989015023786 (PMC4704763; doi:10.1107/S2056989015023786)
Supplement: Supplementary file 2 [file e-72-00056-Isup2.hkl]

data_I                                                                          
_shelx_title ' shelxt_a.res in Pnma'                                            
_shelx_refln_list_code          4                                               
_shelx_F_calc_maximum     1333.79                                               
_exptl_crystal_F_000      2040.00                                               
_reflns_d_resolution_high  0.7833                                               
                                                                                
loop_                                                                           
 _space_group_symop_operation_xyz                                               
 'x, y, z'                                                                      
 '-x+1/2, -y, z+1/2'                                                            
 '-x, y+1/2, -z'                                                                
 'x+1/2, -y+1/2, -z+1/2'                                                        
 '-x, -y, -z'                                                                   
 'x-1/2, y, -z-1/2'                                                             
 'x, -y-1/2, z'                                                                 
 '-x-1/2, y-1/2, z-1/2'                                                         
                                                                                
_cell_length_a     8.7477                                                       
_cell_length_b    13.4879                                                       
_cell_length_c    20.3363                                                       
_cell_angle_alpha  90.000                                                       
_cell_angle_beta   90.000                                                       
_cell_angle_gamma  90.000                                                       
                                                                                
_shelx_F_squared_multiplier     1.000                                           
                                                                                
loop_                                                                           
 _refln_index_h                                                                 
 _refln_index_k                                                                 
 _refln_index_l                                                                 
 _refln_F_squared_calc                                                          
 _refln_F_squared_meas                                                          
 _refln_F_squared_sigma                                                         
 _refln_observed_status                                                         
   2   0   0      40689.60      45447.09       582.33 o                         
   4   0   0     145266.58     160694.30      1513.28 o                         
   6   0   0     105314.99     113970.46      1626.12 o                         
   8   0   0      20249.98      21257.11       910.01 o                         
  10   0   0       9329.20       9570.16       703.93 o                         
   2   1   0      77450.63      87299.05      1114.03 o                         
   4   1   0     583847.44     632526.06     11891.09 o                         
   6   1   0       6784.34       7412.06       544.35 o                         
   8   1   0      20763.22      21270.82       752.54 o                         
  10   1   0       7632.36       7145.81       385.89 o                         
   0   2   0     237108.89     241663.98      1169.08 o                         
   2   2   0     528822.88     531140.62      2370.27 o                         
   4   2   0       3684.21       3908.18       314.26 o                         
   6   2   0       1712.62       1725.31       265.56 o                         
   8   2   0     128310.34     129465.35      2267.50 o                         
  10   2   0       9240.45      10729.95       711.13 o                         
   2   3   0     205936.09     204890.11      1602.56 o                         
   4   3   0     339847.84     343125.97      2626.76 o                         
   6   3   0       9517.66      10242.02       647.94 o                         
   8   3   0      25501.71      24360.83      1115.74 o                         
  10   3   0       8948.27       8707.54       709.07 o                         
   0   4   0    1778994.62    1678172.88      4489.35 o                         
   2   4   0       4795.35       5574.20       370.02 o                         
   4   4   0     142236.38     143063.45      1787.48 o                         
   6   4   0     110200.27     109006.42      1900.93 o                         
   8   4   0      14269.30      13141.05       888.20 o                         
  10   4   0       5221.29       4592.41       501.36 o                         
   2   5   0      36430.82      33666.53       812.29 o                         
   4   5   0     441124.06     418017.72      3200.65 o                         
   6   5   0       2740.74       3407.50       333.23 o                         
   8   5   0      17540.27      17187.69       997.78 o                         
  10   5   0       6144.77       5810.80       493.30 o                         
   0   6   0     315145.50     309869.41      2369.54 o                         
   2   6   0     180887.86     173460.61      1903.14 o                         
   4   6   0       5254.08       4611.32       360.32 o                         
   6   6   0         37.19       -396.53       435.88 o                         
   8   6   0      89015.44      84011.23      2045.80 o                         
  10   6   0       4383.86       4000.29       479.14 o                         
   2   7   0      51918.62      50524.12      1140.17 o                         
   4   7   0     209973.50     206200.45      2481.55 o                         
   6   7   0       7661.29       7508.01       553.47 o                         
   8   7   0      10615.80      10489.63       766.02 o                         
  10   7   0       3877.39       4114.03       526.75 o                         
   0   8   0     657280.88     657347.00      4042.42 o                         
   2   8   0        525.03        656.01       377.62 o                         
   4   8   0      65675.96      65379.78      1491.62 o                         
   6   8   0      53617.96      52283.52      1514.20 o                         
   8   8   0       8996.39       9292.68       707.89 o                         
   2   9   0      23227.90      21759.47       917.72 o                         
   4   9   0     179135.69     179898.08      2573.29 o                         
   6   9   0        513.43        855.18       541.78 o                         
   8   9   0      14123.03      13670.34      1077.01 o                         
   0  10   0     126295.65     129903.84      2072.06 o                         
   2  10   0      53625.06      53212.55      1415.92 o                         
   4  10   0         69.50       -529.97       529.97 o                         
   6  10   0        536.71        -43.83       596.20 o                         
   8  10   0      37315.04      36083.16      1572.02 o                         
   2  11   0      17828.12      17671.37       997.26 o                         
   4  11   0      79575.78      84081.73      1936.28 o                         
   6  11   0       3162.38       3033.41       425.07 o                         
   8  11   0       4831.63       4681.72       559.57 o                         
   0  12   0     194573.95     202367.27      2924.47 o                         
   2  12   0        309.13        429.96       450.37 o                         
   4  12   0      15840.30      15848.78      1030.02 o                         
   6  12   0      13171.15      13768.74      1054.56 o                         
   8  12   0       4730.28       4399.13       537.99 o                         
   2  13   0       4195.16       4380.33       327.37 o                         
   4  13   0      63461.48      60946.88      1915.37 o                         
   6  13   0        188.67        326.33       595.80 o                         
   0  14   0      51000.72      55202.96      1805.65 o                         
   2  14   0       8502.44       9599.26       948.14 o                         
   4  14   0        423.85        867.57       647.55 o                         
   6  14   0        370.81        232.71       693.26 o                         
   2  15   0       4701.03       5563.76       373.13 o                         
   4  15   0      22488.89      23073.77      1378.88 o                         
   0  16   0      37773.17      41089.03      1711.50 o                         
   2  16   0        620.93        272.91       649.47 o                         
   4  16   0       3345.33       2823.78       579.29 o                         
   1   0   1         48.51        -31.73        55.81 o                         
   2   0   1       3830.24       4150.45       170.51 o                         
   3   0   1      68908.79      73826.15      1974.73 o                         
   4   0   1      52192.65      55407.12      1571.10 o                         
   5   0   1       4686.69       4941.49       256.61 o                         
   6   0   1      20196.34      20702.86       545.73 o                         
   7   0   1      17897.54      17286.67       742.16 o                         
   8   0   1      10298.70       9666.20       455.12 o                         
   9   0   1      18689.46      18415.67       677.72 o                         
  10   0   1       4766.57       4909.25       308.89 o                         
  11   0   1       1054.66        928.72       407.36 o                         
   1   1   1      47008.94      45901.14       757.07 o                         
   2   1   1      28573.97      29249.87       558.94 o                         
   3   1   1      18887.98      19164.11       238.56 o                         
   4   1   1       6271.75       7222.59       190.21 o                         
   5   1   1      17092.37      17964.49       380.24 o                         
   6   1   1       3744.28       4212.86       164.75 o                         
   7   1   1      19141.98      19937.46       412.30 o                         
   8   1   1       6515.08       7173.77       261.92 o                         
   9   1   1        292.58        218.04       254.36 o                         
  10   1   1       1739.47       1385.32       234.24 o                         
  11   1   1       2202.20       2333.07       239.72 o                         
   1   2   1        110.35        115.11        98.85 o                         
   2   2   1       1223.72        646.35       139.28 o                         
   3   2   1      53018.59      53662.49      1035.81 o                         
   4   2   1      28624.73      27956.80       542.38 o                         
   5   2   1        881.48       1032.87       148.20 o                         
   6   2   1       6252.43       6560.71       597.81 o                         
   7   2   1       7044.97       6531.46       370.90 o                         
   8   2   1       2348.82       2807.77       250.32 o                         
   9   2   1       8214.22       8364.91       646.27 o                         
  10   2   1       1146.18        485.38       602.65 o                         
  11   2   1       4404.50       3928.04       348.18 o                         
   0   3   1      40775.95      38156.00       979.81 o                         
   1   3   1       8673.95       7523.56       196.71 o                         
   2   3   1       7419.61       6637.98       262.44 o                         
   3   3   1       3678.14       3845.33       344.04 o                         
   4   3   1         90.46        286.87       158.14 o                         
   5   3   1       6936.30       7039.79       353.40 o                         
   6   3   1         46.03       -205.73       268.32 o                         
   7   3   1      25541.12      24212.78      1012.59 o                         
   8   3   1      11175.20       9815.45      1265.09 o                         
   9   3   1        179.37        375.44       354.43 o                         
  10   3   1       2968.07       2669.56       347.15 o                         
   1   4   1        357.43        276.40       126.52 o                         
   2   4   1       5105.42       4812.10       493.68 o                         
   3   4   1      42482.00      40275.71       638.51 o                         
   4   4   1      43897.45      40460.18       702.85 o                         
   5   4   1       3022.72       3209.56       197.54 o                         
   6   4   1      15210.78      14724.29       555.37 o                         
   7   4   1      15015.52      14555.24       599.88 o                         
   8   4   1       7086.93       6281.66       331.05 o                         
   9   4   1      16588.30      15351.64      1280.49 o                         
  10   4   1       3496.39       3337.96       326.74 o                         
   0   5   1      96685.24      90765.01      1594.08 o                         
   1   5   1      53473.88      51211.12      1013.86 o                         
   2   5   1      42582.92      37771.28       602.59 o                         
   3   5   1      27985.28      26468.97       565.64 o                         
   4   5   1      13172.12      11736.49       446.53 o                         
   5   5   1      25713.70      25155.82       772.23 o                         
   6   5   1       7376.48       6730.99       342.35 o                         
   7   5   1       7144.27       7343.33       506.73 o                         
   8   5   1       2061.22       1592.48       366.10 o                         
   9   5   1       1008.94        644.41       410.45 o                         
  10   5   1        423.42        -84.63       471.98 o                         
   1   6   1        168.37         73.11       147.43 o                         
   2   6   1        930.09       1009.09       143.41 o                         
   3   6   1      34188.17      32367.69       645.54 o                         
   4   6   1      18518.99      16555.35      1091.57 o                         
   5   6   1       1322.54        850.45       220.73 o                         
   6   6   1       5155.21       5536.52       449.47 o                         
   7   6   1       4987.25       5387.76       411.76 o                         
   8   6   1       2179.77       1835.06       319.70 o                         
   9   6   1       5696.49       5209.89       353.84 o                         
  10   6   1        998.24       1119.52       475.21 o                         
   0   7   1       6906.72       6186.80       426.43 o                         
   1   7   1       1464.26       1481.57       113.55 o                         
   2   7   1        345.15        714.26       238.50 o                         
   3   7   1        136.46        -33.26       261.86 o                         
   4   7   1        999.75        967.02       314.40 o                         
   5   7   1        446.62         39.97       324.04 o                         
   6   7   1        372.18        571.14       534.15 o                         
   7   7   1      23686.29      21930.52       791.51 o                         
   8   7   1      10716.84       9876.95       516.18 o                         
   9   7   1        842.68        326.69       453.42 o                         
  10   7   1       3717.22       3466.96       352.26 o                         
   1   8   1         71.75        360.60       155.29 o                         
   2   8   1       1211.79       1093.55       208.51 o                         
   3   8   1      23703.69      22437.08       634.14 o                         
   4   8   1      19423.62      18528.98       626.81 o                         
   5   8   1       1738.74       2014.39       236.39 o                         
   6   8   1       8376.26       8697.07       465.74 o                         
   7   8   1       6650.55       5959.54       346.11 o                         
   8   8   1       4292.47       3510.56       331.97 o                         
   9   8   1       8612.21       7231.35       409.92 o                         
   0   9   1      53904.30      53892.53       912.77 o                         
   1   9   1      39131.21      39384.98       640.92 o                         
   2   9   1      29767.38      29202.44       910.14 o                         
   3   9   1      19117.95      18797.28       628.90 o                         
   4   9   1      12456.43      13207.97       932.33 o                         
   5   9   1      18917.30      18080.37       699.72 o                         
   6   9   1       7181.11       7304.61       369.75 o                         
   7   9   1       1466.79       1759.89       266.01 o                         
   8   9   1        277.12       1242.27       464.19 o                         
   9   9   1       1273.91        823.09       598.18 o                         
   1  10   1        175.24        210.71       276.54 o                         
   2  10   1        720.30        797.65       329.96 o                         
   3  10   1      14080.49      14032.13       590.01 o                         
   4  10   1       9355.78       8726.57       447.75 o                         
   5  10   1       1180.47        874.67       292.67 o                         
   6  10   1       2803.60       3007.48       675.67 o                         
   7  10   1       3015.46       2633.07       307.10 o                         
   8  10   1       1201.00       1360.48       495.50 o                         
   9  10   1       3339.13       3195.40       665.37 o                         
   0  11   1       1440.49        955.79       350.25 o                         
   1  11   1        160.03         55.95       244.54 o                         
   2  11   1        215.42        498.49       745.84 o                         
   3  11   1        721.89        479.42       411.13 o                         
   4  11   1       2256.02       2842.94       277.52 o                         
   5  11   1         28.86        313.98       796.35 o                         
   6  11   1       1375.09        679.32       473.08 o                         
   7  11   1      12543.96      12344.83       600.23 o                         
   8  11   1       6352.23       6040.12       579.87 o                         
   1  12   1        241.55        529.95       247.49 o                         
   2  12   1        888.18       1139.49       347.46 o                         
   3  12   1       6848.85       7019.07       393.38 o                         
   4  12   1       7571.18       8082.53       445.01 o                         
   5  12   1        704.01        859.32       440.33 o                         
   6  12   1       3048.02       3281.53       330.86 o                         
   7  12   1       2556.31       2646.47       540.89 o                         
   0  13   1      22737.69      23891.11       829.96 o                         
   1  13   1      16916.20      17598.35       548.02 o                         
   2  13   1      14058.57      15220.36       505.16 o                         
   3  13   1       8145.58       8554.44       524.92 o                         
   4  13   1       6709.79       7182.18      1134.91 o                         
   5  13   1       8819.10       9861.40       547.34 o                         
   6  13   1       3730.10       3767.06       367.37 o                         
   7  13   1        102.25       -371.76       488.75 o                         
   1  14   1         20.56        -79.11       285.78 o                         
   2  14   1        123.88        298.17       312.12 o                         
   3  14   1       5940.01       6566.30       581.34 o                         
   4  14   1       2745.76       2740.96       338.85 o                         
   5  14   1        735.78        565.46       452.73 o                         
   6  14   1       1618.54       2192.77       402.07 o                         
   0  15   1         81.89       -463.50       463.50 o                         
   1  15   1         60.73       -188.88       324.31 o                         
   2  15   1        293.08        243.32       471.40 o                         
   3  15   1        592.47        622.53       510.87 o                         
   4  15   1        798.42       1484.49       483.24 o                         
   5  15   1        109.04        576.06       673.10 o                         
   1  16   1         98.08         63.01       359.31 o                         
   2  16   1        267.58        235.34       359.49 o                         
   3  16   1       2008.66       2468.00      1365.07 o                         
   4  16   1       1800.78       2007.22       463.65 o                         
   0  17   1       7793.77       9568.12       613.71 o                         
   1  17   1       4347.37       5496.73       300.11 o                         
   0   0   2          3.47        258.03        46.91 o                         
   1   0   2     161093.78     174017.30     13872.01 o                         
   2   0   2       1419.35       1479.11       130.78 o                         
   3   0   2     359040.28     401446.53      1932.79 o                         
   4   0   2      18052.94      18991.82       515.39 o                         
   5   0   2      89431.21     100904.66      1302.99 o                         
   6   0   2      13220.96      12799.49       587.01 o                         
   7   0   2      30613.80      34200.87       973.58 o                         
   8   0   2        552.68        637.05       388.76 o                         
   9   0   2       2604.77       2975.96       340.86 o                         
  10   0   2       1320.56       1443.98       308.26 o                         
  11   0   2        439.19       1088.22       524.15 o                         
   1   1   2      26229.96      28509.23      1124.74 o                         
   2   1   2       7518.78       8070.60       203.54 o                         
   3   1   2       8038.17       9055.66       248.87 o                         
   4   1   2        295.64        438.26       147.12 o                         
   5   1   2      27173.79      29784.03       522.25 o                         
   6   1   2       4243.84       4559.06       241.50 o                         
   7   1   2      34522.14      37963.30      1329.06 o                         
   8   1   2      12279.54      13089.56       520.53 o                         
   9   1   2       7909.16       8243.66       425.41 o                         
  10   1   2       3902.56       4131.39       339.20 o                         
  11   1   2        143.20       -120.03       385.01 o                         
   0   2   2         76.03        222.14       174.11 o                         
   1   2   2        499.53       1331.49       105.81 o                         
   2   2   2       1344.73       1553.55       152.93 o                         
   3   2   2       2427.81       2665.38       202.51 o                         
   4   2   2      18370.28      17580.62       576.74 o                         
   5   2   2      79541.31      85720.87      1360.83 o                         
   6   2   2      12112.61      12319.07       617.21 o                         
   7   2   2      54597.38      57487.62      1368.65 o                         
   8   2   2        430.40        656.38       420.29 o                         
   9   2   2      34935.41      34269.16      1270.37 o                         
  10   2   2       1165.11        552.71       381.56 o                         
  11   2   2      19402.76      18414.22      1115.98 o                         
   1   3   2      66167.91      64055.38      1358.04 o                         
   2   3   2       5418.78       5648.50       325.19 o                         
   3   3   2      47157.80      49326.03       902.80 o                         
   4   3   2        274.65        196.99       280.31 o                         
   5   3   2      34948.52      37154.75       963.26 o                         
   6   3   2       3473.38       3458.21       288.55 o                         
   7   3   2      20474.07      21324.07       889.12 o                         
   8   3   2      11491.88      12090.29       792.22 o                         
   9   3   2       2232.47       2193.67       352.54 o                         
  10   3   2       3523.78       3419.54       405.64 o                         
   0   4   2         13.72        181.25       246.11 o                         
   1   4   2     254628.56     252347.52      2447.29 o                         
   2   4   2        905.59        735.41       175.09 o                         
   3   4   2     249036.66     242651.14      2096.17 o                         
   4   4   2      14250.78      14240.62       607.19 o                         
   5   4   2      41132.72      42091.97      1081.59 o                         
   6   4   2      10374.97       9872.27       659.74 o                         
   7   4   2      14290.34      14314.26       823.24 o                         
   8   4   2        363.62        915.70       285.93 o                         
   9   4   2       1886.09       1368.90       622.22 o                         
  10   4   2        984.14        705.91       636.63 o                         
   1   5   2      19203.89      19012.83       426.13 o                         
   2   5   2       4669.63       3761.87       306.22 o                         
   3   5   2       5449.00       6331.59       448.70 o                         
   4   5   2         92.80        464.13       298.99 o                         
   5   5   2      20285.29      20646.95       831.02 o                         
   6   5   2       3046.79       2821.59       328.00 o                         
   7   5   2      30010.10      29314.67      1134.56 o                         
   8   5   2       8674.94       9115.50       720.59 o                         
   9   5   2       8369.76       7433.79       528.72 o                         
  10   5   2       2918.58       1821.34       694.40 o                         
   0   6   2         13.82       -118.99       290.96 o                         
   1   6   2       6915.85       6991.51       329.30 o                         
   2   6   2        878.86        326.98       342.45 o                         
   3   6   2        291.54        871.97       336.30 o                         
   4   6   2      10503.24       9561.71       618.30 o                         
   5   6   2      23838.82      22603.60       909.60 o                         
   6   6   2       7401.52       6355.80       529.35 o                         
   7   6   2      22176.85      20792.77      1014.86 o                         
   8   6   2        329.99        773.22       469.33 o                         
   9   6   2      22149.75      19827.60      1168.35 o                         
  10   6   2        838.51        257.49       602.76 o                         
   1   7   2      15677.61      16035.01       485.57 o                         
   2   7   2       2249.41       2614.94       261.61 o                         
   3   7   2       9027.26       9765.89       576.61 o                         
   4   7   2        178.09       -243.92       372.59 o                         
   5   7   2      16118.53      15285.26       837.20 o                         
   6   7   2       2175.18       1857.86       344.60 o                         
   7   7   2      14291.04      12335.93       916.35 o                         
   8   7   2       6846.14       6614.09       499.94 o                         
   9   7   2       1900.49       1591.03       630.47 o                         
  10   7   2       2013.69       1721.81       460.60 o                         
   0   8   2         40.04        533.49       330.48 o                         
   1   8   2     101815.18     100569.52      3528.83 o                         
   2   8   2        462.72        226.89       378.14 o                         
   3   8   2     104819.36     104948.69      1783.10 o                         
   4   8   2       6855.54       6382.63       497.88 o                         
   5   8   2      13573.71      13210.12       814.36 o                         
   6   8   2       5248.97       5401.39       424.02 o                         
   7   8   2       4444.27       3850.52       429.99 o                         
   8   8   2        151.57        726.16       552.13 o                         
   9   8   2        300.78       -455.95       638.82 o                         
   1   9   2      13534.16      13837.98       720.78 o                         
   2   9   2       1954.55       2208.72       292.93 o                         
   3   9   2       8921.62       9431.53       726.80 o                         
   4   9   2          0.47       -196.83       495.33 o                         
   5   9   2      13674.29      12742.00       865.56 o                         
   6   9   2       1319.67       1194.26       542.92 o                         
   7   9   2      14016.51      12601.56       945.01 o                         
   8   9   2       4042.89       3246.93       461.50 o                         
   9   9   2       4163.80       4516.36       490.44 o                         
   0  10   2         16.21        150.09       421.33 o                         
   1  10   2        360.26        766.25       299.79 o                         
   2  10   2        366.27        925.66       441.13 o                         
   3  10   2        868.24        915.04       595.74 o                         
   4  10   2       4215.82       3993.11       407.48 o                         
   5  10   2       9204.91       8314.37       581.71 o                         
   6  10   2       2986.01       3411.21       398.71 o                         
   7  10   2       8151.04       6566.65       525.83 o                         
   8  10   2        122.14        661.76       637.83 o                         
   9  10   2       7760.28       6347.92       587.07 o                         
   1  11   2       6589.26       7382.18       552.88 o                         
   2  11   2        483.27        818.58       521.86 o                         
   3  11   2       3692.83       3929.86       413.51 o                         
   4  11   2         90.73        118.56       525.76 o                         
   5  11   2       6641.73       5871.92       483.50 o                         
   6  11   2        928.85       1106.76       608.30 o                         
   7  11   2       5595.81       5846.93       503.12 o                         
   8  11   2       2918.94       3022.86       471.08 o                         
   0  12   2         13.72        149.68       499.24 o                         
   1  12   2      24809.74      25705.52       808.70 o                         
   2  12   2        251.08        328.27       476.87 o                         
   3  12   2      29656.96      30684.38      1306.61 o                         
   4  12   2       2386.84       1949.97       391.61 o                         
   5  12   2       3717.37       4504.20       463.28 o                         
   6  12   2       1581.13       1190.11       687.11 o                         
   7  12   2        740.10       1019.00       684.72 o                         
   1  13   2       3418.55       3799.58       626.73 o                         
   2  13   2        622.34        760.49       433.52 o                         
   3  13   2       2144.28       2136.07       429.14 o                         
   4  13   2         34.24        327.70       670.27 o                         
   5  13   2       5536.47       6283.79       527.07 o                         
   6  13   2        415.71        743.99       642.12 o                         
   7  13   2       6868.49       6831.67       583.86 o                         
   0  14   2        115.26       -588.13       588.13 o                         
   1  14   2        769.19       1344.84       414.35 o                         
   2  14   2         80.07        644.51       310.15 o                         
   3  14   2       1514.92       1938.95       450.30 o                         
   4  14   2       1094.05       1773.55       642.97 o                         
   5  14   2        914.60        800.00       685.08 o                         
   6  14   2       1022.97       1932.67       463.19 o                         
   1  15   2       2074.51       2569.48       316.57 o                         
   2  15   2         77.76        602.80       436.41 o                         
   3  15   2       1447.19       1823.50       727.51 o                         
   4  15   2         12.38       1148.72       621.28 o                         
   5  15   2       2150.98       1317.38       862.96 o                         
   0  16   2          0.81        -54.73       668.10 o                         
   1  16   2       5573.23       6661.39       731.57 o                         
   2  16   2        138.10        625.07       479.72 o                         
   3  16   2       5328.88       6885.86       610.34 o                         
   4  16   2        640.92       1059.94       676.54 o                         
   1  17   2        969.41       1299.61       938.48 o                         
   1   0   3        462.19        502.61        60.29 o                         
   2   0   3       2752.67       2974.38       203.18 o                         
   3   0   3      35653.02      36912.39       620.93 o                         
   4   0   3      35232.55      37540.04       719.65 o                         
   5   0   3      32198.54      33311.47       769.10 o                         
   6   0   3      27808.07      27912.04       806.01 o                         
   7   0   3      16448.71      18012.88       742.94 o                         
   8   0   3       1607.49       1441.96       493.49 o                         
   9   0   3       1875.83       1165.02       512.57 o                         
  10   0   3       5303.25       5080.91       410.52 o                         
  11   0   3       3625.43       3649.94       431.48 o                         
   0   1   3      74241.07      69642.69      1057.24 o                         
   1   1   3      75092.35      72992.55      1927.66 o                         
   2   1   3      23663.92      24381.64       317.94 o                         
   3   1   3       7883.64       8409.32       347.98 o                         
   4   1   3       1332.75       1530.79       145.01 o                         
   5   1   3       4445.63       4435.74       235.35 o                         
   6   1   3       4195.82       4613.64       223.18 o                         
   7   1   3         54.71        174.00       251.75 o                         
   8   1   3       1314.31       1461.89       187.30 o                         
   9   1   3       3807.78       3817.61       243.38 o                         
  10   1   3       6719.05       6793.07       386.17 o                         
  11   1   3       4924.43       4832.33       528.82 o                         
   1   2   3       2026.24       2280.03       133.62 o                         
   2   2   3         91.25         -9.19       179.89 o                         
   3   2   3      20621.20      21159.73       550.04 o                         
   4   2   3      18388.29      19660.81       608.90 o                         
   5   2   3      20301.66      20441.84       714.95 o                         
   6   2   3      15840.32      15501.60       716.61 o                         
   7   2   3       9411.08      10288.98       687.11 o                         
   8   2   3        124.94         31.81       428.01 o                         
   9   2   3        172.74        254.76       505.60 o                         
  10   2   3       1352.85       1175.84       596.85 o                         
  11   2   3        571.34        769.10       641.31 o                         
   0   3   3      38295.17      36103.04       620.64 o                         
   1   3   3      31324.93      29276.20       420.31 o                         
   2   3   3       7447.38       7685.99       377.06 o                         
   3   3   3        848.72        682.85       176.29 o                         
   4   3   3        603.90        892.34       185.76 o                         
   5   3   3        435.87        147.41       318.68 o                         
   6   3   3        112.65       -199.90       375.63 o                         
   7   3   3       1891.67       2345.61       274.55 o                         
   8   3   3       5037.88       4855.81       394.74 o                         
   9   3   3       7901.28       8459.13       601.52 o                         
  10   3   3       9766.42       9507.55       714.76 o                         
   1   4   3        757.79        808.30       193.74 o                         
   2   4   3       3255.06       3134.21       231.16 o                         
   3   4   3      24357.25      24633.55       711.60 o                         
   4   4   3      32176.34      31269.40       862.94 o                         
   5   4   3      26305.31      27582.96       872.12 o                         
   6   4   3      23089.69      22377.38       881.91 o                         
   7   4   3      15096.92      14827.90       849.82 o                         
   8   4   3       1067.08        849.01       505.26 o                         
   9   4   3       1807.67       2183.23       344.20 o                         
  10   4   3       3708.33       2945.38       459.11 o                         
   0   5   3      82060.59      74630.91      1091.03 o                         
   1   5   3      69633.13      65233.86       741.92 o                         
   2   5   3      34574.64      32634.39       804.53 o                         
   3   5   3      16817.38      17508.25       657.36 o                         
   4   5   3       5589.58       5574.16       378.93 o                         
   5   5   3      10869.60       8942.23       654.82 o                         
   6   5   3       7741.01       7944.56       631.56 o                         
   7   5   3        942.42       1202.60       440.65 o                         
   8   5   3         47.70        187.36       428.88 o                         
   9   5   3        963.07        765.85       598.70 o                         
  10   5   3       2649.21       1826.17       738.27 o                         
   1   6   3       1131.89       1485.02       310.89 o                         
   2   6   3        114.95        817.78       290.11 o                         
   3   6   3      12064.14      11257.69       575.94 o                         
   4   6   3      10448.34       9363.89       607.67 o                         
   5   6   3      12321.54      14003.88       735.57 o                         
   6   6   3       9911.29       9586.69       737.81 o                         
   7   6   3       6491.76       5156.89       434.46 o                         
   8   6   3        158.24        317.82       527.04 o                         
   9   6   3        190.96        582.47       528.25 o                         
  10   6   3       1272.97       -654.21       748.12 o                         
   0   7   3       6864.77       6385.76       473.46 o                         
   1   7   3       7499.65       7379.19       461.14 o                         
   2   7   3        306.99        -89.84       353.69 o                         
   3   7   3        744.40        660.82       346.99 o                         
   4   7   3       2504.17       2255.84       285.88 o                         
   5   7   3        785.66       1172.17       438.65 o                         
   6   7   3        321.82        237.20       512.79 o                         
   7   7   3       4204.73       4672.76       402.86 o                         
   8   7   3       5898.91       4668.65       461.88 o                         
   9   7   3       7407.52       6967.49       522.25 o                         
  10   7   3       9098.27       8855.43       720.17 o                         
   1   8   3         64.09        165.89       245.87 o                         
   2   8   3        820.36       1171.60       412.26 o                         
   3   8   3      15741.23      16001.79       787.41 o                         
   4   8   3      15352.88      13161.95       792.97 o                         
   5   8   3      14565.58      12469.85       819.54 o                         
   6   8   3      13362.89      12802.94       816.43 o                         
   7   8   3       7668.18       7249.74       565.09 o                         
   8   8   3        844.62       1294.55       566.41 o                         
   9   8   3        656.60        546.43       499.23 o                         
   0   9   3      48323.36      45902.31      1226.25 o                         
   1   9   3      50402.71      47139.68       879.86 o                         
   2   9   3      26019.10      25339.71       984.53 o                         
   3   9   3      15182.20      15605.29       807.25 o                         
   4   9   3       7778.01       7384.94       527.37 o                         
   5   9   3       9061.87       8568.99       610.27 o                         
   6   9   3       7113.11       6696.14       515.44 o                         
   7   9   3       1323.63       1130.09       566.71 o                         
   8   9   3        188.05       -236.64       581.57 o                         
   9   9   3        114.66        209.26       568.29 o                         
   1  10   3        412.28        278.97       334.21 o                         
   2  10   3        150.72         64.24       454.27 o                         
   3  10   3       4834.50       4385.96       386.22 o                         
   4  10   3       5126.69       5279.61       413.07 o                         
   5  10   3       5784.16       5434.26       428.22 o                         
   6  10   3       4632.79       4179.01       452.41 o                         
   7  10   3       4336.84       3639.83       454.12 o                         
   8  10   3        156.25       -598.22       598.22 o                         
   0  11   3       1130.09       1328.57       325.93 o                         
   1  11   3        452.33         75.47       499.82 o                         
   2  11   3        250.63        500.87       505.96 o                         
   3  11   3       1044.44        937.18       512.63 o                         
   4  11   3       3183.05       3047.19       405.99 o                         
   5  11   3        628.67       -126.07       613.32 o                         
   6  11   3       1210.57       1184.23       593.86 o                         
   7  11   3       2733.45       2798.29       444.21 o                         
   8  11   3       3697.83       4027.39       485.45 o                         
   1  12   3         80.37        230.35       383.59 o                         
   2  12   3        742.40        946.07       409.39 o                         
   3  12   3       4571.96       5193.91       470.14 o                         
   4  12   3       6238.83       6335.45       531.58 o                         
   5  12   3       4872.05       4397.00       456.77 o                         
   6  12   3       4777.75       5156.30       489.36 o                         
   7  12   3       3391.80       3477.33       476.96 o                         
   0  13   3      21450.99      22785.60      1100.96 o                         
   1  13   3      21810.05      23115.02      2680.74 o                         
   2  13   3      12558.83      13348.58      1473.80 o                         
   3  13   3       7748.53       7815.96       668.15 o                         
   4  13   3       4670.74       4308.59       472.02 o                         
   5  13   3       4011.72       4010.08       483.90 o                         
   6  13   3       3325.34       2823.81       487.88 o                         
   7  13   3        785.41        792.39       711.44 o                         
   1  14   3         10.82        577.40       396.98 o                         
   2  14   3         27.80        128.71       427.26 o                         
   3  14   3       2731.96       2787.17       452.72 o                         
   4  14   3       1510.63       1367.35       410.13 o                         
   5  14   3       2275.20       1428.52       727.37 o                         
   6  14   3       2114.17       1353.25       817.10 o                         
   0  15   3         74.19       -453.54       681.72 o                         
   1  15   3        118.67        -18.46       509.85 o                         
   2  15   3        390.82       -110.21       757.41 o                         
   3  15   3        521.14       1437.02       645.29 o                         
   4  15   3        998.50        542.86       724.27 o                         
   5  15   3        669.05        113.68       766.82 o                         
   1  16   3         17.49        246.17       487.64 o                         
   2  16   3        205.92        536.33       501.67 o                         
   3  16   3       1182.35       2244.02       752.42 o                         
   0  17   3       7568.99       9037.89       780.39 o                         
   1  17   3       5531.64       7112.18       733.42 o                         
   0   0   4     100865.14      98944.09       688.85 o                         
   1   0   4        788.30        932.88        75.66 o                         
   2   0   4     834500.38     905860.88      2628.64 o                         
   3   0   4       1833.94       1732.51       136.98 o                         
   4   0   4     103332.82     107765.98      1201.37 o                         
   5   0   4       7330.79       7279.84       435.80 o                         
   6   0   4       1351.11       1364.87       222.88 o                         
   7   0   4      11196.10      11892.15       635.43 o                         
   8   0   4      39052.38      41245.38      1183.11 o                         
   9   0   4       5527.74       6293.67       475.43 o                         
  10   0   4       2686.60       3488.60       346.34 o                         
  11   0   4          7.32       -422.30       510.26 o                         
   1   1   4      11232.67      10038.32       237.80 o                         
   2   1   4     203297.80     221846.33      3145.92 o                         
   3   1   4      11912.21      11608.57       316.49 o                         
   4   1   4      10283.80      11069.38       302.53 o                         
   5   1   4      12710.81      12920.82       368.90 o                         
   6   1   4     120265.44     125190.43      2629.43 o                         
   7   1   4          9.44         28.99       241.11 o                         
   8   1   4       6587.79       7575.06       414.37 o                         
   9   1   4       1762.44       1650.19       219.74 o                         
  10   1   4         69.39        210.70       357.99 o                         
  11   1   4       2815.54       2323.61       522.07 o                         
   0   2   4     308057.19     309979.38      1464.42 o                         
   1   2   4       1154.77       1290.86       107.56 o                         
   2   2   4      34664.34      37805.87       637.71 o                         
   3   2   4       1554.86       1491.87       163.20 o                         
   4   2   4      26917.13      26862.33       702.92 o                         
   5   2   4       7272.01       6557.41       494.94 o                         
   6   2   4      94699.88      99624.85      1606.76 o                         
   7   2   4      11201.73      10711.39       666.53 o                         
   8   2   4       4346.53       4723.54       356.24 o                         
   9   2   4       4762.69       4294.96       397.23 o                         
  10   2   4      55053.93      53920.25      1686.64 o                         
   1   3   4      10393.72       9713.08       582.82 o                         
   2   3   4      99103.51     103301.27      1139.39 o                         
   3   3   4       9461.63       9277.45       440.45 o                         
   4   3   4      22156.54      22112.59       685.15 o                         
   5   3   4      10873.00       9979.80       580.08 o                         
   6   3   4     103365.10     105469.14      1701.64 o                         
   7   3   4          4.86         86.30       395.48 o                         
   8   3   4       7659.96       7581.72       555.52 o                         
   9   3   4       1686.55       1677.10       600.25 o                         
  10   3   4         58.79        175.05       563.83 o                         
   0   4   4      13434.98      14250.85       492.48 o                         
   1   4   4        448.22        801.03       143.59 o                         
   2   4   4     523087.72     522200.12      2800.77 o                         
   3   4   4       1319.28       1331.36       204.91 o                         
   4   4   4      93379.20      95613.27      1432.84 o                         
   5   4   4       6192.44       5768.18       411.32 o                         
   6   4   4       3287.07       3595.21       336.99 o                         
   7   4   4       9279.49       8971.41       692.48 o                         
   8   4   4      31932.93      29667.08      1148.32 o                         
   9   4   4       4140.05       4123.39       414.30 o                         
  10   4   4       3944.92       3404.78       439.62 o                         
   1   5   4       7375.08       6726.84       289.89 o                         
   2   5   4     121324.77     123766.86      1498.52 o                         
   3   5   4       8329.81       8860.13       500.17 o                         
   4   5   4       5678.17       5818.90       389.71 o                         
   5   5   4       8379.41       8208.61       580.01 o                         
   6   5   4      93024.12      89477.31      1696.91 o                         
   7   5   4         19.30       -327.46       463.10 o                         
   8   5   4       6774.01       8253.82       594.41 o                         
   9   5   4       1275.34       1755.56       348.72 o                         
  10   5   4        252.45        189.53       588.01 o                         
   0   6   4      89387.52      83756.91      1283.19 o                         
   1   6   4        816.49        922.21       168.56 o                         
   2   6   4      36294.00      36422.21       926.93 o                         
   3   6   4       1424.02       1724.90       219.88 o                         
   4   6   4      18681.63      18630.25       789.94 o                         
   5   6   4       4739.35       4713.53       359.65 o                         
   6   6   4      67673.20      66731.11      1566.56 o                         
   7   6   4       6886.05       7192.14       543.64 o                         
   8   6   4       2529.34       2447.21       348.19 o                         
   9   6   4       3430.86       3217.85       423.11 o                         
  10   6   4      32791.86      27735.04      1295.82 o                         
   1   7   4       5936.20       5340.92       341.18 o                         
   2   7   4      81996.39      81533.02      1410.87 o                         
   3   7   4       4414.34       4250.87       386.68 o                         
   4   7   4       6603.41       6311.91       446.93 o                         
   5   7   4       6629.95       6921.36       493.41 o                         
   6   7   4      55813.25      54120.55      1482.04 o                         
   7   7   4         10.28       -224.94       494.53 o                         
   8   7   4       1981.31       1820.52       374.49 o                         
   9   7   4       1101.27       1715.25       580.86 o                         
  10   7   4        149.72       -621.29       646.66 o                         
   0   8   4       7598.50       7479.90       552.75 o                         
   1   8   4         77.73        141.14       259.50 o                         
   2   8   4     229598.52     227880.88      2512.34 o                         
   3   8   4        892.11        736.10       435.35 o                         
   4   8   4      37645.53      35414.76      1135.63 o                         
   5   8   4       3251.28       3425.77       334.88 o                         
   6   8   4        530.36       1153.71       339.44 o                         
   7   8   4       5175.37       5595.45       467.34 o                         
   8   8   4      13545.40      13132.00       949.11 o                         
   9   8   4       2182.53       1466.12       728.16 o                         
   1   9   4       3238.15       2661.23       228.18 o                         
   2   9   4      43138.82      42106.66      1209.06 o                         
   3   9   4       4723.01       4203.76       368.92 o                         
   4   9   4       3518.14       2913.31       353.97 o                         
   5   9   4       3044.53       2838.12       356.93 o                         
   6   9   4      52257.76      50194.35      1539.79 o                         
   7   9   4         24.62       -257.29       545.80 o                         
   8   9   4       6196.45       6011.23       547.41 o                         
   9   9   4        540.70        772.59       624.48 o                         
   0  10   4      35056.71      32730.71      1142.10 o                         
   1  10   4        207.28        110.14       309.83 o                         
   2  10   4      19552.84      19653.91       934.08 o                         
   3  10   4        811.69       1279.47       476.17 o                         
   4  10   4       2038.80       1379.51       564.85 o                         
   5  10   4       2245.66       2639.61       371.50 o                         
   6  10   4      17955.85      17983.37      1093.93 o                         
   7  10   4       3087.32       2512.59       446.61 o                         
   8  10   4        431.86        -98.91       601.64 o                         
   1  11   4       3058.91       3043.89       256.84 o                         
   2  11   4      26903.65      26140.43      1106.46 o                         
   3  11   4       1044.99        483.30       569.92 o                         
   4  11   4       2805.12       2866.66       381.14 o                         
   5  11   4       2925.23       1749.81       653.44 o                         
   6  11   4      22320.54      22755.23      1206.43 o                         
   7  11   4         10.11        -49.02       621.99 o                         
   8  11   4        889.33        682.57       718.00 o                         
   0  12   4       1986.54       1561.69       603.46 o                         
   1  12   4         84.89       1001.45       379.56 o                         
   2  12   4      69469.20      68031.08      1303.90 o                         
   3  12   4        477.82        899.40       487.16 o                         
   4  12   4       7392.13       7079.91       662.11 o                         
   5  12   4       1571.72       1441.35       636.99 o                         
   6  12   4        135.29       -388.72       730.46 o                         
   7  12   4       1637.14        628.65       679.02 o                         
   1  13   4       1105.70        619.14       601.06 o                         
   2  13   4      18189.87      19777.54       803.76 o                         
   3  13   4       1966.72       1253.93       682.12 o                         
   4  13   4        298.74        645.16       611.36 o                         
   5  13   4        756.16       -194.99       678.96 o                         
   6  13   4      19027.46      19329.46      1296.61 o                         
   7  13   4         27.99       -615.20       727.06 o                         
   0  14   4       4584.04       4804.39       465.96 o                         
   1  14   4          3.56        181.12       417.36 o                         
   2  14   4      10488.51      11795.36       639.16 o                         
   3  14   4        353.79       1025.13       638.35 o                         
   4  14   4         69.59         50.00       563.53 o                         
   5  14   4        518.23        894.48       629.20 o                         
   6  14   4       3973.32       3091.73       520.62 o                         
   1  15   4       1021.76        910.65       829.80 o                         
   2  15   4       6425.62       6958.40       410.81 o                         
   3  15   4        290.81        741.32       626.53 o                         
   4  15   4        862.38        864.07       643.54 o                         
   5  15   4        820.96       2148.33       724.00 o                         
   0  16   4        102.56       -275.31       663.02 o                         
   1  16   4         97.89        586.18       675.53 o                         
   2  16   4      13511.64      15134.44       842.58 o                         
   3  16   4        214.90        457.96       691.69 o                         
   1   0   5      90405.89      86249.27      3198.69 o                         
   2   0   5     170848.48     183830.28      1250.14 o                         
   3   0   5       1651.99       1948.10       175.94 o                         
   4   0   5      22876.71      23213.15       620.40 o                         
   5   0   5      35992.30      36667.82       840.97 o                         
   6   0   5      95552.09     100211.98      1466.76 o                         
   7   0   5      25290.44      24889.78       873.72 o                         
   8   0   5      11399.23      11476.44       698.79 o                         
   9   0   5         77.73        440.62       438.36 o                         
  10   0   5        303.75        621.45       505.21 o                         
   0   1   5      66597.76      65202.64       468.12 o                         
   1   1   5      13889.55      13368.51       252.72 o                         
   2   1   5     254794.36     263304.16      1079.90 o                         
   3   1   5      76937.51      77736.70       666.26 o                         
   4   1   5       8640.72       9433.10       292.15 o                         
   5   1   5      14854.23      15692.97       403.28 o                         
   6   1   5      16334.78      17267.52       477.25 o                         
   7   1   5       8934.95       8993.88       423.73 o                         
   8   1   5       4393.93       4834.23       319.02 o                         
   9   1   5       8012.70       7857.14       402.62 o                         
  10   1   5      10207.18      10378.84       567.13 o                         
   1   2   5      86979.42      82851.03      2198.32 o                         
   2   2   5     148622.47     150941.81      1261.44 o                         
   3   2   5       3628.82       3708.69       258.32 o                         
   4   2   5      32931.21      34831.69       792.00 o                         
   5   2   5      16473.19      16676.57       632.71 o                         
   6   2   5      62876.83      63008.70      1277.94 o                         
   7   2   5       8733.41       9180.79       597.01 o                         
   8   2   5       3127.72       2910.97       347.57 o                         
   9   2   5       1759.67       1376.74       492.95 o                         
  10   2   5        373.39       1466.91       499.05 o                         
   0   3   5      99912.41      96210.73       991.79 o                         
   1   3   5       1441.67       1442.10       156.91 o                         
   2   3   5     153898.02     154008.12      1403.03 o                         
   3   3   5      36822.30      38113.14       791.68 o                         
   4   3   5        914.76       1281.21       193.29 o                         
   5   3   5      26624.89      27972.24       835.93 o                         
   6   3   5      25608.22      27846.50       902.87 o                         
   7   3   5       3771.88       3391.57       328.56 o                         
   8   3   5       1658.67       1428.16       546.99 o                         
   9   3   5      10491.84       9258.84       638.97 o                         
  10   3   5      12044.30      12850.00       906.57 o                         
   1   4   5      66351.29      61587.20       980.23 o                         
   2   4   5     131026.95     129177.62      1422.66 o                         
   3   4   5       1497.37        962.85       327.00 o                         
   4   4   5      17238.12      15993.33       634.17 o                         
   5   4   5      26530.94      26260.08       859.21 o                         
   6   4   5      73035.64      70309.72      1481.59 o                         
   7   4   5      20311.64      19658.52       903.18 o                         
   8   4   5       8075.64       7524.10       503.06 o                         
   9   4   5         81.00        516.14       468.09 o                         
  10   4   5        243.39          0.00       553.51 o                         
   0   5   5       9237.12       9130.39       449.47 o                         
   1   5   5      24468.14      24308.65       482.44 o                         
   2   5   5     224092.27     213493.81      1966.20 o                         
   3   5   5      82893.87      79308.32      1291.35 o                         
   4   5   5      13971.59      14585.33       626.78 o                         
   5   5   5       3064.18       3154.00       275.99 o                         
   6   5   5       6154.49       6531.27       483.18 o                         
   7   5   5      12085.07      11002.61       747.90 o                         
   8   5   5       5864.22       6220.87       483.01 o                         
   9   5   5       3830.50       3671.59       404.57 o                         
  10   5   5       5150.84       5080.81       449.27 o                         
   1   6   5      45404.96      41891.55       679.84 o                         
   2   6   5      89538.63      84914.58      1359.19 o                         
   3   6   5       2076.52       2108.61       237.42 o                         
   4   6   5      15236.50      15345.65       687.01 o                         
   5   6   5      12530.92      12525.76       723.25 o                         
   6   6   5      45438.91      47054.96      1319.30 o                         
   7   6   5       7274.93       6099.12       489.61 o                         
   8   6   5       2413.87       1970.98       348.42 o                         
   9   6   5       1003.53       1350.01       632.58 o                         
  10   6   5        248.45       1177.64       658.32 o                         
   0   7   5      69692.52      63651.88      1232.98 o                         
   1   7   5        627.39        780.30       276.05 o                         
   2   7   5      55496.42      52930.06      1153.39 o                         
   3   7   5      10328.45       9358.85       598.90 o                         
   4   7   5        136.26       -342.33       375.18 o                         
   5   7   5      26086.38      25711.34      1018.22 o                         
   6   7   5      20186.60      18532.21       964.79 o                         
   7   7   5        453.91       -258.94       511.23 o                         
   8   7   5        111.60       -603.79       603.79 o                         
   9   7   5       9248.96       8238.25       693.10 o                         
   1   8   5      33179.04      31113.19       691.69 o                         
   2   8   5      49714.75      50592.55      1230.55 o                         
   3   8   5        478.37        817.73       389.32 o                         
   4   8   5      11026.33      11229.18       682.15 o                         
   5   8   5      12694.14      11158.55       794.87 o                         
   6   8   5      38430.53      36481.93      1297.12 o                         
   7   8   5       9622.81       9485.36       636.87 o                         
   8   8   5       5120.36       3972.66       475.41 o                         
   9   8   5         32.01        964.90       532.89 o                         
   0   9   5       1311.45       1533.64       280.57 o                         
   1   9   5      21814.27      19982.07       624.26 o                         
   2   9   5     114766.23     111469.58      1908.44 o                         
   3   9   5      50494.12      49541.68      1317.17 o                         
   4   9   5      12425.20      12178.27       759.72 o                         
   5   9   5        337.46        455.47       494.24 o                         
   6   9   5        590.45       -609.40       609.40 o                         
   7   9   5       8819.84       7800.53       656.77 o                         
   8   9   5       5200.81       4549.17       486.24 o                         
   9   9   5        986.73       1170.14       657.45 o                         
   1  10   5      19219.24      17637.55       624.99 o                         
   2  10   5      38495.11      36206.59      1206.56 o                         
   3  10   5        592.03       -335.74       541.36 o                         
   4  10   5       3883.06       4370.81       377.80 o                         
   5  10   5       6691.07       6022.38       493.31 o                         
   6  10   5      21479.65      20616.84      1098.31 o                         
   7  10   5       4615.40       3609.18       446.84 o                         
   8  10   5       1029.53        244.44       584.61 o                         
   0  11   5      22828.10      22971.40       988.01 o                         
   1  11   5       1634.17       1062.51       403.60 o                         
   2  11   5      16805.33      16112.60       936.33 o                         
   3  11   5       2246.39       2029.22       367.92 o                         
   4  11   5       1312.70        848.45       564.17 o                         
   5  11   5      12795.42      12044.47       857.28 o                         
   6  11   5      13477.74      13002.56      1006.10 o                         
   7  11   5          8.05        -48.48       579.70 o                         
   8  11   5        179.68        363.33       650.35 o                         
   1  12   5      10436.85      10620.98       533.36 o                         
   2  12   5      18134.71      17679.28       748.86 o                         
   3  12   5        514.48         81.40       592.57 o                         
   4  12   5       2951.47       2846.50       410.85 o                         
   5  12   5       4061.84       4134.10       454.52 o                         
   6  12   5      14366.28      13515.97      1059.28 o                         
   7  12   5       3932.61       4187.44       494.05 o                         
   0  13   5        144.37          0.00       566.07 o                         
   1  13   5       9729.00      10719.03       569.77 o                         
   2  13   5      41598.84      42731.70      1096.75 o                         
   3  13   5      21155.97      22913.28      1209.38 o                         
   4  13   5       6799.15       6901.55       597.47 o                         
   5  13   5          4.38        435.64       643.99 o                         
   6  13   5         24.28       -725.58       725.58 o                         
   1  14   5       6786.84       6765.13       394.28 o                         
   2  14   5       9286.42      10172.89       625.74 o                         
   3  14   5         24.81       -634.23       634.23 o                         
   4  14   5       1253.05       2051.82       399.90 o                         
   5  14   5       2706.31       3343.83       473.81 o                         
   6  14   5       8242.27       8143.37       624.85 o                         
   0  15   5       7259.16       9027.67       750.21 o                         
   1  15   5        437.14        673.46       783.27 o                         
   2  15   5       3534.77       3420.08       351.60 o                         
   3  15   5        389.01       1003.38       648.93 o                         
   4  15   5        598.14       1130.68       665.99 o                         
   5  15   5       5625.23       5797.35       610.43 o                         
   1  16   5       2878.95       3315.59       378.01 o                         
   2  16   5       4991.71       5254.63       482.62 o                         
   3  16   5        128.91        627.90       668.12 o                         
   0   0   6      18401.29      16594.12       377.76 o                         
   1   0   6     485785.16     490603.19     20099.24 o                         
   2   0   6       1382.69       1527.56       127.74 o                         
   3   0   6      84516.27      90602.54      1032.73 o                         
   4   0   6        192.45        120.50       211.28 o                         
   5   0   6     108706.19     117842.54      1459.78 o                         
   6   0   6        935.47        930.10       195.63 o                         
   7   0   6      20037.30      21553.75       824.88 o                         
   8   0   6        925.93        580.22       408.88 o                         
   9   0   6       1160.01        913.93       283.27 o                         
  10   0   6         58.93       -183.87       494.74 o                         
   1   1   6      18474.35      18514.76       300.44 o                         
   2   1   6       1621.01       1730.06       100.07 o                         
   3   1   6      29688.50      32846.36       458.16 o                         
   4   1   6       7715.85       8099.77       282.95 o                         
   5   1   6      72473.62      79438.59      1159.28 o                         
   6   1   6         19.70         57.64       251.03 o                         
   7   1   6       7348.59       8394.60       503.95 o                         
   8   1   6         29.88       -330.20       653.11 o                         
   9   1   6       5235.89       5539.62       699.70 o                         
  10   1   6        557.12        985.23       355.95 o                         
   0   2   6      19018.15      17449.33       428.32 o                         
   1   2   6       1521.75       1754.02        96.00 o                         
   2   2   6        865.17       1006.98       131.14 o                         
   3   2   6      74844.22      78231.69      1051.59 o                         
   4   2   6        253.09        380.74       239.35 o                         
   5   2   6       8247.79       9196.86       531.41 o                         
   6   2   6        798.81       1051.01       222.56 o                         
   7   2   6      20437.71      20615.58       848.54 o                         
   8   2   6       1086.34       1374.08       284.57 o                         
   9   2   6      46003.46      44116.04      1411.29 o                         
  10   2   6         78.42        850.79       501.13 o                         
   1   3   6       7159.21       7976.39       301.68 o                         
   2   3   6       1587.60       1385.84       165.93 o                         
   3   3   6      34366.73      35391.49       786.43 o                         
   4   3   6       6877.52       7398.37       417.39 o                         
   5   3   6      56559.77      60518.68      1184.21 o                         
   6   3   6          9.10         24.10       339.93 o                         
   7   3   6       3139.14       3073.35       307.37 o                         
   8   3   6         67.74         32.28       434.34 o                         
   9   3   6       2514.18       2968.02       372.87 o                         
  10   3   6        503.53       -470.66       546.27 o                         
   0   4   6      12985.47      11287.71       436.77 o                         
   1   4   6     420862.47     408578.28      2571.00 o                         
   2   4   6        904.37        939.31       174.34 o                         
   3   4   6      56554.46      57816.15      1042.27 o                         
   4   4   6        232.28        192.62       297.17 o                         
   5   4   6      66418.09      66570.77      1317.50 o                         
   6   4   6        760.18        630.59       422.03 o                         
   7   4   6      11356.77      11372.79       717.00 o                         
   8   4   6        890.33       1278.77       536.54 o                         
   9   4   6        811.68        673.92       547.87 o                         
  10   4   6         88.96       1082.48       563.34 o                         
   1   5   6       5941.15       6308.31       407.47 o                         
   2   5   6       1174.36       1250.91       194.18 o                         
   3   5   6      32789.85      32425.94       849.16 o                         
   4   5   6       5240.50       4626.23       369.35 o                         
   5   5   6      63739.06      62427.32      1344.43 o                         
   6   5   6         17.00       -283.43       388.62 o                         
   7   5   6       7584.70       7949.56       566.92 o                         
   8   5   6         24.14        291.58       412.35 o                         
   9   5   6       4321.79       3778.42       405.93 o                         
  10   5   6        405.75        562.40       550.56 o                         
   0   6   6       8889.74       9592.23       481.91 o                         
   1   6   6        647.60        841.74       239.39 o                         
   2   6   6        652.90        845.90       301.57 o                         
   3   6   6      30393.11      30516.48       883.20 o                         
   4   6   6        172.43        142.26       333.63 o                         
   5   6   6       1326.14       1586.31       266.02 o                         
   6   6   6        577.77        121.55       462.86 o                         
   7   6   6      10131.98       9526.66       620.02 o                         
   8   6   6        589.66        691.84       524.19 o                         
   9   6   6      31530.72      29970.00      1328.85 o                         
  10   6   6         32.07        781.90       557.19 o                         
   1   7   6       9298.28       8895.67       535.65 o                         
   2   7   6        755.94       1083.56       221.18 o                         
   3   7   6       6885.43       6984.04       452.27 o                         
   4   7   6       3590.24       3246.14       305.02 o                         
   5   7   6      24985.33      24556.28      1021.05 o                         
   6   7   6          9.46       -469.88       469.88 o                         
   7   7   6       2847.37       3264.53       377.78 o                         
   8   7   6         46.41        121.91       492.70 o                         
   9   7   6       2522.95       2646.09       417.34 o                         
   0   8   6       7587.26       6965.60       544.33 o                         
   1   8   6     141472.77     138136.78      1374.59 o                         
   2   8   6        269.45        281.69       405.71 o                         
   3   8   6      22571.04      24888.01       929.81 o                         
   4   8   6         75.82        -58.06       430.61 o                         
   5   8   6      31053.87      29122.20      1098.57 o                         
   6   8   6        248.23        707.60       418.62 o                         
   7   8   6       5463.75       5932.31       491.48 o                         
   8   8   6        578.68        688.77       611.82 o                         
   9   8   6        734.39        624.24       646.03 o                         
   1   9   6        853.18        965.19       324.87 o                         
   2   9   6        196.25        403.33       395.01 o                         
   3   9   6      23590.53      23720.10       986.63 o                         
   4   9   6       3180.57       2930.46       372.43 o                         
   5   9   6      34563.65      33917.12      1226.00 o                         
   6   9   6          4.73        191.06       528.09 o                         
   7   9   6       3896.77       3567.61       440.76 o                         
   8   9   6          8.04        456.54       577.48 o                         
   9   9   6       2141.06        556.33       687.90 o                         
   0  10   6       3587.86       3704.67       347.53 o                         
   1  10   6       5059.94       5150.56       413.62 o                         
   2  10   6        227.60       -499.41       499.41 o                         
   3  10   6       7039.40       6424.20       542.32 o                         
   4  10   6        132.14        877.50       464.33 o                         
   5  10   6        935.37       1136.51       533.07 o                         
   6  10   6        286.97        -41.19       560.23 o                         
   7  10   6       5377.31       5777.43       483.95 o                         
   8  10   6        293.22        921.09       583.75 o                         
   1  11   6       2161.83       2241.76       523.65 o                         
   2  11   6        626.41        498.18       487.91 o                         
   3  11   6       3927.86       4323.00       419.27 o                         
   4  11   6        907.55       -115.21       560.47 o                         
   5  11   6      10491.49      11268.26       899.12 o                         
   6  11   6          5.81        133.09       559.42 o                         
   7  11   6       1252.76       1558.71       387.27 o                         
   8  11   6         74.98       -566.26       593.67 o                         
   0  12   6       1886.57       1259.20       602.12 o                         
   1  12   6      32327.22      30524.70      1452.07 o                         
   2  12   6        167.08        -20.74       441.38 o                         
   3  12   6       5704.65       5153.88       464.15 o                         
   4  12   6         65.51        460.92       479.59 o                         
   5  12   6      10661.09      11170.54       740.93 o                         
   6  12   6        161.94       1002.45       529.42 o                         
   7  12   6       1487.17       1645.17       658.39 o                         
   1  13   6        483.82        811.79       733.21 o                         
   2  13   6         10.20        321.79       447.15 o                         
   3  13   6       5564.47       4910.71       477.42 o                         
   4  13   6       1381.87       1687.42       643.35 o                         
   5  13   6      11149.87      11696.30       799.84 o                         
   6  13   6          2.40       1641.96       607.12 o                         
   0  14   6       1861.77       1617.69       638.77 o                         
   1  14   6       3987.92       4133.19       854.86 o                         
   2  14   6         11.15         27.94       465.15 o                         
   3  14   6        459.64        290.99       639.73 o                         
   4  14   6         14.40       -669.49       669.49 o                         
   5  14   6          7.60       -726.21       737.25 o                         
   1  15   6        267.82        640.80       520.13 o                         
   2  15   6        135.19        752.03       486.02 o                         
   3  15   6       2091.93       2613.43       469.39 o                         
   4  15   6        305.65        -53.54       716.36 o                         
   0  16   6        269.76       1535.33       625.20 o                         
   1  16   6       6874.19       7345.72       435.46 o                         
   2  16   6         99.53        584.01       529.23 o                         
   3  16   6        780.01       1536.11       661.03 o                         
   1   0   7       3341.04       2909.85       255.00 o                         
   2   0   7      22844.89      22326.71       516.32 o                         
   3   0   7      16785.61      17562.40       501.88 o                         
   4   0   7      14792.68      15712.35       532.37 o                         
   5   0   7      44511.59      47890.88       974.78 o                         
   6   0   7        799.65        731.49       290.22 o                         
   7   0   7       7920.47       8522.96       608.79 o                         
   8   0   7      32975.66      33636.63      1124.86 o                         
   9   0   7       7509.88       7381.92       583.75 o                         
  10   0   7        213.99       -524.52       524.52 o                         
   0   1   7      34408.07      31881.72       821.09 o                         
   1   1   7      55631.68      53937.38       710.15 o                         
   2   1   7       5898.83       5790.66       219.24 o                         
   3   1   7      12028.35      12451.45       312.99 o                         
   4   1   7      38223.71      38089.34       566.06 o                         
   5   1   7       3227.62       3661.69       358.90 o                         
   6   1   7       7989.54       7814.96       359.59 o                         
   7   1   7         31.89        493.91       225.65 o                         
   8   1   7        363.48        314.21       391.02 o                         
   9   1   7       6909.46       6664.15       375.86 o                         
  10   1   7        103.79        674.17       314.37 o                         
   1   2   7       1440.83       1353.22        96.67 o                         
   2   2   7      10055.58       9685.32       388.09 o                         
   3   2   7       8274.86       9081.21       415.00 o                         
   4   2   7       6792.95       6561.38       417.78 o                         
   5   2   7      28003.47      30588.29       836.42 o                         
   6   2   7        175.32       -134.04       379.12 o                         
   7   2   7       2787.63       3023.18       315.84 o                         
   8   2   7      21223.16      23091.36       962.85 o                         
   9   2   7       3092.97       3485.82       374.53 o                         
  10   2   7       2487.34       2724.02       385.07 o                         
   0   3   7       7554.35       6723.29       342.58 o                         
   1   3   7      26535.28      26360.20       553.94 o                         
   2   3   7        183.55       -244.96       244.96 o                         
   3   3   7       2445.53       2403.72       208.96 o                         
   4   3   7      19927.05      19872.25       659.77 o                         
   5   3   7        115.69        268.66       300.19 o                         
   6   3   7      13917.42      15611.56       723.91 o                         
   7   3   7       1520.02        879.08       477.04 o                         
   8   3   7       2174.92       2313.62       305.05 o                         
   9   3   7      11246.90      11209.13       801.30 o                         
  10   3   7        254.92       -341.28       497.50 o                         
   1   4   7       1576.96       1424.59       129.21 o                         
   2   4   7      13990.43      13869.22       532.07 o                         
   3   4   7      11502.72      13016.51       546.19 o                         
   4   4   7      11116.52      10505.63       550.93 o                         
   5   4   7      36711.29      37034.06      1006.23 o                         
   6   4   7        654.35        658.67       393.44 o                         
   7   4   7       7393.38       7623.03       516.27 o                         
   8   4   7      26763.12      26922.45      1079.42 o                         
   9   4   7       6526.04       6228.47       499.83 o                         
  10   4   7        216.64        405.77       557.68 o                         
   0   5   7      46557.01      44158.07       890.66 o                         
   1   5   7      50730.10      47648.51       666.12 o                         
   2   5   7      13200.24      13879.73       564.30 o                         
   3   5   7      20312.63      20512.06       707.31 o                         
   4   5   7      39965.64      39100.13      1011.99 o                         
   5   5   7       9437.79       9042.80       623.22 o                         
   6   5   7       2120.87       1704.91       318.13 o                         
   7   5   7       1003.53        620.82       424.77 o                         
   8   5   7         85.75         36.56       475.32 o                         
   9   5   7       2921.30       3154.99       397.83 o                         
  10   5   7        600.87       1267.12       580.50 o                         
   1   6   7        609.01        477.78       218.99 o                         
   2   6   7       8589.44       7943.75       502.63 o                         
   3   6   7       4392.92       5132.64       353.68 o                         
   4   6   7       6073.01       6487.54       502.87 o                         
   5   6   7      17188.32      17050.19       810.04 o                         
   6   6   7        123.67        183.71       375.00 o                         
   7   6   7       2036.62       2122.17       337.20 o                         
   8   6   7      13891.98      13332.78       923.21 o                         
   9   6   7       2650.20       2537.48       436.93 o                         
  10   6   7       1509.16       1542.92       397.87 o                         
   0   7   7       1615.00       1660.96       231.96 o                         
   1   7   7       8365.78       8590.67       614.79 o                         
   2   7   7       1202.00       1595.65       233.36 o                         
   3   7   7        173.68       -146.83       333.74 o                         
   4   7   7       5134.60       4810.19       336.90 o                         
   5   7   7       1175.15       1187.16       298.98 o                         
   6   7   7      13312.75      13030.44       793.82 o                         
   7   7   7       3343.71       2819.12       364.84 o                         
   8   7   7       3436.90       2670.48       417.06 o                         
   9   7   7       9366.01       8821.50       715.98 o                         
   1   8   7       1722.58       2066.23       204.91 o                         
   2   8   7       4936.44       5061.74       405.68 o                         
   3   8   7      10019.98       9642.40       655.00 o                         
   4   8   7       5382.76       5503.30       470.69 o                         
   5   8   7      21958.00      20851.64       963.80 o                         
   6   8   7        460.29        318.40       470.67 o                         
   7   8   7       3366.47       3179.31       388.73 o                         
   8   8   7      15583.81      14742.50      1018.27 o                         
   9   8   7       2716.86       1968.31       694.04 o                         
   0   9   7      28288.70      28442.44       989.27 o                         
   1   9   7      40865.94      40042.86      1265.88 o                         
   2   9   7      10709.12      10629.85       705.18 o                         
   3   9   7      16842.17      17038.82       866.01 o                         
   4   9   7      28626.87      28030.04      1063.18 o                         
   5   9   7       7905.00       7629.83       606.08 o                         
   6   9   7          5.44        -38.09       474.21 o                         
   7   9   7       1151.22       1218.51       512.89 o                         
   8   9   7        456.08       -228.52       682.50 o                         
   9   9   7        988.27       1213.95       383.89 o                         
   1  10   7        129.03         88.86       331.54 o                         
   2  10   7       3177.58       3282.15       364.28 o                         
   3  10   7       1329.73        940.25       504.82 o                         
   4  10   7       3331.68       3142.48       344.21 o                         
   5  10   7       8100.08       7373.52       546.00 o                         
   6  10   7         73.07         41.06       552.40 o                         
   7  10   7       1807.29       1166.13       662.22 o                         
   8  10   7       6695.42       6259.09       501.96 o                         
   0  11   7        359.21        345.62       526.43 o                         
   1  11   7        442.13        662.15       529.09 o                         
   2  11   7       1490.59       1211.79       506.55 o                         
   3  11   7        510.84        480.55       497.32 o                         
   4  11   7        404.68        536.61       508.49 o                         
   5  11   7        594.42       1099.03       343.69 o                         
   6  11   7       8764.49       7890.65       620.85 o                         
   7  11   7       1755.46       1580.35       626.24 o                         
   8  11   7       2788.25       2321.53       484.87 o                         
   1  12   7        420.07         23.78       427.62 o                         
   2  12   7       2231.87       1933.00       413.54 o                         
   3  12   7       2972.14       2951.64       411.56 o                         
   4  12   7       2906.18       3175.49       410.75 o                         
   5  12   7       7715.61       7260.83       616.55 o                         
   6  12   7        177.41        285.22       627.06 o                         
   7  12   7       1349.00        869.69       649.12 o                         
   0  13   7      13847.79      14117.27       945.13 o                         
   1  13   7      20385.68      21648.39       894.73 o                         
   2  13   7       5453.28       5743.55       348.80 o                         
   3  13   7       8160.64       8688.86       622.21 o                         
   4  13   7      12292.15      10996.96       794.04 o                         
   5  13   7       3167.40       2240.08       448.60 o                         
   6  13   7        134.58       1634.29       591.20 o                         
   1  14   7        205.37       -422.72       468.76 o                         
   2  14   7        581.33        591.98       439.92 o                         
   3  14   7       1318.38       1400.83       657.01 o                         
   4  14   7       1066.55        985.67       737.61 o                         
   5  14   7       3632.80       4399.72       491.85 o                         
   0  15   7         45.18        757.63       624.76 o                         
   1  15   7        101.17        931.05       439.43 o                         
   2  15   7        990.89       1235.55       526.17 o                         
   3  15   7        332.09        367.20       657.28 o                         
   4  15   7         46.04       -159.89       659.26 o                         
   1  16   7         72.91        401.99       548.92 o                         
   2  16   7        520.72        361.95       543.85 o                         
   0   0   8     334823.53     331419.16      1809.01 o                         
   1   0   8       1048.52       1048.31        93.96 o                         
   2   0   8     154599.94     159421.33      1379.55 o                         
   3   0   8        914.28        821.14       147.43 o                         
   4   0   8     112406.32     120162.71      1418.73 o                         
   5   0   8       2644.13       3530.99       287.55 o                         
   6   0   8      47968.64      50927.13      1127.66 o                         
   7   0   8       5829.73       5662.22       421.58 o                         
   8   0   8        318.43       1036.13       434.59 o                         
   9   0   8        446.66        229.56       462.63 o                         
  10   0   8       4533.75       4457.23       390.22 o                         
   1   1   8         60.29        119.17        91.01 o                         
   2   1   8       7279.39       8592.96       393.70 o                         
   3   1   8       5999.14       6028.63       251.65 o                         
   4   1   8      62949.49      66819.98       753.01 o                         
   5   1   8        265.57        214.26       181.17 o                         
   6   1   8       7563.09       8032.51       383.89 o                         
   7   1   8        495.14        611.33       251.28 o                         
   8   1   8      14622.45      15574.64       572.93 o                         
   9   1   8       3439.30       2873.58       255.99 o                         
  10   1   8       3495.86       3453.88       279.86 o                         
   0   2   8       9443.72      10719.38       398.05 o                         
   1   2   8        566.52        810.26       254.58 o                         
   2   2   8      10218.82      10317.41       433.23 o                         
   3   2   8        967.95       1059.99       161.59 o                         
   4   2   8      14840.56      15435.73       582.20 o                         
   5   2   8       3121.20       2853.98       240.32 o                         
   6   2   8      22874.10      24530.63       830.30 o                         
   7   2   8       4871.00       5589.71       413.07 o                         
   8   2   8      65409.71      66546.25      1598.44 o                         
   9   2   8        509.25        780.51       473.34 o                         
  10   2   8      10879.50      10370.65       700.87 o                         
   1   3   8         25.93         92.38       148.46 o                         
   2   3   8       1367.89       1606.07       167.66 o                         
   3   3   8       5604.99       6092.83       374.25 o                         
   4   3   8      50761.48      54995.18      1065.36 o                         
   5   3   8        251.09       -105.31       335.02 o                         
   6   3   8       7509.58       7962.03       574.22 o                         
   7   3   8        363.85        829.18       407.38 o                         
   8   3   8      13519.48      13721.54       836.61 o                         
   9   3   8       3095.62       2901.91       401.93 o                         
  10   3   8       2176.33       2704.62       382.77 o                         
   0   4   8     178679.19     176767.81      1618.78 o                         
   1   4   8       1148.92       1115.34       197.71 o                         
   2   4   8      99620.02     102348.43      1319.75 o                         
   3   4   8        582.44        917.50       179.79 o                         
   4   4   8      96419.07      97421.50      1481.68 o                         
   5   4   8       1873.73       1987.34       258.98 o                         
   6   4   8      43948.46      42358.15      1156.75 o                         
   7   4   8       4794.12       4789.75       411.93 o                         
   8   4   8        159.53        346.41       527.63 o                         
   9   4   8        421.01        990.04       532.79 o                         
  10   4   8       2186.52       1838.84       399.88 o                         
   1   5   8         11.54        173.65       192.36 o                         
   2   5   8       2193.39       2730.77       224.31 o                         
   3   5   8       4910.46       4845.74       358.19 o                         
   4   5   8      37840.30      36845.05      1006.40 o                         
   5   5   8        123.51          0.00       367.36 o                         
   6   5   8       5998.12       6190.58       425.64 o                         
   7   5   8        279.74        -66.11       433.50 o                         
   8   5   8      14563.45      14660.29       923.19 o                         
   9   5   8       2448.46       2241.28       369.49 o                         
  10   5   8       4708.78       5170.07       475.11 o                         
   0   6   8      12343.10      13473.94       576.22 o                         
   1   6   8        681.69        898.18       239.43 o                         
   2   6   8       2946.63       2868.62       249.52 o                         
   3   6   8        584.73        811.06       326.48 o                         
   4   6   8       9278.62       9301.76       616.51 o                         
   5   6   8       2139.55       2258.41       283.24 o                         
   6   6   8      14612.98      16581.03       835.65 o                         
   7   6   8       3283.88       3651.66       350.33 o                         
   8   6   8      38875.54      34530.96      1331.65 o                         
   9   6   8        257.89        -87.37       520.55 o                         
   1   7   8         76.08        315.46       433.21 o                         
   2   7   8       6764.19       7528.89       515.43 o                         
   3   7   8       2746.37       2872.77       280.72 o                         
   4   7   8      41591.63      40516.45      1143.88 o                         
   5   7   8         87.90        625.55       382.63 o                         
   6   7   8       4084.90       3869.14       370.62 o                         
   7   7   8        286.18        929.32       438.26 o                         
   8   7   8       4535.71       4255.14       454.14 o                         
   9   7   8       2128.30       1739.18       627.54 o                         
   0   8   8     108157.87     108609.05      1726.73 o                         
   1   8   8        266.22        327.36       268.36 o                         
   2   8   8      50958.72      51705.67      1251.31 o                         
   3   8   8        248.26        716.94       401.49 o                         
   4   8   8      38940.59      37837.95      1190.42 o                         
   5   8   8       1424.05       1252.11       322.71 o                         
   6   8   8      15426.88      15275.75       853.60 o                         
   7   8   8       2338.42       1702.68       629.83 o                         
   8   8   8        362.16        476.15       616.74 o                         
   9   8   8        170.95       -240.64       567.41 o                         
   1   9   8         60.07       1252.58       242.75 o                         
   2   9   8        283.53        -58.16       459.80 o                         
   3   9   8       1930.62       1252.10       506.43 o                         
   4   9   8      15686.13      15741.56       889.13 o                         
   5   9   8         52.88       -504.51       504.51 o                         
   6   9   8       4813.06       4986.92       493.50 o                         
   7   9   8        106.60        506.94       439.02 o                         
   8   9   8      10911.34       8876.22       675.34 o                         
   0  10   8       2277.22       3138.45       332.47 o                         
   1  10   8        534.36        221.92       332.79 o                         
   2  10   8        906.23       1164.59       285.27 o                         
   3  10   8        156.31       -438.52       458.81 o                         
   4  10   8        529.58       1407.47       528.97 o                         
   5  10   8        836.51        909.87       508.64 o                         
   6  10   8       1433.70       1518.02       357.72 o                         
   7  10   8       1531.62        947.04       619.98 o                         
   8  10   8      13006.00      12709.60       826.61 o                         
   1  11   8         11.44       -113.79       654.15 o                         
   2  11   8       1745.87       1558.81       348.84 o                         
   3  11   8       1685.74       1408.50       554.75 o                         
   4  11   8      14495.71      14670.11       905.54 o                         
   5  11   8          5.53        -82.08       499.27 o                         
   6  11   8       1581.19        974.47       691.90 o                         
   7  11   8         58.03        529.06       598.79 o                         
   0  12   8      40057.30      41566.42      1431.23 o                         
   1  12   8        232.84        439.70       434.91 o                         
   2  12   8      16433.99      17413.94       975.72 o                         
   3  12   8         44.33        568.30       529.27 o                         
   4  12   8       8065.03       7581.88       656.09 o                         
   5  12   8        498.98        177.59       667.43 o                         
   6  12   8       2192.38       2510.64       400.78 o                         
   7  12   8        983.50       1231.15       652.92 o                         
   1  13   8         76.26       -294.46       465.31 o                         
   2  13   8        847.30        402.43       446.54 o                         
   3  13   8        502.10        443.15       610.84 o                         
   4  13   8       8847.06      10081.44       728.48 o                         
   5  13   8          9.50       -636.00       636.00 o                         
   6  13   8       2328.03       3203.25       447.47 o                         
   0  14   8       2296.05       2370.30       433.49 o                         
   1  14   8        101.28        635.43       440.40 o                         
   2  14   8        168.52        -67.61       434.28 o                         
   3  14   8         33.60       1543.93       582.98 o                         
   4  14   8         59.57        787.43       610.74 o                         
   5  14   8        498.21       -154.62       719.70 o                         
   1  15   8         25.90        774.66       432.33 o                         
   2  15   8        203.21        582.08      1036.79 o                         
   3  15   8        431.12        261.79       612.83 o                         
   4  15   8       3375.17       1010.58       875.59 o                         
   0  16   8       7198.85       7246.20       610.89 o                         
   1  16   8        147.65        673.88       483.21 o                         
   2  16   8       2715.68       2523.40       612.14 o                         
   1   0   9      10068.61       9432.75       274.45 o                         
   2   0   9      35715.27      35541.66       707.64 o                         
   3   0   9      12386.58      11583.51       482.12 o                         
   4   0   9     233242.12     242139.73      2056.60 o                         
   5   0   9      28549.96      30226.71       817.75 o                         
   6   0   9       2939.46       3218.36       272.10 o                         
   7   0   9       1237.03       1436.85       248.99 o                         
   8   0   9      19782.81      18433.55       923.84 o                         
   9   0   9       5414.40       5966.32       500.17 o                         
  10   0   9       5658.99       5540.66       450.82 o                         
   0   1   9     461047.69     442739.88      5031.77 o                         
   1   1   9      35290.95      33828.30       385.49 o                         
   2   1   9      25695.29      26079.34       732.74 o                         
   3   1   9        863.13        595.98       146.65 o                         
   4   1   9      20504.11      21631.57       471.26 o                         
   5   1   9      10845.95      11199.27       570.01 o                         
   6   1   9      16028.16      15686.73       492.97 o                         
   7   1   9        105.73          3.12       259.84 o                         
   8   1   9      29687.39      28446.97       765.88 o                         
   9   1   9       3385.57       3044.27       254.64 o                         
  10   1   9        184.58        117.81       442.27 o                         
   1   2   9       8340.55       8489.55       270.66 o                         
   2   2   9      37547.66      37199.37       755.20 o                         
   3   2   9       8374.99       8116.75       443.67 o                         
   4   2   9     196697.66     203519.95      1966.02 o                         
   5   2   9      14975.55      14511.41       631.41 o                         
   6   2   9       6916.25       6769.97       437.67 o                         
   7   2   9        236.06        383.27       398.61 o                         
   8   2   9      11198.50      11769.88       772.55 o                         
   9   2   9       1374.07       1942.26       304.18 o                         
  10   2   9       1991.55       2047.03       391.35 o                         
   0   3   9     336493.75     321715.66      2091.23 o                         
   1   3   9      21857.86      20849.20       413.60 o                         
   2   3   9      41228.68      41291.12       823.75 o                         
   3   3   9       5850.34       6261.53       400.96 o                         
   4   3   9       7764.34       6858.75       516.23 o                         
   5   3   9       2419.00       2490.28       243.11 o                         
   6   3   9       7102.06       7591.42       585.22 o                         
   7   3   9       1907.55       1309.96       464.86 o                         
   8   3   9      34596.86      35061.02      1215.71 o                         
   9   3   9       5492.62       6101.55       490.48 o                         
  10   3   9        130.39        692.02       547.09 o                         
   1   4   9       5630.82       5396.00       284.62 o                         
   2   4   9      22565.66      21744.36       663.92 o                         
   3   4   9      12714.90      12851.80       580.99 o                         
   4   4   9     188691.22     188788.31      2076.69 o                         
   5   4   9      23896.08      22085.79       846.66 o                         
   6   4   9       2877.05       3229.25       317.05 o                         
   7   4   9        902.17        559.33       487.38 o                         
   8   4   9      14968.12      16038.08       907.81 o                         
   9   4   9       4172.24       3839.64       424.23 o                         
  10   4   9       4502.59       4636.18       458.15 o                         
   0   5   9     403534.62     389356.91      2672.71 o                         
   1   5   9      39235.97      37688.05       894.41 o                         
   2   5   9       5544.46       6784.10       453.75 o                         
   3   5   9        684.79        559.00       326.70 o                         
   4   5   9      24089.93      25413.09       838.99 o                         
   5   5   9      16960.17      16734.99       787.58 o                         
   6   5   9      16891.41      15481.73       806.20 o                         
   7   5   9        424.40       -367.07       470.75 o                         
   8   5   9      16517.66      16555.14       922.41 o                         
   9   5   9       1133.38       1520.70       566.73 o                         
   1   6   9       6738.33       6128.51       302.78 o                         
   2   6   9      20644.05      20581.48       772.58 o                         
   3   6   9       3195.96       3282.64       275.08 o                         
   4   6   9     131522.34     125684.30      1872.22 o                         
   5   6   9       9109.98       9760.69       681.51 o                         
   6   6   9       3495.74       3695.72       345.20 o                         
   7   6   9         74.93       -106.48       510.64 o                         
   8   6   9       8506.78       8138.33       617.59 o                         
   9   6   9       1437.98       1278.70       599.73 o                         
   0   7   9     139619.59     132193.53      1812.60 o                         
   1   7   9       3763.00       3696.41       211.66 o                         
   2   7   9      35871.71      35351.18      1022.89 o                         
   3   7   9       8059.43       8548.89       590.37 o                         
   4   7   9       2250.72       2358.66       303.83 o                         
   5   7   9        109.92         30.32       427.69 o                         
   6   7   9       2130.40       1739.27       339.22 o                         
   7   7   9       3080.32       2195.47       392.13 o                         
   8   7   9      27666.46      28345.20      1269.52 o                         
   9   7   9       5366.42       4504.30       471.37 o                         
   1   8   9       1959.46       2355.08       206.25 o                         
   2   8   9      15266.52      15820.22       757.19 o                         
   3   8   9       8649.69       9241.68       657.17 o                         
   4   8   9      89477.98      88735.66      1743.09 o                         
   5   8   9      13324.71      12679.72       843.63 o                         
   6   8   9       1553.16       1502.64       341.91 o                         
   7   8   9        341.66       -399.75       582.04 o                         
   8   8   9       9979.48       9592.60       726.13 o                         
   9   8   9       1815.64        774.73       646.01 o                         
   0   9   9     198901.36     192000.02      2447.94 o                         
   1   9   9      32695.10      33273.30       761.17 o                         
   2   9   9        674.46       1249.00       262.42 o                         
   3   9   9       2157.38       2615.44       330.05 o                         
   4   9   9      18030.61      16835.98       945.64 o                         
   5   9   9      10638.77       9592.93       638.39 o                         
   6   9   9      12549.70      13570.71       856.54 o                         
   7   9   9        561.91        681.59       568.35 o                         
   8   9   9       5447.40       5557.98       483.28 o                         
   1  10   9       2329.06       2497.80       288.71 o                         
   2  10   9       5975.07       5611.08       412.65 o                         
   3  10   9       1677.35       1388.26       338.35 o                         
   4  10   9      62587.75      63874.68      1638.05 o                         
   5  10   9       4443.82       4141.14       406.37 o                         
   6  10   9       1470.25        291.49       578.51 o                         
   7  10   9         69.93       -363.55       626.41 o                         
   8  10   9       3963.65       4403.49       482.97 o                         
   0  11   9      53571.83      49830.80      1459.93 o                         
   1  11   9        119.20         70.17       332.39 o                         
   2  11   9      15484.68      16130.19       902.28 o                         
   3  11   9       5130.87       5371.34       410.24 o                         
   4  11   9         93.24        812.45       505.91 o                         
   5  11   9          2.19       -606.09       606.09 o                         
   6  11   9          6.95        178.75       485.42 o                         
   7  11   9       1849.64       2131.44       744.18 o                         
   1  12   9        901.48       1219.08       430.27 o                         
   2  12   9       4287.63       4543.90       332.30 o                         
   3  12   9       2190.64       2528.33       407.14 o                         
   4  12   9      34430.14      33902.14      1416.56 o                         
   5  12   9       4367.01       3862.56       479.83 o                         
   6  12   9        496.77        575.01       550.53 o                         
   7  12   9        193.42       -103.23       665.03 o                         
   0  13   9      68301.03      72881.03      1938.06 o                         
   1  13   9      14738.34      15480.21       700.39 o                         
   2  13   9         89.23       -475.53       475.53 o                         
   3  13   9       1900.62       1689.26       412.83 o                         
   4  13   9       9489.11      10259.02       766.65 o                         
   5  13   9       4832.83       4496.87       509.17 o                         
   6  13   9       6400.82       6572.44       602.10 o                         
   1  14   9        395.00        958.34       443.33 o                         
   2  14   9       2324.37       2501.93       664.03 o                         
   3  14   9       1179.39       1159.84       659.09 o                         
   4  14   9      18078.95      18135.33      1209.14 o                         
   5  14   9       1961.08       2275.51       442.71 o                         
   0  15   9      12807.14      14193.33      1048.62 o                         
   1  15   9         30.63       -203.81       449.25 o                         
   2  15   9       5205.54       5937.14       815.93 o                         
   3  15   9       1970.59        681.08       761.03 o                         
   1  16   9        226.62        384.45       485.92 o                         
   0   0  10       9224.22       8618.91       395.90 o                         
   1   0  10     226007.59     228960.97      6181.10 o                         
   2   0  10        751.34        851.89       149.35 o                         
   3   0  10     105959.12     107810.20      1335.02 o                         
   4   0  10        701.00        560.96       307.39 o                         
   5   0  10      86895.86      90881.75      1438.17 o                         
   6   0  10       2235.88       2170.41       247.40 o                         
   7   0  10         33.88       1001.84       343.75 o                         
   8   0  10        504.61        334.40       475.83 o                         
   9   0  10       4995.31       5518.90       514.61 o                         
  10   0  10        910.41       1100.08       496.96 o                         
   1   1  10       3089.63       3151.88       111.57 o                         
   2   1  10        717.78        827.74       129.60 o                         
   3   1  10      48812.64      51178.75      2200.34 o                         
   4   1  10       5187.62       5386.09       285.50 o                         
   5   1  10       7805.59       8294.43       372.05 o                         
   6   1  10       2389.76       2493.44       178.11 o                         
   7   1  10      18103.20      19551.91       582.61 o                         
   8   1  10        191.66         45.79       312.47 o                         
   9   1  10      10840.79      11607.52       567.95 o                         
  10   1  10        523.05        828.78       380.39 o                         
   0   2  10      11651.81      10597.74       434.20 o                         
   1   2  10       5437.39       6067.72       247.76 o                         
   2   2  10       1233.24       1235.84       162.93 o                         
   3   2  10      17077.40      17542.53       595.81 o                         
   4   2  10        689.76        821.86       298.43 o                         
   5   2  10       2326.81       2344.16       225.63 o                         
   6   2  10       1926.85       2227.21       257.87 o                         
   7   2  10      53691.00      55412.93      1376.44 o                         
   8   2  10        500.47        583.15       448.91 o                         
   9   2  10       7539.56       7026.72       597.64 o                         
  10   2  10        873.53         41.86       599.29 o                         
   1   3  10        595.66        824.33       118.11 o                         
   2   3  10        758.78        750.79       254.15 o                         
   3   3  10      52534.18      53685.64      1037.70 o                         
   4   3  10       4538.58       4614.66       355.57 o                         
   5   3  10       5251.16       5487.38       413.87 o                         
   6   3  10       2361.24       1810.86       292.50 o                         
   7   3  10      11172.68      11172.38       742.44 o                         
   8   3  10        123.81       -520.95       520.95 o                         
   9   3  10       7210.27       7218.58       550.89 o                         
  10   3  10        494.23        789.21       547.62 o                         
   0   4  10       5238.17       4725.72       316.04 o                         
   1   4  10     213006.02     208236.45      2796.35 o                         
   2   4  10        500.37        816.11       278.37 o                         
   3   4  10      75545.70      76701.23      1294.12 o                         
   4   4  10        376.12        234.58       383.26 o                         
   5   4  10      55166.57      56079.53      1279.78 o                         
   6   4  10       2051.11       2008.34       286.56 o                         
   7   4  10        413.99        -31.69       508.04 o                         
   8   4  10        410.20        603.96       491.00 o                         
   9   4  10       4296.49       4948.02       426.59 o                         
   1   5  10        853.26        889.44       169.78 o                         
   2   5  10        782.15       1020.09       193.80 o                         
   3   5  10      46839.34      48594.99      1113.82 o                         
   4   5  10       2907.65       2252.69       265.15 o                         
   5   5  10      10009.65      10069.49       649.00 o                         
   6   5  10       1817.38       1134.33       470.09 o                         
   7   5  10      15767.18      17225.21       880.53 o                         
   8   5  10         81.50       1017.13       483.90 o                         
   9   5  10       8474.30       9741.00       696.22 o                         
   0   6  10       6699.52       6333.59       463.20 o                         
   1   6  10       2846.23       3340.82       201.01 o                         
   2   6  10        963.29        901.35       213.18 o                         
   3   6  10       6423.38       6772.45       524.85 o                         
   4   6  10        423.06        129.39       419.68 o                         
   5   6  10         63.64        144.32       405.12 o                         
   6   6  10       1105.55        741.41       459.28 o                         
   7   6  10      31233.32      31741.51      1221.70 o                         
   8   6  10        323.32       1115.31       503.84 o                         
   9   6  10       5610.82       4337.12       469.85 o                         
   1   7  10       2705.72       2849.87       195.15 o                         
   2   7  10         64.58        346.54       350.06 o                         
   3   7  10      15871.87      16427.20       769.20 o                         
   4   7  10       3177.80       3804.28       323.09 o                         
   5   7  10       1584.62       1426.03       496.01 o                         
   6   7  10       1434.08       1030.93       525.67 o                         
   7   7  10       7679.57       7517.07       602.47 o                         
   8   7  10        124.20        418.74       577.20 o                         
   9   7  10       5898.31       6569.76       508.41 o                         
   0   8  10       3341.17       2990.99       303.33 o                         
   1   8  10      77942.59      79066.88      1100.30 o                         
   2   8  10        471.01        519.38       434.81 o                         
   3   8  10      30912.92      30750.12      1076.71 o                         
   4   8  10        320.47       -152.84       462.57 o                         
   5   8  10      27798.93      27773.32      1108.14 o                         
   6   8  10        742.60       1063.96       514.95 o                         
   7   8  10        238.09        486.33       570.27 o                         
   8   8  10        224.15        882.68       554.75 o                         
   1   9  10         47.38        140.41       325.95 o                         
   2   9  10        278.65       -271.33       492.62 o                         
   3   9  10      31344.64      31980.08      1171.98 o                         
   4   9  10       1074.38       1542.33       312.95 o                         
   5   9  10       7167.05       6939.00       573.74 o                         
   6   9  10        931.57        864.53       566.75 o                         
   7   9  10       7628.53       7495.78       532.86 o                         
   8   9  10         24.84       -466.17       596.99 o                         
   0  10  10       1899.85       1019.69       570.03 o                         
   1  10  10       1402.02       1561.42       363.17 o                         
   2  10  10        461.83        265.52       469.38 o                         
   3  10  10       1080.04       1399.70       325.30 o                         
   4  10  10         56.34       -252.99       544.53 o                         
   5  10  10         83.01        194.44       455.17 o                         
   6  10  10        632.84       1062.03       339.25 o                         
   7  10  10      15701.17      15515.35      1080.44 o                         
   8  10  10        137.42       1035.56       546.90 o                         
   1  11  10        825.27       1201.30       373.35 o                         
   2  11  10         29.33        729.09       466.84 o                         
   3  11  10       7926.18       9114.09       618.94 o                         
   4  11  10       1078.99        314.16       579.81 o                         
   5  11  10       1098.90       1049.53       574.08 o                         
   6  11  10        814.24         90.39       676.45 o                         
   7  11  10       3080.06       2562.43       466.59 o                         
   0  12  10       1046.67        854.47       583.89 o                         
   1  12  10      17875.76      18071.71       721.16 o                         
   2  12  10        269.21        574.88       416.42 o                         
   3  12  10       7887.94       8084.39       670.18 o                         
   4  12  10         97.21       -127.64       566.05 o                         
   5  12  10      10408.78      10221.14       721.73 o                         
   6  12  10        208.92       1064.75       588.78 o                         
   1  13  10        176.67        480.82       574.86 o                         
   2  13  10         26.96       -176.33       826.43 o                         
   3  13  10       8072.68       8428.99       728.48 o                         
   4  13  10        332.62          0.00       647.71 o                         
   5  13  10       2431.41       1747.10       806.25 o                         
   0  14  10        584.00        372.02       657.65 o                         
   1  14  10       1896.80       2004.73       313.63 o                         
   2  14  10        221.05        313.76       431.46 o                         
   3  14  10         55.28        632.09       573.24 o                         
   4  14  10         27.53       -546.86       679.84 o                         
   1  15  10        125.40       -388.35       473.81 o                         
   2  15  10          3.83       -473.20       481.17 o                         
   3  15  10       3613.18       4505.26       530.09 o                         
   1   0  11      68320.41      65547.02       743.94 o                         
   2   0  11       3157.91       3139.57       264.08 o                         
   3   0  11       6506.82       5325.29       343.52 o                         
   4   0  11       8998.75      10249.68       508.92 o                         
   5   0  11       4580.30       5393.37       373.32 o                         
   6   0  11      15799.51      15865.80       745.74 o                         
   7   0  11      40467.14      43327.71      1214.83 o                         
   8   0  11        284.75        313.97       471.99 o                         
   9   0  11       1708.36       1948.84       331.79 o                         
  10   0  11       4583.19       4504.63       431.09 o                         
   0   1  11      12992.71      12429.50       330.78 o                         
   1   1  11       9374.21       9432.97       254.35 o                         
   2   1  11      17576.79      17450.40       413.30 o                         
   3   1  11      91759.55      97027.09      1266.06 o                         
   4   1  11         33.54        -17.08       205.67 o                         
   5   1  11       4688.84       4979.47       268.76 o                         
   6   1  11       2316.51       2677.76       186.12 o                         
   7   1  11        653.18        665.84       369.54 o                         
   8   1  11       1066.46       1044.53       256.60 o                         
   9   1  11        128.69       -145.27       318.90 o                         
  10   1  11       2349.96       1758.16       454.79 o                         
   1   2  11      58844.26      58251.49      2133.97 o                         
   2   2  11        426.15         31.33       252.55 o                         
   3   2  11       2926.46       3188.16       261.32 o                         
   4   2  11       2892.65       3008.82       265.83 o                         
   5   2  11       1420.95       1450.59       232.68 o                         
   6   2  11       6994.87       7640.48       565.72 o                         
   7   2  11      27086.90      29424.63      1063.83 o                         
   8   2  11        593.83        366.09       494.75 o                         
   9   2  11        223.44        224.67       485.33 o                         
  10   2  11       1180.01       1622.14       376.04 o                         
   0   3  11        623.98        407.41       272.86 o                         
   1   3  11       1271.28       1302.63       124.14 o                         
   2   3  11       4208.85       4242.39       317.59 o                         
   3   3  11      59154.93      58753.00      1126.66 o                         
   4   3  11       1147.27       1469.30       215.46 o                         
   5   3  11       9086.24       9617.29       610.64 o                         
   6   3  11        598.33        240.51       400.84 o                         
   7   3  11       2364.61       2619.34       322.45 o                         
   8   3  11       2383.66       2833.22       353.87 o                         
   9   3  11        779.22       1003.88       340.78 o                         
   1   4  11      48345.95      47790.76      1656.50 o                         
   2   4  11       1172.68        902.85       325.98 o                         
   3   4  11       3665.24       3664.53       274.70 o                         
   4   4  11       5535.60       6255.18       490.23 o                         
   5   4  11       3780.72       3859.05       307.11 o                         
   6   4  11      12700.23      13036.50       770.31 o                         
   7   4  11      35040.91      35555.21      1227.12 o                         
   8   4  11        313.28       -492.40       492.40 o                         
   9   4  11       1683.37       1481.73       380.45 o                         
   0   5  11      22638.85      21729.35       725.68 o                         
   1   5  11      13793.27      13156.00       654.89 o                         
   2   5  11      25496.01      25253.84       789.17 o                         
   3   5  11      87363.79      90490.85      1522.71 o                         
   4   5  11        964.24        655.03       396.42 o                         
   5   5  11        414.78        488.85       410.09 o                         
   6   5  11       3744.86       3421.81       346.09 o                         
   7   5  11         36.99        276.17       465.72 o                         
   8   5  11        166.11       -115.04       510.16 o                         
   9   5  11        122.62        173.14       515.81 o                         
   1   6  11      36638.94      36195.84       681.26 o                         
   2   6  11       1564.66       1826.49       226.13 o                         
   3   6  11       2318.05       2691.83       288.19 o                         
   4   6  11       3576.44       3386.11       312.99 o                         
   5   6  11       1214.66        738.67       435.25 o                         
   6   6  11       5241.79       4876.60       392.31 o                         
   7   6  11      18189.97      18712.35      1020.82 o                         
   8   6  11        490.31        202.65       523.76 o                         
   9   6  11        202.69        769.42       615.60 o                         
   0   7  11        176.09        457.22       368.90 o                         
   1   7  11        271.14        215.95       431.15 o                         
   2   7  11        460.35        282.76       402.36 o                         
   3   7  11      21934.13      22199.09       908.49 o                         
   4   7  11       3223.82       3657.20       319.86 o                         
   5   7  11      11596.03      11941.94       729.66 o                         
   6   7  11         38.55        -70.31       469.04 o                         
   7   7  11       3547.41       4192.46       407.31 o                         
   8   7  11       2875.01       3148.93       416.59 o                         
   9   7  11       1090.92       1702.08       634.33 o                         
   1   8  11      26600.78      26100.48       675.51 o                         
   2   8  11        197.59        140.97       424.78 o                         
   3   8  11       3051.89       3364.06       338.52 o                         
   4   8  11       1658.85        501.86       546.89 o                         
   5   8  11       2539.21       2732.74       349.96 o                         
   6   8  11       6565.42       5813.53       453.48 o                         
   7   8  11      17883.88      17781.84      1124.59 o                         
   8   8  11        268.94       1030.19       512.65 o                         
   0   9  11      12406.88      11636.84       764.50 o                         
   1   9  11      13857.29      14132.29       934.30 o                         
   2   9  11      17180.03      17552.69       882.69 o                         
   3   9  11      53098.11      49969.05      1438.70 o                         
   4   9  11       2819.26       2853.40       352.23 o                         
   5   9  11         74.84         73.43       495.30 o                         
   6   9  11       4706.19       5639.21       484.91 o                         
   7   9  11        267.27        919.13       562.21 o                         
   8   9  11         46.62       -189.01       616.09 o                         
   1  10  11      14373.99      14280.78       918.86 o                         
   2  10  11        852.99        780.71       504.61 o                         
   3  10  11        892.45       1344.47       477.32 o                         
   4  10  11       2037.10       1510.23       524.82 o                         
   5  10  11       1020.47       1518.61       340.01 o                         
   6  10  11       3150.94       2771.10       421.09 o                         
   7  10  11      10446.31       9955.32       746.26 o                         
   0  11  11        129.02       -501.40       509.02 o                         
   1  11  11        679.01        481.72       530.81 o                         
   2  11  11         53.93        185.82       480.27 o                         
   3  11  11       5988.67       5707.61       520.27 o                         
   4  11  11       3148.15       2156.15       411.25 o                         
   5  11  11       5488.41       5335.45       474.55 o                         
   6  11  11        702.57         91.60       627.96 o                         
   7  11  11       1967.62       1632.80       732.22 o                         
   1  12  11       8719.58       9430.18       716.27 o                         
   2  12  11        305.13        517.33       396.18 o                         
   3  12  11        865.44        964.56       597.52 o                         
   4  12  11        838.59        475.26       650.96 o                         
   5  12  11        925.96       1357.24       382.10 o                         
   6  12  11       2303.56       2371.00       450.69 o                         
   0  13  11       5459.18       5822.31       507.46 o                         
   1  13  11       7789.62       8302.06       436.74 o                         
   2  13  11       7722.78       7161.78       430.28 o                         
   3  13  11      20950.00      19928.46      1168.89 o                         
   4  13  11       1882.33       2202.27       420.65 o                         
   5  13  11        130.88       1375.50       505.77 o                         
   1  14  11       5053.71       5657.44       368.08 o                         
   2  14  11        151.62        378.50       489.88 o                         
   3  14  11        815.27       -393.97       689.44 o                         
   4  14  11        474.18       1006.10       569.14 o                         
   0  15  11        268.61       1220.74       622.95 o                         
   1  15  11        185.71       -154.78       487.55 o                         
   2  15  11         34.78        203.57       467.94 o                         
   0   0  12     203017.70     195276.75      1755.36 o                         
   1   0  12       2496.21       2054.46       836.12 o                         
   2   0  12     157527.42     163074.89      1694.03 o                         
   3   0  12        801.33        747.36       194.01 o                         
   4   0  12      33531.92      32597.20       863.80 o                         
   5   0  12        325.97        307.68       350.26 o                         
   6   0  12      26659.18      27286.64       956.63 o                         
   7   0  12        509.96        484.94       441.00 o                         
   8   0  12       4413.96       4696.11       374.55 o                         
   9   0  12         11.18       -482.96       482.96 o                         
   1   1  12        456.35        539.28       154.68 o                         
   2   1  12       5963.67       6125.09       372.60 o                         
   3   1  12       4256.32       3949.54       224.79 o                         
   4   1  12      19813.14      20614.99      1042.00 o                         
   5   1  12         98.23       -253.41       253.41 o                         
   6   1  12      33203.90      34137.82       740.52 o                         
   7   1  12       3149.61       2897.17       224.92 o                         
   8   1  12        607.50        802.50       306.76 o                         
   9   1  12          7.65          8.38       402.25 o                         
   0   2  12       1422.83       1387.79       182.16 o                         
   1   2  12       2408.97       2333.38       145.66 o                         
   2   2  12       1332.11       1220.99       190.17 o                         
   3   2  12        968.29        709.43       314.62 o                         
   4   2  12      22995.69      25228.71       797.95 o                         
   5   2  12        429.62        348.62       379.77 o                         
   6   2  12       9216.38       9580.51       679.58 o                         
   7   2  12        469.77        480.97       469.57 o                         
   8   2  12      16208.89      15196.69       919.83 o                         
   9   2  12          9.28       -192.13       525.46 o                         
   1   3  12        292.59        312.25       216.01 o                         
   2   3  12       1105.47       1204.44       203.61 o                         
   3   3  12       4266.55       3920.37       306.12 o                         
   4   3  12      11337.07      11168.82       594.38 o                         
   5   3  12        112.42        464.07       349.71 o                         
   6   3  12      28585.54      29432.62      1027.31 o                         
   7   3  12       2869.45       2776.24       332.44 o                         
   8   3  12        740.53        -35.29       517.46 o                         
   9   3  12          8.05       -592.10       592.10 o                         
   0   4  12     113974.36     110619.06      1477.23 o                         
   1   4  12       2869.99       2789.07       177.96 o                         
   2   4  12     107756.86     108019.50      1535.40 o                         
   3   4  12        630.23        277.88       378.17 o                         
   4   4  12      30449.27      29900.79       935.99 o                         
   5   4  12        117.58        235.60       387.40 o                         
   6   4  12      25281.08      26405.17      1025.71 o                         
   7   4  12        563.31       1070.61       466.00 o                         
   8   4  12       3556.60       3124.49       394.21 o                         
   9   4  12         12.69       -294.10       552.62 o                         
   1   5  12        157.62        153.83       214.46 o                         
   2   5  12       3983.50       3705.04       291.22 o                         
   3   5  12       3825.95       4204.09       289.05 o                         
   4   5  12      14735.51      15856.23       747.20 o                         
   5   5  12         90.32        704.09       346.08 o                         
   6   5  12      26630.01      28117.58      1080.06 o                         
   7   5  12       2108.59       2070.17       335.54 o                         
   8   5  12        995.54        941.25       508.33 o                         
   9   5  12         18.26        308.83       497.19 o                         
   0   6  12        790.11       1067.80       357.32 o                         
   1   6  12       1382.19       1327.79       315.25 o                         
   2   6  12        277.33        143.42       351.30 o                         
   3   6  12        690.51         76.99       419.32 o                         
   4   6  12      14658.92      15416.56       786.44 o                         
   5   6  12        365.75        485.61       431.36 o                         
   6   6  12       6985.34       7374.83       544.29 o                         
   7   6  12        249.44       -301.73       511.60 o                         
   8   6  12       9866.46       8609.61       599.49 o                         
   9   6  12          9.94       1017.59       489.51 o                         
   1   7  12        324.50        498.55       250.40 o                         
   2   7  12       3187.44       3641.07       357.13 o                         
   3   7  12       1609.08       1733.62       304.67 o                         
   4   7  12       9509.67      10985.92       724.13 o                         
   5   7  12         42.34        -98.35       428.71 o                         
   6   7  12      15973.07      15253.20       941.02 o                         
   7   7  12       2265.98       2643.64       377.54 o                         
   8   7  12        146.22        -86.68       558.37 o                         
   0   8  12      57798.98      56882.04      1369.45 o                         
   1   8  12       1147.80        811.07       346.17 o                         
   2   8  12      52645.21      55848.70      1405.53 o                         
   3   8  12        467.96        614.51       465.98 o                         
   4   8  12      12813.37      12283.86       820.35 o                         
   5   8  12        138.90        631.41       446.47 o                         
   6   8  12       9716.65       9660.71       677.15 o                         
   7   8  12        305.75        715.36       523.89 o                         
   8   8  12        970.78        692.48       384.85 o                         
   1   9  12         34.72        171.04       357.30 o                         
   2   9  12       1292.02       2089.97       320.37 o                         
   3   9  12       2353.26       1633.84       560.93 o                         
   4   9  12       6440.54       7078.14       478.72 o                         
   5   9  12         99.72       -225.61       504.48 o                         
   6   9  12      16167.42      17482.87      1022.01 o                         
   7   9  12       1124.22        624.05       639.77 o                         
   8   9  12       1421.73       1199.85       601.36 o                         
   0  10  12        360.68       -167.03       471.24 o                         
   1  10  12        997.63        588.89       360.92 o                         
   2  10  12        435.94       1148.58       470.84 o                         
   3  10  12        326.24        470.89       479.18 o                         
   4  10  12       2545.38       2665.65       373.48 o                         
   5  10  12         56.43       -121.10       554.97 o                         
   6  10  12        973.56       -735.86       735.86 o                         
   7  10  12        175.01         47.30       657.09 o                         
   1  11  12         86.28        223.50       333.66 o                         
   2  11  12       1043.98        379.86       600.60 o                         
   3  11  12        719.35        393.66       507.20 o                         
   4  11  12       3134.51       2881.18       409.54 o                         
   5  11  12         13.94       -173.45       523.96 o                         
   6  11  12       6348.26       6220.55       548.71 o                         
   0  12  12      19111.71      20786.91      1058.91 o                         
   1  12  12        326.55       -373.59       418.06 o                         
   2  12  12      16858.57      16888.23       760.95 o                         
   3  12  12        177.49        384.64       518.17 o                         
   4  12  12       2569.67       1494.94       652.16 o                         
   5  12  12         66.02       -576.25       576.25 o                         
   6  12  12       1599.95       1391.97       663.26 o                         
   1  13  12         11.16        353.03       424.37 o                         
   2  13  12       1396.52        863.20       495.32 o                         
   3  13  12        818.21       1850.15       676.63 o                         
   4  13  12       3711.60       3923.82       472.37 o                         
   5  13  12         61.68       -448.42       628.26 o                         
   0  14  12        881.00       1754.59       627.32 o                         
   1  14  12        403.99        891.80       423.44 o                         
   2  14  12       1011.96       1270.51       666.91 o                         
   3  14  12        182.44        249.87       584.93 o                         
   1  15  12         30.36        260.84       461.32 o                         
   1   0  13       2210.95       1911.24       149.19 o                         
   2   0  13      44167.32      41825.01       943.74 o                         
   3   0  13       9215.87       8981.52       488.05 o                         
   4   0  13       2437.17       2826.90       246.32 o                         
   5   0  13         98.50        836.95       295.91 o                         
   6   0  13      60394.51      60883.67      1371.36 o                         
   7   0  13      10056.18       9701.59       588.21 o                         
   8   0  13       2624.78       2861.77       344.16 o                         
   9   0  13       2712.92       2241.32       393.12 o                         
   0   1  13       2742.34       3001.67       168.87 o                         
   1   1  13       2780.27       2559.19       109.81 o                         
   2   1  13      88261.98      90241.29      1588.00 o                         
   3   1  13      12687.83      12494.28       412.61 o                         
   4   1  13       2076.84       2356.13       275.99 o                         
   5   1  13        814.90       1086.17       194.06 o                         
   6   1  13       3532.17       3730.38       244.89 o                         
   7   1  13       3168.35       3751.53       232.86 o                         
   8   1  13       3177.58       3197.71       248.05 o                         
   9   1  13        504.41        643.90       368.04 o                         
   1   2  13       1889.01       2002.56       150.15 o                         
   2   2  13      37631.92      36993.34       899.55 o                         
   3   2  13       6588.84       6838.33       479.88 o                         
   4   2  13       4501.49       5010.16       375.62 o                         
   5   2  13        446.54         48.93       385.27 o                         
   6   2  13      45445.62      45860.76      1259.07 o                         
   7   2  13       5068.43       4734.83       375.00 o                         
   8   2  13        688.05        106.30       545.48 o                         
   9   2  13        616.10       1264.77       524.34 o                         
   0   3  13       5296.07       5167.92       344.98 o                         
   1   3  13        882.75        973.78       159.85 o                         
   2   3  13      60151.21      61433.25      1160.60 o                         
   3   3  13       4642.79       4183.95       360.15 o                         
   4   3  13         79.25        584.83       227.90 o                         
   5   3  13        141.08       -386.75       386.75 o                         
   6   3  13       8216.50       8746.51       657.62 o                         
   7   3  13       6775.60       7757.68       555.57 o                         
   8   3  13       1060.71       1368.24       301.83 o                         
   9   3  13         33.62       -164.73       624.56 o                         
   1   4  13       2470.29       2374.15       166.99 o                         
   2   4  13      40388.84      40697.19      1002.89 o                         
   3   4  13       9581.18      10475.32       601.56 o                         
   4   4  13       1330.79       1378.12       264.98 o                         
   5   4  13        118.91        -54.55       387.66 o                         
   6   4  13      48228.37      48199.98      1352.43 o                         
   7   4  13       7575.01       7793.41       589.26 o                         
   8   4  13       1648.60       1833.93       362.94 o                         
   9   4  13       1987.94       1909.21       403.01 o                         
   0   5  13        387.54        735.07       336.69 o                         
   1   5  13       5983.49       5402.05       287.75 o                         
   2   5  13      84363.68      83346.31      1472.94 o                         
   3   5  13      16161.56      14821.92       750.81 o                         
   4   5  13       4752.93       4665.69       357.35 o                         
   5   5  13       3203.27       3138.57       335.35 o                         
   6   5  13        796.95        325.90       476.75 o                         
   7   5  13        567.04          0.00       513.45 o                         
   8   5  13       4418.05       3619.06       446.62 o                         
   9   5  13       1227.22       1352.22       562.97 o                         
   1   6  13        529.01        272.57       262.04 o                         
   2   6  13      23188.72      21732.21       855.05 o                         
   3   6  13       2694.29       2515.42       300.28 o                         
   4   6  13       3061.81       2729.47       310.04 o                         
   5   6  13        350.55        345.68       427.44 o                         
   6   6  13      32121.69      31069.63      1210.75 o                         
   7   6  13       4055.47       4029.24       414.67 o                         
   8   6  13        769.11        424.92       557.28 o                         
   0   7  13       8368.36       8142.87       616.96 o                         
   1   7  13        224.79        223.76       283.97 o                         
   2   7  13      24650.46      24776.87       940.02 o                         
   3   7  13        698.47        -58.61       422.60 o                         
   4   7  13        330.29        589.47       463.30 o                         
   5   7  13        673.44        575.08       460.12 o                         
   6   7  13       7229.12       6733.30       521.02 o                         
   7   7  13       6598.82       5674.14       488.65 o                         
   8   7  13        102.31       -266.53       498.63 o                         
   1   8  13       1410.65       1790.98       244.97 o                         
   2   8  13      19749.47      18115.36       896.56 o                         
   3   8  13       6675.33       6557.69       536.47 o                         
   4   8  13        741.01       1375.12       281.63 o                         
   5   8  13        185.17        216.58       433.16 o                         
   6   8  13      27621.90      28626.44      1208.16 o                         
   7   8  13       3831.70       3062.67       422.86 o                         
   8   8  13       1138.93       1727.90       408.33 o                         
   0   9  13       1188.44       1107.06       296.64 o                         
   1   9  13       8442.79       8106.99       406.45 o                         
   2   9  13      50708.65      51132.82      1432.10 o                         
   3   9  13      11112.26      10256.60       747.75 o                         
   4   9  13       4623.91       5061.03       423.94 o                         
   5   9  13       2479.44       2285.01       394.23 o                         
   6   9  13         26.04        -83.60       566.98 o                         
   7   9  13         70.71       -646.43       646.43 o                         
   1  10  13        228.43        169.88       642.50 o                         
   2  10  13      11418.39      11385.45       863.74 o                         
   3  10  13       1456.10       1638.44       549.80 o                         
   4  10  13       1010.33       1684.93       341.13 o                         
   5  10  13        115.39       1364.12       521.24 o                         
   6  10  13      14989.05      14381.77       974.49 o                         
   7  10  13       1879.09       2062.30       419.18 o                         
   0  11  13       4245.62       4817.49       395.08 o                         
   1  11  13        963.71        980.27       390.75 o                         
   2  11  13       7734.78       7055.75       670.44 o                         
   3  11  13         17.78        322.40       516.09 o                         
   4  11  13        740.96        457.95       556.99 o                         
   5  11  13        431.84        726.61       330.13 o                         
   6  11  13       4989.81       4290.99       506.63 o                         
   1  12  13        229.03        103.60       378.65 o                         
   2  12  13       8115.97       8472.31       453.61 o                         
   3  12  13       1819.94       1439.17       679.84 o                         
   4  12  13        159.98       1300.45       558.29 o                         
   5  12  13         79.77       -633.68       633.68 o                         
   0  13  13       1262.74        801.02       663.05 o                         
   1  13  13       4869.24       4967.03       429.38 o                         
   2  13  13      21308.57      22324.20      1375.44 o                         
   3  13  13       5202.92       5428.68       524.41 o                         
   4  13  13       2892.73       2835.29       471.27 o                         
   1  14  13        112.71        339.68       423.30 o                         
   2  14  13       3271.74       3498.73       422.36 o                         
   3  14  13        956.76       1219.26       681.58 o                         
   0   0  14      16902.17      14757.46       589.35 o                         
   1   0  14      57001.84      56858.13      2022.56 o                         
   2   0  14      29492.23      28553.76       826.86 o                         
   3   0  14     159988.22     164620.30      1918.03 o                         
   4   0  14        107.82         66.15       347.92 o                         
   5   0  14       5251.95       6324.65       477.83 o                         
   6   0  14       3272.90       2913.13       333.24 o                         
   7   0  14      23958.40      24499.60      1036.77 o                         
   8   0  14        743.06       1157.53       489.82 o                         
   9   0  14         91.97       -350.17       499.78 o                         
   1   1  14      44209.64      44031.19       486.73 o                         
   2   1  14      20725.78      19746.77       560.78 o                         
   3   1  14        216.75        592.02       224.37 o                         
   4   1  14       7852.95       8010.08       496.27 o                         
   5   1  14      13730.69      14637.80       520.28 o                         
   6   1  14      10468.18      10455.34       485.12 o                         
   7   1  14      19458.39      20519.80       671.92 o                         
   8   1  14        321.88        599.07       318.49 o                         
   9   1  14        403.15        495.78       455.18 o                         
   0   2  14      16385.70      16169.47       611.98 o                         
   1   2  14       3602.87       3704.63       346.92 o                         
   2   2  14      27962.67      26418.91       820.11 o                         
   3   2  14       4489.03       4900.52       328.75 o                         
   4   2  14        190.43        231.26       370.02 o                         
   5   2  14      52954.16      54816.61      1315.09 o                         
   6   2  14       2489.57       1530.16       518.87 o                         
   7   2  14       6074.63       5993.78       397.56 o                         
   8   2  14        910.57        806.95       544.05 o                         
   9   2  14      20759.21      20127.64      1094.80 o                         
   1   3  14      48661.93      48875.70       751.74 o                         
   2   3  14      17580.38      16784.83       684.47 o                         
   3   3  14       1230.46       1041.78       244.31 o                         
   4   3  14       7406.33       7231.01       558.33 o                         
   5   3  14      14147.33      15310.67       759.64 o                         
   6   3  14       9524.48      10155.32       735.05 o                         
   7   3  14      13682.18      13507.69       853.21 o                         
   8   3  14        359.73        188.02       449.68 o                         
   9   3  14         89.47        -42.38       585.71 o                         
   0   4  14      15484.51      15951.72       651.74 o                         
   1   4  14      58216.22      57142.34      1125.72 o                         
   2   4  14      22419.20      21448.77       811.11 o                         
   3   4  14     123028.45     124355.99      1843.61 o                         
   4   4  14        146.55        -25.70       376.91 o                         
   5   4  14       1754.07       1973.77       300.77 o                         
   6   4  14       2172.09       2239.68       339.08 o                         
   7   4  14      15243.51      14246.17       971.93 o                         
   8   4  14        647.81        709.70       501.84 o                         
   9   4  14         84.34       1016.86       560.98 o                         
   1   5  14      32457.86      32226.17       679.38 o                         
   2   5  14      13350.00      13578.55       712.57 o                         
   3   5  14        187.70       1007.80       387.62 o                         
   4   5  14       5962.18       5898.49       465.59 o                         
   5   5  14      10974.13      11894.37       731.96 o                         
   6   5  14       8023.65       7566.40       573.24 o                         
   7   5  14      16748.05      17358.14       992.65 o                         
   8   5  14        296.22        454.50       571.03 o                         
   0   6  14       9106.11       8224.44       597.84 o                         
   1   6  14       3360.41       3245.66       215.96 o                         
   2   6  14      18916.34      18199.55       850.59 o                         
   3   6  14       4958.77       5980.96       465.39 o                         
   4   6  14        103.32       -297.76       421.10 o                         
   5   6  14      25760.77      26499.54      1079.42 o                         
   6   6  14       1763.29       2027.76       340.63 o                         
   7   6  14       2089.15       2855.72       362.05 o                         
   8   6  14        509.13        915.20       506.37 o                         
   1   7  14      24598.38      23402.84       655.46 o                         
   2   7  14      11772.62      12216.50       732.32 o                         
   3   7  14        199.77       -182.70       477.60 o                         
   4   7  14       3280.89       3268.61       352.89 o                         
   5   7  14       7735.12       8040.24       606.79 o                         
   6   7  14       5859.48       5836.99       452.03 o                         
   7   7  14       9098.46       8740.38       698.09 o                         
   8   7  14        125.12       -456.40       528.32 o                         
   0   8  14       6884.49       6722.53       517.50 o                         
   1   8  14      26741.45      26110.87       722.28 o                         
   2   8  14      11884.56      11300.18       756.24 o                         
   3   8  14      59826.11      58566.71      1543.17 o                         
   4   8  14         21.44          0.00       447.51 o                         
   5   8  14        281.41        335.02       442.01 o                         
   6   8  14       1283.32       1497.44       570.92 o                         
   7   8  14       6724.34       5500.63       491.75 o                         
   1   9  14      17652.84      17962.16      1135.69 o                         
   2   9  14       5709.88       6118.09       439.56 o                         
   3   9  14        330.93        249.07       462.57 o                         
   4   9  14       3165.56       4294.02       368.69 o                         
   5   9  14       6832.36       7171.25       638.94 o                         
   6   9  14       3953.70       3788.49       451.93 o                         
   7   9  14       8840.97       8906.28       613.04 o                         
   0  10  14       4079.56       4581.26       383.48 o                         
   1  10  14        233.87        405.98       333.83 o                         
   2  10  14       8122.46       7736.09       579.89 o                         
   3  10  14       4046.14       5003.92       422.60 o                         
   4  10  14        109.08        119.22       451.34 o                         
   5  10  14      10507.40      10771.13       791.07 o                         
   6  10  14        511.31        455.49       607.70 o                         
   1  11  14      10599.62      12427.39       702.84 o                         
   2  11  14       4414.47       4625.39       459.15 o                         
   3  11  14        157.75       1366.32       491.64 o                         
   4  11  14       1055.23         85.40       612.83 o                         
   5  11  14       3668.45       4389.60       460.31 o                         
   6  11  14       3005.08       3256.97       465.28 o                         
   0  12  14       2022.29       2847.56       381.23 o                         
   1  12  14       7377.10       7426.46       410.77 o                         
   2  12  14       4607.03       4544.85       346.99 o                         
   3  12  14      19558.61      22248.48      1142.51 o                         
   4  12  14          5.72       1055.29       603.48 o                         
   5  12  14          8.29        145.52       623.07 o                         
   1  13  14       5632.73       6435.52       529.81 o                         
   2  13  14       1910.62       2103.84       328.44 o                         
   3  13  14         79.09        336.98       603.19 o                         
   4  13  14        996.12       1280.49       675.28 o                         
   0  14  14       1081.90        590.00       648.55 o                         
   1  14  14        144.43        160.23       498.01 o                         
   2  14  14       2507.15       2766.32       332.52 o                         
   1   0  15       3540.27       3381.05      1115.47 o                         
   2   0  15       2223.78       1792.65       256.38 o                         
   3   0  15      13901.21      13636.04       674.09 o                         
   4   0  15       2551.39       2383.04       274.13 o                         
   5   0  15      34316.88      36494.36      1099.17 o                         
   6   0  15       9331.52      10651.24       700.75 o                         
   7   0  15       1007.28         32.51       529.21 o                         
   8   0  15        509.93        146.02       478.77 o                         
   9   0  15       5077.99       4256.94       446.86 o                         
   0   1  15       3387.11       3189.64       174.72 o                         
   1   1  15      43012.10      42588.14       522.05 o                         
   2   1  15       9525.30       8723.49       392.19 o                         
   3   1  15        174.59         43.37       263.15 o                         
   4   1  15         17.54        156.74       369.24 o                         
   5   1  15       7483.66       7626.07       381.77 o                         
   6   1  15        279.25        651.69       278.90 o                         
   7   1  15         31.18       -262.57       329.11 o                         
   8   1  15         19.64       -290.34       455.60 o                         
   9   1  15       7949.83       9310.69      1438.41 o                         
   1   2  15       4338.74       4560.14       260.58 o                         
   2   2  15        560.59        213.03       315.97 o                         
   3   2  15       9164.81      10039.42       586.17 o                         
   4   2  15        259.68        368.84       332.64 o                         
   5   2  15      25918.62      26434.26       990.96 o                         
   6   2  15       3617.68       3367.51       347.72 o                         
   7   2  15        299.07        406.78       491.24 o                         
   8   2  15         92.39        342.54       497.69 o                         
   9   2  15       2656.52       2137.96       416.80 o                         
   0   3  15         84.11        661.06       269.35 o                         
   1   3  15      21130.32      21348.33       533.04 o                         
   2   3  15       2712.05       2567.63       267.46 o                         
   3   3  15       1351.79       1004.97       270.88 o                         
   4   3  15        570.89        778.44       237.58 o                         
   5   3  15       4151.68       4131.33       347.21 o                         
   6   3  15          3.84        157.53       455.47 o                         
   7   3  15        366.47        529.45       453.39 o                         
   8   3  15        335.71        428.25       503.11 o                         
   1   4  15       3667.93       3306.82       211.77 o                         
   2   4  15       1047.19        708.36       387.98 o                         
   3   4  15       8949.53       9327.52       646.21 o                         
   4   4  15       1551.42       1886.79       295.77 o                         
   5   4  15      26762.70      26807.48      1037.29 o                         
   6   4  15       7829.93       7256.69       582.83 o                         
   7   4  15       1142.57       1222.86       563.21 o                         
   8   4  15        527.25        977.97       321.89 o                         
   0   5  15       7007.90       7258.71       579.64 o                         
   1   5  15      43790.42      42127.70       784.68 o                         
   2   5  15      13594.45      12037.58       718.47 o                         
   3   5  15        909.96          0.00       416.11 o                         
   4   5  15        746.08        724.11       389.68 o                         
   5   5  15       9646.43       9706.12       705.16 o                         
   6   5  15       1036.53        947.64       490.11 o                         
   7   5  15        188.13        350.69       452.74 o                         
   8   5  15         99.41        468.77       509.61 o                         
   1   6  15       2216.98       2178.06       483.53 o                         
   2   6  15       1023.51        802.71       448.89 o                         
   3   6  15       7924.02       8646.73       636.25 o                         
   4   6  15        449.90        715.42       423.08 o                         
   5   6  15      18894.78      20059.08       964.18 o                         
   6   6  15       2606.41       2948.94       370.25 o                         
   7   6  15        240.67        452.55       541.12 o                         
   8   6  15         85.72       -134.35       508.66 o                         
   0   7  15        350.69         56.65       418.20 o                         
   1   7  15       8779.81       8705.46       424.23 o                         
   2   7  15        371.12        -60.35       471.34 o                         
   3   7  15       2509.62       2480.71       333.44 o                         
   4   7  15       1938.53       2477.78       326.15 o                         
   5   7  15        623.24        763.31       522.96 o                         
   6   7  15        492.16         79.48       602.67 o                         
   7   7  15       1143.03        870.45       615.50 o                         
   1   8  15       1656.91       1890.94       225.24 o                         
   2   8  15        453.35       1084.85       512.46 o                         
   3   8  15       5099.81       4968.73       403.40 o                         
   4   8  15        552.31       -179.56       514.17 o                         
   5   8  15      14207.67      14761.35       896.30 o                         
   6   8  15       4167.56       4353.68       414.92 o                         
   7   8  15        624.09        -91.15       628.18 o                         
   0   9  15       4761.58       5016.57       399.45 o                         
   1   9  15      27978.50      26738.00       791.75 o                         
   2   9  15      10052.37      11158.02       792.86 o                         
   3   9  15       1856.88       1694.94       568.44 o                         
   4   9  15       1877.04       2018.73       343.34 o                         
   5   9  15       7599.24       7042.80       510.11 o                         
   6   9  15       1734.62       1942.88       660.87 o                         
   7   9  15        453.64       1004.85       603.36 o                         
   1  10  15        892.95       1419.26       226.78 o                         
   2  10  15        408.92        878.66       484.74 o                         
   3  10  15       3900.03       4071.71       435.33 o                         
   4  10  15        240.27        491.13       520.92 o                         
   5  10  15       9737.80       9671.84       747.86 o                         
   6  10  15       1684.66        326.77       687.67 o                         
   0  11  15        449.39        556.14       517.94 o                         
   1  11  15       2269.26       2106.18       331.49 o                         
   2  11  15         25.86       -103.12       408.97 o                         
   3  11  15       1557.73       1653.24       354.65 o                         
   4  11  15       1808.23       1754.45       385.98 o                         
   5  11  15         70.75       -418.31       586.07 o                         
   1  12  15        619.88       -462.37       472.60 o                         
   2  12  15        434.59        558.22       445.19 o                         
   3  12  15       1817.76       2072.00       437.39 o                         
   4  12  15        305.32        517.14       562.19 o                         
   0  13  15       2744.08       2277.81       782.02 o                         
   1  13  15      11751.72      11910.98       591.99 o                         
   2  13  15       5052.53       6193.73       988.90 o                         
   3  13  15       1301.84       1626.74       644.61 o                         
   0   0  16     172136.47     169405.22      1972.95 o                         
   1   0  16       7678.41       7597.93       542.07 o                         
   2   0  16      53160.93      52401.95      1184.10 o                         
   3   0  16       2770.78       2732.04       278.78 o                         
   4   0  16      50510.26      51772.05      1261.70 o                         
   5   0  16       3189.94       3297.13       331.56 o                         
   6   0  16       2173.59       2030.90       320.90 o                         
   7   0  16        136.02        306.50       453.09 o                         
   8   0  16         51.22       -114.11       514.57 o                         
   1   1  16       4132.60       3878.09       222.90 o                         
   2   1  16       4277.74       4245.15       354.15 o                         
   3   1  16       1181.01       1411.29       164.62 o                         
   4   1  16      23156.51      24743.58       628.30 o                         
   5   1  16      10043.38       9939.02       606.04 o                         
   6   1  16       1775.23       1555.16       261.83 o                         
   7   1  16        611.32       1032.95       304.56 o                         
   8   1  16      12642.89      14159.16       641.39 o                         
   0   2  16        457.60        363.37       342.66 o                         
   1   2  16      10028.50      10221.74       423.21 o                         
   2   2  16      13419.99      12994.84       665.43 o                         
   3   2  16       2231.24       2197.23       280.55 o                         
   4   2  16         71.05         52.29       340.92 o                         
   5   2  16       2503.28       2807.45       307.02 o                         
   6   2  16      10121.79      10661.03       730.56 o                         
   7   2  16         36.34         70.87       470.07 o                         
   8   2  16      12137.42      11285.62       859.39 o                         
   1   3  16       3340.37       3254.11       199.08 o                         
   2   3  16        646.28        644.19       371.93 o                         
   3   3  16       1461.90       1197.90       418.02 o                         
   4   3  16      12119.16      13508.19       736.88 o                         
   5   3  16       9735.51       9086.56       683.92 o                         
   6   3  16        980.49       1121.52       495.88 o                         
   7   3  16        564.00       -404.48       526.48 o                         
   8   3  16      13107.32      14252.56       983.21 o                         
   0   4  16     110950.39     109149.33      1691.48 o                         
   1   4  16       7234.50       6752.75       363.25 o                         
   2   4  16      35260.26      34303.67      1013.30 o                         
   3   4  16       2209.51       1892.80       292.56 o                         
   4   4  16      43699.43      42962.40      1266.20 o                         
   5   4  16       2170.30       1921.79       317.52 o                         
   6   4  16       3031.37       3577.28       334.50 o                         
   7   4  16         51.82        269.68       491.86 o                         
   8   4  16         84.93       -253.08       602.46 o                         
   1   5  16       2682.01       2949.06       218.68 o                         
   2   5  16       4559.31       4672.32       352.80 o                         
   3   5  16       1002.65        344.78       439.51 o                         
   4   5  16      22299.77      22851.83       978.82 o                         
   5   5  16       7235.09       7528.63       582.09 o                         
   6   5  16       2137.83       2415.48       348.59 o                         
   7   5  16        531.35        728.18       533.63 o                         
   8   5  16      10212.96       9870.56       751.26 o                         
   0   6  16       2145.17       2184.17       294.66 o                         
   1   6  16       6236.12       5572.17       315.24 o                         
   2   6  16       4647.51       4926.29       383.40 o                         
   3   6  16       1372.77       1716.85       290.46 o                         
   4   6  16         71.21        910.92       441.30 o                         
   5   6  16       1872.44       1484.58       547.60 o                         
   6   6  16       8413.74       9479.24       650.63 o                         
   7   6  16         48.33        467.99       519.32 o                         
   1   7  16       2121.90       2154.34       484.68 o                         
   2   7  16        698.84       1233.86       413.71 o                         
   3   7  16        662.88        897.97       471.52 o                         
   4   7  16       7966.61       7631.68       591.37 o                         
   5   7  16       5852.60       5798.59       460.50 o                         
   6   7  16        414.83       -287.84       577.14 o                         
   7   7  16        210.54        404.90       534.21 o                         
   0   8  16      50625.43      49778.45      1373.17 o                         
   1   8  16       3634.31       2955.41       305.47 o                         
   2   8  16      14499.57      13694.55       879.75 o                         
   3   8  16        979.57       1164.71       325.68 o                         
   4   8  16      21612.70      21831.13      1070.33 o                         
   5   8  16       1374.57        963.51       590.03 o                         
   6   8  16       1536.48       1083.69       592.77 o                         
   7   8  16         21.19        235.13       562.36 o                         
   1   9  16       1212.71        938.71       410.08 o                         
   2   9  16       1771.49       1510.96       562.53 o                         
   3   9  16        590.59       1149.78       487.81 o                         
   4   9  16      11577.29       9881.97       699.44 o                         
   5   9  16       3835.06       4244.09       435.47 o                         
   6   9  16       1700.88       1596.97       714.19 o                         
   0  10  16       2564.21       2630.85       358.90 o                         
   1  10  16       3175.64       2778.30       298.60 o                         
   2  10  16        861.48        870.02       536.43 o                         
   3  10  16        549.99         40.93       550.71 o                         
   4  10  16        221.32         42.27       476.32 o                         
   5  10  16        708.28        809.30       613.19 o                         
   1  11  16        674.68        946.62       383.95 o                         
   2  11  16        248.12        174.60       618.06 o                         
   3  11  16        409.31        131.71       593.91 o                         
   4  11  16       3607.57       3284.23       466.39 o                         
   5  11  16       2429.40       2051.97       740.82 o                         
   0  12  16      16444.21      15801.00      1081.44 o                         
   1  12  16       1425.36       1355.46       457.13 o                         
   2  12  16       3770.23       4304.10       334.75 o                         
   3  12  16        347.87       -188.43       580.77 o                         
   4  12  16       6191.87       6946.26       517.74 o                         
   1  13  16        411.24        650.82       477.64 o                         
   2  13  16        879.27       1394.78       479.22 o                         
   1   0  17        163.88        222.89       285.31 o                         
   2   0  17       2780.87       2706.90       314.39 o                         
   3   0  17       1679.98       1646.23       268.27 o                         
   4   0  17      17642.66      18426.13       822.65 o                         
   5   0  17       3397.69       3088.69       340.17 o                         
   6   0  17       2756.98       3177.08       333.30 o                         
   7   0  17       1745.39       1545.58       341.67 o                         
   8   0  17      11378.46      12327.23       932.58 o                         
   0   1  17      22915.34      22855.52      1675.08 o                         
   1   1  17       4274.28       4077.93       161.60 o                         
   2   1  17       6995.60       7266.70       365.58 o                         
   3   1  17        466.57        937.73       259.44 o                         
   4   1  17       7669.32       7804.14       396.32 o                         
   5   1  17        604.91        372.70       309.13 o                         
   6   1  17        133.80       -277.23       333.28 o                         
   7   1  17         14.96         -1.85       317.87 o                         
   8   1  17       5203.08       5373.29       329.34 o                         
   1   2  17        144.25       -136.02       363.67 o                         
   2   2  17       2536.01       2687.26       272.26 o                         
   3   2  17       1231.13        996.06       427.51 o                         
   4   2  17      14087.79      14734.93       753.22 o                         
   5   2  17       1522.73       1246.87       493.19 o                         
   6   2  17        916.45        836.50       486.04 o                         
   7   2  17        191.30        800.71       281.34 o                         
   8   2  17       6512.42       6928.51       511.13 o                         
   0   3  17      16701.97      15572.72       718.83 o                         
   1   3  17       1649.76       1449.82       428.70 o                         
   2   3  17       3216.06       2923.21       295.88 o                         
   3   3  17         95.90        543.39       334.97 o                         
   4   3  17       2617.83       3117.62       331.23 o                         
   5   3  17         17.79        219.91       443.18 o                         
   6   3  17        291.88       -415.30       522.58 o                         
   7   3  17        216.45         38.39       499.11 o                         
   8   3  17       7255.52       7470.60       577.75 o                         
   1   4  17         30.03       -289.63       289.63 o                         
   2   4  17       3375.01       3247.90       332.64 o                         
   3   4  17       1889.44        770.09       476.41 o                         
   4   4  17      16532.94      17101.49       904.42 o                         
   5   4  17       2742.48       1385.91       536.15 o                         
   6   4  17       2213.36       1740.07       615.21 o                         
   7   4  17       1200.56       1443.88       547.00 o                         
   8   4  17       8350.24       8803.99       678.70 o                         
   0   5  17      25620.89      23520.18       907.01 o                         
   1   5  17       7025.48       6974.71       352.99 o                         
   2   5  17       9803.73       9984.64       683.64 o                         
   3   5  17       1952.07       1955.63       318.84 o                         
   4   5  17       9752.63      10293.18       722.02 o                         
   5   5  17       1713.35       1047.21       547.50 o                         
   6   5  17        851.96        802.28       499.58 o                         
   7   5  17        336.43        546.66       575.04 o                         
   1   6  17        165.22        391.57       285.46 o                         
   2   6  17       1218.52        430.23       495.52 o                         
   3   6  17        571.75        519.92       468.65 o                         
   4   6  17       8934.15       8965.35       622.33 o                         
   5   6  17       1122.98       1256.37       517.33 o                         
   6   6  17        831.14       1046.23       515.32 o                         
   7   6  17        302.41       -353.11       627.33 o                         
   0   7  17       5525.22       5006.17       392.19 o                         
   1   7  17         42.90       -271.17       299.88 o                         
   2   7  17        550.93        -33.20       458.83 o                         
   3   7  17        552.54        208.87       474.77 o                         
   4   7  17        638.94        801.16       493.98 o                         
   5   7  17        249.22       -117.77       485.56 o                         
   6   7  17        540.04        213.07       607.16 o                         
   7   7  17        550.18       1023.26       492.23 o                         
   1   8  17         11.46        345.80       330.90 o                         
   2   8  17       1736.04       2481.85       334.91 o                         
   3   8  17       1018.76       1087.22       572.27 o                         
   4   8  17       9675.23       8905.71       684.02 o                         
   5   8  17       1415.85       1903.86       372.69 o                         
   6   8  17       1432.80       1572.33       620.86 o                         
   0   9  17      18691.07      17210.71       975.76 o                         
   1   9  17       6714.74       6222.89       373.86 o                         
   2   9  17       8158.29       8447.68       631.57 o                         
   3   9  17       2204.32       1902.77       371.22 o                         
   4   9  17       7084.15       7214.52       584.32 o                         
   5   9  17       1349.00       1893.25       657.49 o                         
   6   9  17       1011.71        424.70       658.95 o                         
   1  10  17          9.22        572.75       378.49 o                         
   2  10  17        722.45       1438.36       521.45 o                         
   3  10  17        541.22        467.97       539.80 o                         
   4  10  17       4876.28       4964.85       480.77 o                         
   5  10  17        671.60        511.88       601.36 o                         
   0  11  17       1709.65       2052.26       385.65 o                         
   1  11  17        128.58         77.04       428.02 o                         
   2  11  17         93.81        858.98       398.11 o                         
   3  11  17        567.94        680.24       623.45 o                         
   4  11  17         38.29        -93.20       621.75 o                         
   1  12  17         22.76       -190.59       441.82 o                         
   2  12  17        751.21        496.60       475.40 o                         
   3  12  17        182.94       -581.51       605.26 o                         
   0  13  17       9020.96       8457.66       691.22 o                         
   0   0  18      47201.82      43488.84      1147.55 o                         
   1   0  18      63603.84      62660.73       966.07 o                         
   2   0  18       5397.84       5559.38       478.04 o                         
   3   0  18       8763.87       8558.92       636.32 o                         
   4   0  18       2620.31       2544.46       320.10 o                         
   5   0  18      41399.26      41645.17      1306.23 o                         
   6   0  18        831.14        749.97       498.68 o                         
   7   0  18       4636.05       4151.93       454.30 o                         
   8   0  18       5289.10       5341.74       470.97 o                         
   1   1  18       5991.62       6049.45       228.71 o                         
   2   1  18       3846.13       4261.49       238.03 o                         
   3   1  18       8399.65       8904.71       456.54 o                         
   4   1  18      25474.24      26717.56       710.50 o                         
   5   1  18      16753.86      18095.85       631.86 o                         
   6   1  18       2562.68       3226.55       274.46 o                         
   7   1  18        675.72        370.78       469.99 o                         
   8   1  18       3044.71       3368.12       298.09 o                         
   0   2  18      40048.45      38101.62      1115.89 o                         
   1   2  18       3657.25       3263.90       226.08 o                         
   2   2  18       5722.92       5056.06       352.46 o                         
   3   2  18      17638.92      17411.77       841.07 o                         
   4   2  18       3307.05       3840.72       371.36 o                         
   5   2  18        751.56       1041.76       294.69 o                         
   6   2  18       1437.46       1830.41       315.47 o                         
   7   2  18      12615.68      13002.84       911.11 o                         
   1   3  18       3240.23       3570.88       274.28 o                         
   2   3  18       4032.75       3848.37       330.89 o                         
   3   3  18      13065.24      13029.69       753.94 o                         
   4   3  18      21813.20      21603.38       948.37 o                         
   5   3  18      17713.87      19639.29       928.88 o                         
   6   3  18       2266.04       2661.85       351.81 o                         
   7   3  18        264.92        642.45       570.68 o                         
   0   4  18      36086.71      33474.91      1078.66 o                         
   1   4  18      60564.94      59422.27      2694.05 o                         
   2   4  18       4668.15       4108.54       371.92 o                         
   3   4  18       6581.22       6797.50       484.51 o                         
   4   4  18       2409.79       1627.43       566.35 o                         
   5   4  18      27758.98      27245.07      1165.15 o                         
   6   4  18        852.57        493.34       527.21 o                         
   7   4  18       2203.74       2658.95       398.20 o                         
   1   5  18       4587.43       4579.00       308.60 o                         
   2   5  18       2874.58       2718.07       316.42 o                         
   3   5  18       5443.93       5791.29       411.51 o                         
   4   5  18      19018.41      19386.55      1008.72 o                         
   5   5  18      12354.53      13475.32       902.91 o                         
   6   5  18       1821.10       1516.81       581.19 o                         
   7   5  18        856.35       1487.61       369.19 o                         
   0   6  18      27620.39      25989.51      1017.03 o                         
   1   6  18       1510.05       1697.26       257.73 o                         
   2   6  18       3480.66       3167.98       353.67 o                         
   3   6  18       9622.63      10721.84       805.54 o                         
   4   6  18       2230.34       1577.58       604.22 o                         
   5   6  18          8.99        116.02       548.28 o                         
   6   6  18        855.03         41.95       535.61 o                         
   7   6  18       5872.13       5409.32       508.49 o                         
   1   7  18       2382.36       2650.20       372.88 o                         
   2   7  18       2096.34       1046.35       560.23 o                         
   3   7  18       6530.67       5695.05       453.86 o                         
   4   7  18      13837.66      14630.62       919.17 o                         
   5   7  18      10136.38      11796.77       863.10 o                         
   6   7  18       1416.84       1462.83       558.96 o                         
   0   8  18      20587.79      20221.74      1003.31 o                         
   1   8  18      32668.39      30734.98       853.87 o                         
   2   8  18       2441.45       3286.25       384.63 o                         
   3   8  18       2944.70       3036.86       406.40 o                         
   4   8  18       1220.61        569.58       608.91 o                         
   5   8  18      12340.89      12209.36       932.91 o                         
   6   8  18        384.79       -419.47       680.21 o                         
   1   9  18       1615.08       1305.78       536.07 o                         
   2   9  18       1243.74       1900.39       354.31 o                         
   3   9  18       4235.19       4638.65       453.90 o                         
   4   9  18       9926.92       9985.47       769.94 o                         
   5   9  18       7519.03       7459.87       552.17 o                         
   0  10  18      12638.35      13081.92       987.31 o                         
   1  10  18       1701.18       1272.86       460.54 o                         
   2  10  18       1480.69       1499.05       653.77 o                         
   3  10  18       2891.78       1903.55       695.74 o                         
   4  10  18       1245.14        910.76       644.00 o                         
   1  11  18        936.04        811.30       443.24 o                         
   2  11  18       1089.28       1002.48       336.32 o                         
   3  11  18       2677.80       3500.70       427.53 o                         
   0  12  18       7509.47       6793.05       570.44 o                         
   1  12  18      10471.58      10166.49       555.15 o                         
   2  12  18        964.15        436.39       484.66 o                         
   1   0  19         53.58       -381.97       381.97 o                         
   2   0  19       2388.24        992.83       552.95 o                         
   3   0  19      15043.81      16556.28       831.17 o                         
   4   0  19       1578.78        763.70       437.38 o                         
   5   0  19       3885.13       3465.14       384.23 o                         
   6   0  19        278.62        576.01       455.38 o                         
   7   0  19       7916.76       7987.92       640.89 o                         
   0   1  19       1697.28       1387.51       246.92 o                         
   1   1  19      14566.68      13569.93       384.54 o                         
   2   1  19       1102.74       1588.41       310.80 o                         
   3   1  19       3927.53       3736.34       278.33 o                         
   4   1  19       2135.40       1606.98       227.10 o                         
   5   1  19       2477.23       2855.41       274.09 o                         
   6   1  19        280.79        542.53       334.43 o                         
   7   1  19       2650.84       3201.89       290.99 o                         
   1   2  19        258.35          7.99       300.46 o                         
   2   2  19        562.73        508.57       432.20 o                         
   3   2  19      10358.84       9757.31       731.80 o                         
   4   2  19        186.78       -471.78       471.78 o                         
   5   2  19       2276.64       3236.41       356.68 o                         
   6   2  19         20.42        111.12       517.24 o                         
   7   2  19       6138.13       6049.30       502.27 o                         
   0   3  19         86.82        110.08       402.59 o                         
   1   3  19       6732.67       6799.10       345.68 o                         
   2   3  19         62.63       -489.51       489.51 o                         
   3   3  19       1515.03       1812.69       320.37 o                         
   4   3  19        816.18       1132.28       432.83 o                         
   5   3  19       1253.66        630.48       549.38 o                         
   6   3  19        858.09         76.45       556.59 o                         
   7   3  19       3676.92       4504.90       452.29 o                         
   1   4  19        138.06          1.19       345.86 o                         
   2   4  19       1363.90        608.05       528.34 o                         
   3   4  19      10746.03      11891.42       813.06 o                         
   4   4  19       1174.48       1249.35       524.20 o                         
   5   4  19       3060.69       2983.67       406.90 o                         
   6   4  19        310.70       1353.90       503.69 o                         
   7   4  19       7184.18       8329.67       652.55 o                         
   0   5  19       3305.21       3338.05       329.89 o                         
   1   5  19      16005.93      14229.55       598.16 o                         
   2   5  19       2298.32       2431.57       317.49 o                         
   3   5  19       5571.02       4928.03       416.01 o                         
   4   5  19       3230.60       2703.98       381.34 o                         
   5   5  19       3654.88       3750.38       430.37 o                         
   6   5  19          0.38        625.99       516.20 o                         
   1   6  19         97.42       -346.27       346.27 o                         
   2   6  19        585.31          0.00       524.52 o                         
   3   6  19       8293.30       8520.89       651.23 o                         
   4   6  19        231.85       -452.15       530.20 o                         
   5   6  19       1857.29       1822.52       615.55 o                         
   6   6  19         22.14        350.17       550.19 o                         
   0   7  19         28.76        208.30       425.20 o                         
   1   7  19       2869.37       2918.69       255.93 o                         
   2   7  19        126.98        367.35       537.39 o                         
   3   7  19        248.73        422.00       530.19 o                         
   4   7  19         19.81       -159.69       501.83 o                         
   5   7  19        122.41        342.27       516.96 o                         
   6   7  19       1377.97       1338.29       704.42 o                         
   1   8  19         61.96       -253.15       455.69 o                         
   2   8  19        714.81        706.87       552.59 o                         
   3   8  19       6464.86       7747.62       610.01 o                         
   4   8  19        795.95       1188.94       621.17 o                         
   5   8  19       1875.43       1994.53       403.01 o                         
   0   9  19       2892.04       3229.27       396.48 o                         
   1   9  19      11233.40      11163.20       707.81 o                         
   2   9  19       2153.01       2189.46       411.86 o                         
   3   9  19       4607.49       4285.02       453.56 o                         
   4   9  19       3149.15       3854.89       432.18 o                         
   1  10  19         61.52       -416.40       416.40 o                         
   2  10  19        120.19       1339.69       524.59 o                         
   3  10  19       3944.10       3871.02       446.99 o                         
   0  11  19        116.20        731.28       556.03 o                         
   1  11  19        714.28       1241.95       469.57 o                         
   2  11  19        329.87       -457.23       457.23 o                         
   0   0  20      34363.50      33013.39      1086.75 o                         
   1   0  20        134.91       -261.39       315.65 o                         
   2   0  20      47099.27      48647.43      1354.58 o                         
   3   0  20      16809.85      17555.60       854.02 o                         
   4   0  20      14754.59      14386.45       886.61 o                         
   5   0  20       2918.39       3086.09       383.65 o                         
   6   0  20       2168.83       2510.30       389.96 o                         
   7   0  20         23.89        -41.59       537.42 o                         
   1   1  20      13833.70      13639.19       394.75 o                         
   2   1  20       6148.97       5921.10       335.88 o                         
   3   1  20         30.83        403.79       295.61 o                         
   4   1  20       2663.70       2999.21       312.20 o                         
   5   1  20        128.30        136.99       330.43 o                         
   6   1  20       7499.84       7104.82       351.55 o                         
   7   1  20       7818.04       7196.57       823.91 o                         
   0   2  20       3638.93       3703.64       326.14 o                         
   1   2  20         53.39       -303.48       523.24 o                         
   2   2  20        160.93        272.35       429.02 o                         
   3   2  20      16594.54      16306.05       867.88 o                         
   4   2  20       1814.00       2279.92       327.40 o                         
   5   2  20       3222.34       3852.60       385.20 o                         
   6   2  20       5248.80       6198.53       470.24 o                         
   7   2  20         52.35        809.55       491.38 o                         
   1   3  20      13117.62      12618.97       545.35 o                         
   2   3  20       3119.82       2942.10       343.23 o                         
   3   3  20         74.64        787.19       417.47 o                         
   4   3  20       1044.25        994.52       488.61 o                         
   5   3  20         75.83        850.83       451.55 o                         
   6   3  20       5957.61       5889.38       547.89 o                         
   0   4  20      21082.40      20408.44       931.48 o                         
   1   4  20         63.94        101.57       311.38 o                         
   2   4  20      34057.84      32834.17      1192.39 o                         
   3   4  20      13589.54      13105.65       864.76 o                         
   4   4  20      12826.67      13615.26       859.89 o                         
   5   4  20       2688.12       3561.46       380.47 o                         
   6   4  20       2501.09       3344.47       412.33 o                         
   1   5  20      10203.30       9815.95       471.16 o                         
   2   5  20       5201.19       5566.51       421.40 o                         
   3   5  20         23.91          0.00       505.13 o                         
   4   5  20       2639.95       3451.36       380.81 o                         
   5   5  20        102.00       -242.28       541.75 o                         
   6   5  20       6541.91       7035.87       563.05 o                         
   0   6  20        583.24        205.27       488.64 o                         
   1   6  20         46.87        325.40       325.47 o                         
   2   6  20        389.69        978.05       513.57 o                         
   3   6  20      11300.23      11188.17       817.97 o                         
   4   6  20       1170.25       1227.83       523.96 o                         
   5   6  20       2036.21       2240.42       398.77 o                         
   1   7  20       7852.93       7586.43       377.53 o                         
   2   7  20       2766.63       3142.02       380.71 o                         
   3   7  20         50.96         80.65       497.18 o                         
   4   7  20        988.09       1004.50       561.53 o                         
   5   7  20         29.26        402.44       553.10 o                         
   0   8  20       9550.37       9390.18       676.17 o                         
   1   8  20         49.09        397.67       717.40 o                         
   2   8  20      16565.93      15052.30       994.03 o                         
   3   8  20       7647.95       7633.81       523.42 o                         
   4   8  20       6248.12       5256.62       490.86 o                         
   1   9  20       4855.14       4726.12       332.43 o                         
   2   9  20       2091.11       2202.49       437.67 o                         
   3   9  20         18.09       -273.06       589.88 o                         
   4   9  20       1145.72       1534.27       393.37 o                         
   0  10  20        138.38        753.14       348.64 o                         
   1  10  20         48.08        326.46       406.44 o                         
   2  10  20        534.55       1210.76       628.23 o                         
   1   0  21         23.16       -325.10       325.10 o                         
   2   0  21       2839.75       2943.17       395.11 o                         
   3   0  21         13.36       -540.78       540.78 o                         
   4   0  21       2533.25       3242.76       367.17 o                         
   5   0  21       3802.53       3718.20       408.39 o                         
   6   0  21      13567.67      15027.01       965.98 o                         
   0   1  21       5179.93       5112.43       294.84 o                         
   1   1  21       1676.90       1764.32       215.53 o                         
   2   1  21      13219.21      13069.81       570.51 o                         
   3   1  21        117.02        494.10       301.07 o                         
   4   1  21        362.90        530.68       316.08 o                         
   5   1  21         68.68       -184.53       334.10 o                         
   6   1  21         99.70        197.39       387.57 o                         
   1   2  21         86.81       -235.93       532.99 o                         
   2   2  21       2801.59       2798.99       350.59 o                         
   3   2  21          7.13        -66.94       468.57 o                         
   4   2  21       1861.70       2439.38       348.55 o                         
   5   2  21       1762.48       1645.05       363.66 o                         
   6   2  21      10074.26       9650.83       722.27 o                         
   0   3  21       2756.26       3399.80       339.28 o                         
   1   3  21        536.69        980.25       305.98 o                         
   2   3  21       8344.77       8129.73       594.81 o                         
   3   3  21        144.39       -104.62       523.10 o                         
   4   3  21         51.62       1053.67       494.19 o                         
   5   3  21        149.83       -117.20       562.08 o                         
   6   3  21         49.75       -579.72       579.72 o                         
   1   4  21         65.42       -312.62       342.03 o                         
   2   4  21       2883.66       3141.38       392.13 o                         
   3   4  21         19.51        869.33       443.63 o                         
   4   4  21       2317.08       2434.64       366.38 o                         
   5   4  21       2965.48       2616.68       411.49 o                         
   6   4  21      10962.03      13653.17       942.59 o                         
   0   5  21       7084.67       7155.58       596.87 o                         
   1   5  21       2995.01       2971.18       653.22 o                         
   2   5  21      14382.47      14589.44       887.51 o                         
   3   5  21        754.60       1185.90       328.91 o                         
   4   5  21       1018.43        633.65       545.89 o                         
   5   5  21        480.36       1146.97       525.45 o                         
   1   6  21         28.19       -159.75       341.51 o                         
   2   6  21       1926.86       2188.63       378.32 o                         
   3   6  21         14.45        160.43       487.92 o                         
   4   6  21       1363.91        874.41       607.70 o                         
   5   6  21       1437.18       1200.90       639.92 o                         
   0   7  21        582.70        347.55       468.20 o                         
   1   7  21         14.86        890.31       342.64 o                         
   2   7  21       3366.50       2787.95       442.01 o                         
   3   7  21        461.47        635.92       564.03 o                         
   4   7  21        156.22        131.67       583.90 o                         
   1   8  21         38.22         50.38       403.32 o                         
   2   8  21       1513.56        865.98       673.58 o                         
   3   8  21          8.16       1033.87       548.70 o                         
   4   8  21       1134.81        612.87       392.65 o                         
   0   9  21       5380.15       4903.21       486.08 o                         
   1   9  21       2948.71       1951.30       545.83 o                         
   2   9  21       9964.94      10674.86       767.85 o                         
   3   9  21        903.59       1095.83       658.47 o                         
   1  10  21         48.14       -514.22       665.36 o                         
   0   0  22         57.98       -517.44       517.44 o                         
   1   0  22      20594.37      18673.75       685.60 o                         
   2   0  22       5635.21       5961.25       456.67 o                         
   3   0  22      28808.56      28907.77      1185.90 o                         
   4   0  22         37.51       -442.23       502.60 o                         
   5   0  22       3293.98       2963.95       400.09 o                         
   1   1  22       3188.76       3087.60       186.28 o                         
   2   1  22       1871.98       1520.88       397.23 o                         
   3   1  22       2175.61       1875.54       398.56 o                         
   4   1  22         76.41        600.32       246.36 o                         
   5   1  22       1503.95       1586.76       429.47 o                         
   0   2  22         70.27        230.56       435.72 o                         
   1   2  22       1160.85       1124.88       376.16 o                         
   2   2  22       5722.04       5167.97       454.27 o                         
   3   2  22        225.35        999.40       459.87 o                         
   4   2  22         14.82        527.67       473.76 o                         
   5   2  22       4648.75       5081.64       437.36 o                         
   1   3  22       3170.02       3689.64       255.40 o                         
   2   3  22       1570.01       1027.17       561.16 o                         
   3   3  22       2252.70       2150.00       375.99 o                         
   4   3  22         83.11       -423.40       517.84 o                         
   5   3  22       1250.38       1353.43       372.01 o                         
   0   4  22         46.17        208.77       518.44 o                         
   1   4  22      18548.21      17984.32       696.13 o                         
   2   4  22       4630.24       5010.96       418.54 o                         
   3   4  22      22818.41      22868.99      1126.49 o                         
   4   4  22         18.17        119.96       531.98 o                         
   5   4  22       1958.30       1627.45       640.99 o                         
   1   5  22       2658.70       3118.20       275.29 o                         
   2   5  22       1389.55       1651.07       557.75 o                         
   3   5  22       2272.94       2188.62       416.55 o                         
   4   5  22         62.87        292.59       513.64 o                         
   0   6  22         52.35        498.47       524.34 o                         
   1   6  22        700.77        469.03       401.67 o                         
   2   6  22       3989.06       3609.37       419.89 o                         
   3   6  22        326.77        381.02       553.60 o                         
   4   6  22          9.18       -621.61       621.61 o                         
   1   7  22       1394.12        943.43       421.87 o                         
   2   7  22       1082.34        557.99       632.28 o                         
   3   7  22        719.56        891.24       648.83 o                         
   0   8  22         45.92       -216.27       581.93 o                         
   1   8  22       8862.51       8648.92       940.61 o                         
   2   8  22       2840.28       2673.34       464.01 o                         
   1   9  22       1713.96       2092.08       525.69 o                         
   1   0  23       9490.08       9218.47       566.33 o                         
   2   0  23         14.73       -562.78       562.78 o                         
   3   0  23        669.42        969.51       587.22 o                         
   4   0  23       2810.33       2995.30       387.64 o                         
   5   0  23       3906.50       4748.29       441.72 o                         
   0   1  23       4541.33       4606.72       288.36 o                         
   1   1  23       3172.88       2876.42       270.08 o                         
   2   1  23         77.82        399.84       473.95 o                         
   3   1  23      12911.95      13296.19       658.86 o                         
   4   1  23        334.39        154.93       384.87 o                         
   5   1  23        830.10        910.92       438.38 o                         
   1   2  23       8382.30       8654.06       454.26 o                         
   2   2  23        415.34        628.80       486.50 o                         
   3   2  23        335.40        988.69       495.81 o                         
   4   2  23       1343.26       1641.45       553.30 o                         
   5   2  23       2743.38       3534.70       408.75 o                         
   0   3  23       1823.53       1367.26       619.03 o                         
   1   3  23       1518.68       1818.17       294.41 o                         
   2   3  23        579.80       1359.91       515.19 o                         
   3   3  23       8966.82       8994.44       690.83 o                         
   4   3  23         79.35        612.84       453.12 o                         
   1   4  23       7598.19       7505.81       386.11 o                         
   2   4  23         64.79       -557.27       557.27 o                         
   3   4  23        509.48       1303.79       617.91 o                         
   4   4  23       2115.25       2435.07       361.10 o                         
   0   5  23       5237.78       5231.98       456.01 o                         
   1   5  23       3771.11       3885.23       350.99 o                         
   2   5  23         48.55       -447.76       529.17 o                         
   3   5  23      12684.48      15749.67       970.67 o                         
   4   5  23        725.79        176.41       626.83 o                         
   1   6  23       5750.51       4951.19       344.88 o                         
   2   6  23        129.27       -470.66       594.43 o                         
   3   6  23        238.20        580.87       559.86 o                         
   0   7  23        656.10        -85.89       619.38 o                         
   1   7  23        576.02        791.15       408.04 o                         
   2   7  23        812.42        542.69       586.17 o                         
   0   0  24      15941.30      14976.09       955.43 o                         
   1   0  24       3981.44       3976.26       308.47 o                         
   2   0  24      14107.22      13193.96       924.85 o                         
   3   0  24        470.04        914.07       513.58 o                         
   4   0  24       4296.03       3951.33       470.09 o                         
   1   1  24       1153.60        958.83       281.95 o                         
   2   1  24        409.31        236.12       392.73 o                         
   3   1  24       1303.19        941.60       421.21 o                         
   4   1  24       2993.53       2898.88       293.64 o                         
   0   2  24        328.35        112.89       564.47 o                         
   1   2  24       3378.29       2842.07       305.32 o                         
   2   2  24         84.34       -595.67       595.67 o                         
   3   2  24        386.67        809.37       518.25 o                         
   4   2  24       2725.62       2532.25       415.94 o                         
   1   3  24       1047.30        678.77       428.72 o                         
   2   3  24        377.48        684.13       520.05 o                         
   3   3  24       1178.57       1132.20       538.64 o                         
   0   4  24      11751.51      12929.21       877.89 o                         
   1   4  24       3335.47       3564.39       299.63 o                         
   2   4  24      10962.58      11295.99       892.25 o                         
   3   4  24        401.20        777.92       608.13 o                         
   1   5  24        792.36        547.75       670.17 o                         
   2   5  24        200.68        -43.12       557.27 o                         
   0   6  24        423.09        515.84       547.14 o                         
   1   6  24       2597.10       2761.11       629.37 o                         
   1   0  25       1407.13        299.61       539.51 o                         
   2   0  25        162.58        579.39       593.99 o                         
   3   0  25         60.00          0.00       558.01 o                         
   0   1  25      13487.11      13407.21       703.67 o                         
   1   1  25         20.92       -284.60       284.60 o                         
   2   1  25        806.92       1167.86       387.64 o                         
   1   2  25       1403.87       2049.49       319.29 o                         
   2   2  25         73.86       -552.68       552.68 o                         
   0   3  25       9234.14       9905.29       721.44 o                         
   1   3  25        140.67        917.86       371.32 o                         
   2   3  25        225.59       -171.28       596.42 o                         
   1   4  25       1358.33       1389.84       428.26 o                         
                                                                                
